# Supplementary material for: A comprehensive transcriptomic comparison of hepatocyte model systems improves selection of models for experimental use
Source: Commun Biol. 2022 Oct 14;5:1094. doi: 10.1038/s42003-022-04046-9 (PMC9568534; doi:10.1038/s42003-022-04046-9)
Supplement: Supplementary file 5 — Supplementary Data 2 [file 42003_2022_4046_MOESM5_ESM.xlsx]

## Sheet: Library Prep & Seq Protocols
No	Study	Main Ref	Figure	Library Preparation Kit	Library Type	Strandedness	Sequencing Machine	HLCompR Compatibility
1	Xiang et al., 2019	6	2-5	Illumina TruSeq RNA Sample Preparation Kit	Paired-end	Unstranded	HiSeq 2500	Yes
2	Fu et al., 2019	3	2-5	Illumina TruSeq RNA Sample Preparation Kit	Paired-end	Unstranded	HiSeq 2500	Yes
3	Kim et al., 2019	5	2-5	Illumina TruSeq Stranded mRNA Sample Prep Kit	Paired-end	2nd Strand	HiSeq 2500	Yes
4	This study (Hu)		2-5	Rapid Directional RNA-Seq Kit (NEXTflex)	Single & Paired-end	2nd Strand	NextSeq 500	Yes
5	This study (Huch)		2-5	Rapid Directional RNA-Seq Kit (NEXTflex)	Single-end	2nd Strand	NextSeq 500	Yes
6	Schneeberger et al., 2019	32	2-5	Rapid Directional RNA-Seq Kit (NEXTflex)	Single-end	2nd Strand	NextSeq 500	Yes
7	Xie et al., 2019	49	2-5	NEBNext® Ultra™ RNA Library Prep Kit for Illumina	Paired-end	Unstranded	HiSeq 4000 & 2500	Yes
8	Du et al., 2014	9	2-5	Illumina TruSeq RNA Sample Preparation Kit	Single-end	Unstranded	HiSeq 2000	Yes
9	Gao et al., 2017	12	2-5	Illumina TruSeq RNA Sample Preparation Kit	Single-end	Unstranded	HiSeq 2000	Yes
10	Koui et al., 2017	21	2-5	Illumina TruSeq Stranded Total RNA with Ribo-Zero Kit	Single-end	2nd Strand	HiSeq 2000	Yes
11	Boon et al., 2020	30	2-5	Illumina TruSeq Stranded mRNA Sample Prep Kit	Single-end	2nd Strand	NextSeq 500	Yes
12	Mun et al., 2019	24	2-5	Illumina TruSeq RNA Sample Preparation Kit	Paired-end	Unstranded	HiSeq 2500	Yes
13	Wang et al., 2020	46	2-5	Illumina TruSeq Stranded mRNA Sample Prep Kit	Paired-end	2nd Strand	HiSeq X Ten	Yes
14	Rimland et al., 2021	60	2-5	Illumina NeoPrep system	Single-end	2nd Strand	NextSeq 500	Yes
15	Unzu et al., 2019	44	6	Illumina TruSeq Stranded mRNA & Illumina TruSeq SR Cluster Kit v4	Single & Paired-end	2nd Strand	HiSeq 2500	No
16	Wang et al., 2019	48	6	NEBNext® Ultra™ RNA Library Prep Kit for Illumina	Paired-end	Unstranded	Noves6000	No
17	Touboul et al., 2016	43	6	Illumina TruSeq Stranded mRNA Sample Prep Kit with RiboZero Gold	Paired-end	2nd Strand	HiSeq 2500	No
18	Guan et al., 2017	73	6	Nextera XT DNA Sample Preparation kit	Paired-end	Unstranded	HiSeq 4000	No
19	Vieyres et al., 2020	76	6	ScriptSeq v2 RNA-Seq Library Preparation Kit	Single-end	1st Strand	HiSeq 2500	Yes
20	Gupta et al., 2021	74	6	Lexogen SENSE mRNA-Seq Library Prep Kit V2	Paired-end	2nd Strand	HiSeq 2000 & NovaSeq 6000	Yes
21	Shi et al., 2021	75	6	Illumina TruSeq Stranded mRNA Sample Prep Kit	Paired-end	2nd Strand	HiSeq 3000	Yes
22	Ter Braak et al., 2021	72	6	TempO-seq targeted transcriptome analysis	Single-end	2nd Strand	HiSeq 2500	No

## Sheet: Samples - Figure 2-5
Author	study_accession	study_alias	sample_accession	experiment_alias	run_accession	fastq 1	fastq 2 (Reverse Strand Paired-end library)	sample_id	sample_name
Du et al., 2014	PRJNA234510	GSE54066	SAMN02584302	GSM1306652	SRR1107924	ftp.sra.ebi.ac.uk/vol1/fastq/SRR110/004/SRR1107924/SRR1107924.fastq.gz		F-HEP1	Du_PHH_1
	PRJNA234510	GSE54066	SAMN02584295	GSM1306653	SRR1107925	ftp.sra.ebi.ac.uk/vol1/fastq/SRR110/005/SRR1107925/SRR1107925.fastq.gz		F-HEP2	Du_PHH_2
	PRJNA234510	GSE54066	SAMN02584296	GSM1306654	SRR1107926	ftp.sra.ebi.ac.uk/vol1/fastq/SRR110/006/SRR1107926/SRR1107926.fastq.gz		iHep1	Du_Fib_HLC_1
	PRJNA234510	GSE54066	SAMN02584300	GSM1306655	SRR1107927	ftp.sra.ebi.ac.uk/vol1/fastq/SRR110/007/SRR1107927/SRR1107927.fastq.gz		iHep2	Du_Fib_HLC_2
	PRJNA234510	GSE54066	SAMN02584297	GSM1306656	SRR1107928	ftp.sra.ebi.ac.uk/vol1/fastq/SRR110/008/SRR1107928/SRR1107928.fastq.gz		iHep3	Du_Fib_HLC_3
	PRJNA234510	GSE54066	SAMN02584301	GSM1306658	SRR1107930	ftp.sra.ebi.ac.uk/vol1/fastq/SRR110/000/SRR1107930/SRR1107930.fastq.gz		HepG2	Du_HepG2
	PRJNA234510	GSE54066	SAMN02584299	GSM1306659	SRR1107931	ftp.sra.ebi.ac.uk/vol1/fastq/SRR110/001/SRR1107931/SRR1107931.fastq.gz		HEF	Du_Fibroblast
Fu et al., 2019	PRJNA414430	GSE105019	SAMN07789045	GSM2815712	SRR6176948	ftp.sra.ebi.ac.uk/vol1/fastq/SRR617/008/SRR6176948/SRR6176948_1.fastq.gz	ftp.sra.ebi.ac.uk/vol1/fastq/SRR617/008/SRR6176948/SRR6176948_2.fastq.gz	PHCs rep1	Fu_PHH_1
	PRJNA414430	GSE105019	SAMN07789036	GSM2815717	SRR6176953	ftp.sra.ebi.ac.uk/vol1/fastq/SRR617/003/SRR6176953/SRR6176953_1.fastq.gz	ftp.sra.ebi.ac.uk/vol1/fastq/SRR617/003/SRR6176953/SRR6176953_2.fastq.gz	PHCs rep2	Fu_PHH_2
	PRJNA414430	GSE105019	SAMN07789049	GSM2815708	SRR6176944	ftp.sra.ebi.ac.uk/vol1/fastq/SRR617/004/SRR6176944/SRR6176944_1.fastq.gz	ftp.sra.ebi.ac.uk/vol1/fastq/SRR617/004/SRR6176944/SRR6176944_2.fastq.gz	HepLPCs-Hep rep1	Fu_Hep_HLC_1
	PRJNA414430	GSE105019	SAMN07789048	GSM2815709	SRR6176945	ftp.sra.ebi.ac.uk/vol1/fastq/SRR617/005/SRR6176945/SRR6176945_1.fastq.gz	ftp.sra.ebi.ac.uk/vol1/fastq/SRR617/005/SRR6176945/SRR6176945_2.fastq.gz	HepLPCs-Hep rep2	Fu_Hep_HLC_2
Kim et al., 2019	PRJNA472040	GSE114643	SAMN09223731	GSM3146358	SRR7182817	ftp.sra.ebi.ac.uk/vol1/fastq/SRR718/007/SRR7182817/SRR7182817_1.fastq.gz	ftp.sra.ebi.ac.uk/vol1/fastq/SRR718/007/SRR7182817/SRR7182817_2.fastq.gz	H-hepatocyte-1	Kim_PHH_1
	PRJNA472040	GSE114643	SAMN09223737	GSM3146359	SRR7182818	ftp.sra.ebi.ac.uk/vol1/fastq/SRR718/008/SRR7182818/SRR7182818_1.fastq.gz	ftp.sra.ebi.ac.uk/vol1/fastq/SRR718/008/SRR7182818/SRR7182818_2.fastq.gz	H-hepatocyte-2	Kim_PHH_2
	PRJNA472040	GSE114643	SAMN09223732	GSM3146364	SRR7182823	ftp.sra.ebi.ac.uk/vol1/fastq/SRR718/003/SRR7182823/SRR7182823_1.fastq.gz	ftp.sra.ebi.ac.uk/vol1/fastq/SRR718/003/SRR7182823/SRR7182823_2.fastq.gz	CdH-Hep	Kim_Hep_HLC
	PRJNA472040	GSE114643	SAMN09223735	GSM3146361	SRR7182820	ftp.sra.ebi.ac.uk/vol1/fastq/SRR718/000/SRR7182820/SRR7182820_1.fastq.gz	ftp.sra.ebi.ac.uk/vol1/fastq/SRR718/000/SRR7182820/SRR7182820_2.fastq.gz	Fetal hepatocyte	Kim_Fetal_Hep
	PRJNA472040	GSE114643	SAMN09223736	GSM3146360	SRR7182819	ftp.sra.ebi.ac.uk/vol1/fastq/SRR718/009/SRR7182819/SRR7182819_1.fastq.gz	ftp.sra.ebi.ac.uk/vol1/fastq/SRR718/009/SRR7182819/SRR7182819_2.fastq.gz	H-fibroblast	Kim_Fibroblast
Koui et al., 2017	PRJNA385968	GSE98710	SAMN06921178	GSM2610525	SRR5519797	ftp.sra.ebi.ac.uk/vol1/fastq/SRR551/007/SRR5519797/SRR5519797.fastq.gz		PHH 1	Koui_PHH_1
	PRJNA385968	GSE98710	SAMN06921177	GSM2610526	SRR5519798	ftp.sra.ebi.ac.uk/vol1/fastq/SRR551/008/SRR5519798/SRR5519798.fastq.gz		PHH 2	Koui_PHH_2
	PRJNA385968	GSE98710	SAMN06921180	GSM2610523	SRR5519795	ftp.sra.ebi.ac.uk/vol1/fastq/SRR551/005/SRR5519795/SRR5519795.fastq.gz		iPS-liver 1	Koui_PSC_HLC_1
	PRJNA385968	GSE98710	SAMN06921179	GSM2610524	SRR5519796	ftp.sra.ebi.ac.uk/vol1/fastq/SRR551/006/SRR5519796/SRR5519796.fastq.gz		iPS-liver 2	Koui_PSC_HLC_2
Xiang et al., 2019	PRJNA423006	GSE108198	SAMN08202651	GSM2893952	SRR6388614	ftp.sra.ebi.ac.uk/vol1/fastq/SRR638/004/SRR6388614/SRR6388614_1.fastq.gz	ftp.sra.ebi.ac.uk/vol1/fastq/SRR638/004/SRR6388614/SRR6388614_2.fastq.gz	F-PHHs_B1	Xiang_PHH_1
	PRJNA423006	GSE108198	SAMN08202650	GSM2893953	SRR6388615	ftp.sra.ebi.ac.uk/vol1/fastq/SRR638/005/SRR6388615/SRR6388615_1.fastq.gz	ftp.sra.ebi.ac.uk/vol1/fastq/SRR638/005/SRR6388615/SRR6388615_2.fastq.gz	F-PHHs_B2	Xiang_PHH_2
	PRJNA423006	GSE108198	SAMN08202615	GSM2893936	SRR6388598	ftp.sra.ebi.ac.uk/vol1/fastq/SRR638/008/SRR6388598/SRR6388598_1.fastq.gz	ftp.sra.ebi.ac.uk/vol1/fastq/SRR638/008/SRR6388598/SRR6388598_2.fastq.gz	5C_D15_B2	Xiang_Hep_HLC_D15
	PRJNA423006	GSE108198	SAMN08202614	GSM2893937	SRR6388599	ftp.sra.ebi.ac.uk/vol1/fastq/SRR638/009/SRR6388599/SRR6388599_1.fastq.gz	ftp.sra.ebi.ac.uk/vol1/fastq/SRR638/009/SRR6388599/SRR6388599_2.fastq.gz	5C_D27_B2	Xiang_Hep_HLC_D27
Xie et al., 2019	PRJNA445694	GSE112330	SAMN08795912	GSM3067804	SRR6898211	ftp.sra.ebi.ac.uk/vol1/fastq/SRR689/001/SRR6898211/SRR6898211_1.fastq.gz	ftp.sra.ebi.ac.uk/vol1/fastq/SRR689/001/SRR6898211/SRR6898211_2.fastq.gz	F-PHHs-4	Xie_PHH_1
	PRJNA445694	GSE112330	SAMN08795938	GSM3067786	SRR6898193	ftp.sra.ebi.ac.uk/vol1/fastq/SRR689/003/SRR6898193/SRR6898193_1.fastq.gz	ftp.sra.ebi.ac.uk/vol1/fastq/SRR689/003/SRR6898193/SRR6898193_2.fastq.gz	F-PHHs-1	Xie_PHH_2
	PRJNA445694	GSE112330	SAMN08795935	GSM3067787	SRR6898194	ftp.sra.ebi.ac.uk/vol1/fastq/SRR689/004/SRR6898194/SRR6898194_1.fastq.gz	ftp.sra.ebi.ac.uk/vol1/fastq/SRR689/004/SRR6898194/SRR6898194_2.fastq.gz	F-PHHs-2	Xie_PHH_3
	PRJNA445694	GSE112330	SAMN10278921	GSM3442821	SRR8094748	ftp.sra.ebi.ac.uk/vol1/fastq/SRR809/008/SRR8094748/SRR8094748_1.fastq.gz	ftp.sra.ebi.ac.uk/vol1/fastq/SRR809/008/SRR8094748/SRR8094748_2.fastq.gz	AL1	Xie_Liver_1
	PRJNA445694	GSE112330	SAMN10278920	GSM3442822	SRR8094749	ftp.sra.ebi.ac.uk/vol1/fastq/SRR809/009/SRR8094749/SRR8094749_1.fastq.gz	ftp.sra.ebi.ac.uk/vol1/fastq/SRR809/009/SRR8094749/SRR8094749_2.fastq.gz	AL2	Xie_Liver_2
	PRJNA445694	GSE112330	SAMN08795925	GSM3067794	SRR6898201	ftp.sra.ebi.ac.uk/vol1/fastq/SRR689/001/SRR6898201/SRR6898201_1.fastq.gz	ftp.sra.ebi.ac.uk/vol1/fastq/SRR689/001/SRR6898201/SRR6898201_2.fastq.gz	hiHeps (hHPLCs-1 P4)	Xie_Fib_HLC_E1
	PRJNA445694	GSE112330	SAMN08795909	GSM3067807	SRR6898214	ftp.sra.ebi.ac.uk/vol1/fastq/SRR689/004/SRR6898214/SRR6898214_1.fastq.gz	ftp.sra.ebi.ac.uk/vol1/fastq/SRR689/004/SRR6898214/SRR6898214_2.fastq.gz	hiHeps (hHPLCs-2 P6)	Xie_Fib_HLC_E2
	PRJNA445694	GSE112330	SAMN08795921	GSM3067797	SRR6898204	ftp.sra.ebi.ac.uk/vol1/fastq/SRR689/004/SRR6898204/SRR6898204_1.fastq.gz	ftp.sra.ebi.ac.uk/vol1/fastq/SRR689/004/SRR6898204/SRR6898204_2.fastq.gz	hiHeps (hHPLCs-1 P30)	Xie_Fib_HLC_L1
	PRJNA445694	GSE112330	SAMN08795908	GSM3067808	SRR6898215	ftp.sra.ebi.ac.uk/vol1/fastq/SRR689/005/SRR6898215/SRR6898215_1.fastq.gz	ftp.sra.ebi.ac.uk/vol1/fastq/SRR689/005/SRR6898215/SRR6898215_2.fastq.gz	hiHeps (hHPLCs-2 P28)	Xie_Fib_HLC_L2
	PRJNA445694	GSE112330	SAMN08795914	GSM3067802	SRR6898209	ftp.sra.ebi.ac.uk/vol1/fastq/SRR689/009/SRR6898209/SRR6898209_1.fastq.gz	ftp.sra.ebi.ac.uk/vol1/fastq/SRR689/009/SRR6898209/SRR6898209_2.fastq.gz	hFLCs-1	Xie_Fetal_Hep_1
	PRJNA445694	GSE112330	SAMN08795913	GSM3067803	SRR6898210	ftp.sra.ebi.ac.uk/vol1/fastq/SRR689/000/SRR6898210/SRR6898210_1.fastq.gz	ftp.sra.ebi.ac.uk/vol1/fastq/SRR689/000/SRR6898210/SRR6898210_2.fastq.gz	hFLCs-2	Xie_Fetal_Hep_2
	PRJNA445694	GSE112330	SAMN08795915	GSM3067801	SRR6898208	ftp.sra.ebi.ac.uk/vol1/fastq/SRR689/008/SRR6898208/SRR6898208_1.fastq.gz	ftp.sra.ebi.ac.uk/vol1/fastq/SRR689/008/SRR6898208/SRR6898208_2.fastq.gz	HepG2 cells	Xie_HepG2
	PRJNA445694	GSE112330	SAMN08795937	GSM3067785	SRR6898192	ftp.sra.ebi.ac.uk/vol1/fastq/SRR689/002/SRR6898192/SRR6898192_1.fastq.gz	ftp.sra.ebi.ac.uk/vol1/fastq/SRR689/002/SRR6898192/SRR6898192_2.fastq.gz	HEFs-1	Xie_Fibroblast
This study	PRJNA883945	GSE214097		GSM6598965				Liver_donor1	Huch_Liver_1
	PRJNA883945	GSE214097		GSM6598969				Liver_donor2	Huch_Liver_2
	PRJNA883945	GSE214097		GSM6598968				ICO_DM_8d_donor1	Huch_Chol_HLC_1
	PRJNA883945	GSE214097		GSM6598972				ICO_DM_8d_donor2	Huch_Chol_HLC_2
	PRJNA883945	GSE214097		GSM6598973				FHO_donor3	Hu_FHep_HLC_1
	PRJNA883945	GSE214097		GSM6598974				FHO_donor4	Hu_FHep_HLC_2
Schneeberger et al., 2020	PRJNA508949	GSE123498	SAMN10533398	GSM3505571	SRR8307998	ftp.sra.ebi.ac.uk/vol1/fastq/SRR830/008/SRR8307998/SRR8307998.fastq.gz		fresh_hepatocytes_isolation_1	Schneeberger_PHH_1
	PRJNA508949	GSE123498	SAMN10533397	GSM3505572	SRR8307999	ftp.sra.ebi.ac.uk/vol1/fastq/SRR830/009/SRR8307999/SRR8307999.fastq.gz		fresh_hepatocytes_isolation_2	Schneeberger_PHH_2
	PRJNA508949	GSE123498	SAMN10533413	GSM3505556	SRR8307983	ftp.sra.ebi.ac.uk/vol1/fastq/SRR830/003/SRR8307983/SRR8307983.fastq.gz		human_1_SF_DM_d12	Schneeberger_Chol_HLC_1
	PRJNA508949	GSE123498	SAMN10533404	GSM3505565	SRR8307989	ftp.sra.ebi.ac.uk/vol1/fastq/SRR830/009/SRR8307989/SRR8307989.fastq.gz		human_2_SF_DM_d12	Schneeberger_Chol_HLC_2
	PRJNA508949	GSE123498	SAMN10533401	GSM3505568	SRR8307995	ftp.sra.ebi.ac.uk/vol1/fastq/SRR830/005/SRR8307995/SRR8307995.fastq.gz		human_3_SF_DM_d12	Schneeberger_Chol_HLC_3
Rimland et al., 2021	PRJEB30773		SAMEA5216250		ERR3053529	ftp.sra.ebi.ac.uk/vol1/fastq/ERR305/009/ERR3053529/ERR3053529.fastq.gz		CBD Tissue 1	Rimland_CBD_1
	PRJEB30773		SAMEA5216251		ERR3053530	ftp.sra.ebi.ac.uk/vol1/fastq/ERR305/000/ERR3053530/ERR3053530.fastq.gz		CBD Tissue 2_TechRep1	Rimland_CBD_2
	PRJEB30773		SAMEA5216256		ERR3053535	ftp.sra.ebi.ac.uk/vol1/fastq/ERR305/005/ERR3053535/ERR3053535.fastq.gz		CBD Tissue 3_TechRep1	Rimland_CBD_3
Mun et al., 2019	PRJNA528522		SAMN11230850		SRR8775766	ftp.sra.ebi.ac.uk/vol1/fastq/SRR877/006/SRR8775766/SRR8775766_1.fastq.gz	ftp.sra.ebi.ac.uk/vol1/fastq/SRR877/006/SRR8775766/SRR8775766_2.fastq.gz	DM_1	Mun_PSC_HLC_1
	PRJNA528522		SAMN11230851		SRR8775754	ftp.sra.ebi.ac.uk/vol1/fastq/SRR877/004/SRR8775754/SRR8775754_1.fastq.gz	ftp.sra.ebi.ac.uk/vol1/fastq/SRR877/004/SRR8775754/SRR8775754_2.fastq.gz	DM_2	Mun_PSC_HLC_2
	PRJNA528522		SAMN11230852		SRR8775763	ftp.sra.ebi.ac.uk/vol1/fastq/SRR877/003/SRR8775763/SRR8775763_1.fastq.gz	ftp.sra.ebi.ac.uk/vol1/fastq/SRR877/003/SRR8775763/SRR8775763_2.fastq.gz	DM_3	Mun_PSC_HLC_3
	PRJNA528522		SAMN11230837		SRR8775756	ftp.sra.ebi.ac.uk/vol1/fastq/SRR877/006/SRR8775756/SRR8775756_1.fastq.gz	ftp.sra.ebi.ac.uk/vol1/fastq/SRR877/006/SRR8775756/SRR8775756_2.fastq.gz	PSC_1	Mun_PSC_1
	PRJNA528522		SAMN11230838		SRR8775755	ftp.sra.ebi.ac.uk/vol1/fastq/SRR877/005/SRR8775755/SRR8775755_1.fastq.gz	ftp.sra.ebi.ac.uk/vol1/fastq/SRR877/005/SRR8775755/SRR8775755_2.fastq.gz	PSC_2	Mun_PSC_2
	PRJNA528522		SAMN11230839		SRR8775762	ftp.sra.ebi.ac.uk/vol1/fastq/SRR877/002/SRR8775762/SRR8775762_1.fastq.gz	ftp.sra.ebi.ac.uk/vol1/fastq/SRR877/002/SRR8775762/SRR8775762_2.fastq.gz	PSC_3	Mun_PSC_3
	PRJNA528522		SAMN11230843		SRR8775765	ftp.sra.ebi.ac.uk/vol1/fastq/SRR877/005/SRR8775765/SRR8775765_1.fastq.gz	ftp.sra.ebi.ac.uk/vol1/fastq/SRR877/005/SRR8775765/SRR8775765_2.fastq.gz	MH_1	Mun_PSC_HLC_2D_1
	PRJNA528522		SAMN11230844		SRR8775761	ftp.sra.ebi.ac.uk/vol1/fastq/SRR877/001/SRR8775761/SRR8775761_1.fastq.gz	ftp.sra.ebi.ac.uk/vol1/fastq/SRR877/001/SRR8775761/SRR8775761_2.fastq.gz	MH_2	Mun_PSC_HLC_2D_2
	PRJNA386625		SAMN07109073		SRR5576267	ftp.sra.ebi.ac.uk/vol1/fastq/SRR557/007/SRR5576267/SRR5576267_1.fastq.gz	ftp.sra.ebi.ac.uk/vol1/fastq/SRR557/007/SRR5576267/SRR5576267_2.fastq.gz	liver	Mun_Liver
	PRJNA386625		SAMN07109079		SRR5576294	ftp.sra.ebi.ac.uk/vol1/fastq/SRR557/004/SRR5576294/SRR5576294_1.fastq.gz	ftp.sra.ebi.ac.uk/vol1/fastq/SRR557/004/SRR5576294/SRR5576294_2.fastq.gz	fetalliver	Mun_Fetal_Hep
	PRJNA386625		SAMN07109086		SRR5576287	ftp.sra.ebi.ac.uk/vol1/fastq/SRR557/007/SRR5576287/SRR5576287_1.fastq.gz	ftp.sra.ebi.ac.uk/vol1/fastq/SRR557/007/SRR5576287/SRR5576287_2.fastq.gz	smallintestine	Mun_SI
	PRJNA386625		SAMN07109077		SRR5576271	ftp.sra.ebi.ac.uk/vol1/fastq/SRR557/001/SRR5576271/SRR5576271_1.fastq.gz	ftp.sra.ebi.ac.uk/vol1/fastq/SRR557/001/SRR5576271/SRR5576271_2.fastq.gz	colon	Mun_Colon
Gao et al., 2017	PRJNA400277	GSE103075	SAMN07792820	GSM2817112	SRR6179879	ftp.sra.ebi.ac.uk/vol1/fastq/SRR617/009/SRR6179879/SRR6179879.fastq.gz		PHH 0d	Gao_PHH
	PRJNA400277	GSE103075	SAMN07559506	GSM2753372	SRR5974289	ftp.sra.ebi.ac.uk/vol1/fastq/SRR597/009/SRR5974289/SRR5974289.fastq.gz		hiHep rep1	Gao_Fib_HLC_1
	PRJNA400277	GSE103075	SAMN07559505	GSM2753373	SRR5974290	ftp.sra.ebi.ac.uk/vol1/fastq/SRR597/000/SRR5974290/SRR5974290.fastq.gz		hiHep rep2	Gao_Fib_HLC_2
	PRJNA400277	GSE103075	SAMN07559504	GSM2753374	SRR5974291	ftp.sra.ebi.ac.uk/vol1/fastq/SRR597/001/SRR5974291/SRR5974291.fastq.gz		hiHep rep3	Gao_Fib_HLC_3
	PRJNA400277	GSE103075	SAMN07559503	GSM2753375	SRR5974292	ftp.sra.ebi.ac.uk/vol1/fastq/SRR597/002/SRR5974292/SRR5974292.fastq.gz		hiHep rep4	Gao_Fib_HLC_4
	PRJNA400277	GSE103075	SAMN07559502	GSM2753376	SRR5974293	ftp.sra.ebi.ac.uk/vol1/fastq/SRR597/003/SRR5974293/SRR5974293.fastq.gz		hiPSC-Hep rep1	Gao_PSC_HLC_1
	PRJNA400277	GSE103075	SAMN07559501	GSM2753377	SRR5974294	ftp.sra.ebi.ac.uk/vol1/fastq/SRR597/004/SRR5974294/SRR5974294.fastq.gz		hiPSC-Hep rep2	Gao_PSC_HLC_2
	PRJNA400277	GSE103075	SAMN07559500	GSM2753378	SRR5974295	ftp.sra.ebi.ac.uk/vol1/fastq/SRR597/005/SRR5974295/SRR5974295.fastq.gz		hiPSC-Hep rep3	Gao_PSC_HLC_3
	PRJNA400277	GSE103075	SAMN07559499	GSM2753379	SRR5974296	ftp.sra.ebi.ac.uk/vol1/fastq/SRR597/006/SRR5974296/SRR5974296.fastq.gz		hiPSC-Hep rep4	Gao_PSC_HLC_4
	PRJNA400277	GSE103075	SAMN07559508	GSM2753370	SRR5974287	ftp.sra.ebi.ac.uk/vol1/fastq/SRR597/007/SRR5974287/SRR5974287.fastq.gz		UCF rep1	Gao_Fibroblast
Boon et al., 2020	PRJNA590127	GSE140520	SAMN13318697	GSM4173587	SRR10485243	ftp.sra.ebi.ac.uk/vol1/fastq/SRR104/043/SRR10485243/SRR10485243.fastq.gz		HLC LDM D20_rep1	Boon_PSC_HLC_1
	PRJNA590127	GSE140520	SAMN13318696	GSM4173588	SRR10485244	ftp.sra.ebi.ac.uk/vol1/fastq/SRR104/044/SRR10485244/SRR10485244.fastq.gz		HLC LDM D20_rep2	Boon_PSC_HLC_2
	PRJNA590127	GSE140520	SAMN13318688	GSM4173596	SRR10485252	ftp.sra.ebi.ac.uk/vol1/fastq/SRR104/052/SRR10485252/SRR10485252.fastq.gz		HC3X LDM D20_rep1	Boon_PSC_HLC_3X_1
	PRJNA590127	GSE140520	SAMN13318687	GSM4173597	SRR10485253	ftp.sra.ebi.ac.uk/vol1/fastq/SRR104/053/SRR10485253/SRR10485253.fastq.gz		HC3X LDM D20_rep2	Boon_PSC_HLC_3X_2
	PRJNA590127	GSE140520	SAMN13318682	GSM4173618	SRR10485275	ftp.sra.ebi.ac.uk/vol1/fastq/SRR104/075/SRR10485275/SRR10485275.fastq.gz		HepG2_rep1	Boon_HepG2
	PRJNA590127	GSE140520	SAMN13318676	GSM4173624	SRR10485281	ftp.sra.ebi.ac.uk/vol1/fastq/SRR104/081/SRR10485281/SRR10485281.fastq.gz		PHH-0h_rep1	Boon_PHH_1
	PRJNA590127	GSE140520	SAMN13318675	GSM4173625	SRR10485282	ftp.sra.ebi.ac.uk/vol1/fastq/SRR104/082/SRR10485282/SRR10485282.fastq.gz		PHH-0h_rep2	Boon_PHH_2
Wang et al., 2020	PRJNA565945	GSE137569	SAMN14124122	GSM4318266	SRR11098760	ftp.sra.ebi.ac.uk/vol1/fastq/SRR110/060/SRR11098760/SRR11098760_1.fastq.gz	ftp.sra.ebi.ac.uk/vol1/fastq/SRR110/060/SRR11098760/SRR11098760_2.fastq.gz	F-PHHs-1	Wang_PHH_1
	PRJNA565945	GSE137569	SAMN14124121	GSM4318267	SRR11098761	ftp.sra.ebi.ac.uk/vol1/fastq/SRR110/061/SRR11098761/SRR11098761_1.fastq.gz	ftp.sra.ebi.ac.uk/vol1/fastq/SRR110/061/SRR11098761/SRR11098761_2.fastq.gz	F-PHHs-2	Wang_PHH_2
	PRJNA565945	GSE137569	SAMN14124124	GSM4318264	SRR11098758	ftp.sra.ebi.ac.uk/vol1/fastq/SRR110/058/SRR11098758/SRR11098758_1.fastq.gz	ftp.sra.ebi.ac.uk/vol1/fastq/SRR110/058/SRR11098758/SRR11098758_2.fastq.gz	hFLCs-1	Wang_Fetal_Hep_1
	PRJNA565945	GSE137569	SAMN14124123	GSM4318265	SRR11098759	ftp.sra.ebi.ac.uk/vol1/fastq/SRR110/059/SRR11098759/SRR11098759_1.fastq.gz	ftp.sra.ebi.ac.uk/vol1/fastq/SRR110/059/SRR11098759/SRR11098759_2.fastq.gz	hFLCs-2	Wang_Fetal_Hep_2
	PRJNA565945	GSE137569	SAMN14124114	GSM4318252	SRR11098746	ftp.sra.ebi.ac.uk/vol1/fastq/SRR110/046/SRR11098746/SRR11098746_1.fastq.gz	ftp.sra.ebi.ac.uk/vol1/fastq/SRR110/046/SRR11098746/SRR11098746_2.fastq.gz	EPS1-Heps-1	Wang_PSC_HLC_1
	PRJNA565945	GSE137569	SAMN14124113	GSM4318253	SRR11098747	ftp.sra.ebi.ac.uk/vol1/fastq/SRR110/047/SRR11098747/SRR11098747_1.fastq.gz	ftp.sra.ebi.ac.uk/vol1/fastq/SRR110/047/SRR11098747/SRR11098747_2.fastq.gz	EPS1-Heps-2	Wang_PSC_HLC_2
	PRJNA565945	GSE137569	SAMN14124012	GSM4318254	SRR11098748	ftp.sra.ebi.ac.uk/vol1/fastq/SRR110/048/SRR11098748/SRR11098748_1.fastq.gz	ftp.sra.ebi.ac.uk/vol1/fastq/SRR110/048/SRR11098748/SRR11098748_2.fastq.gz	EPS1-Heps-3	Wang_PSC_HLC_3
	PRJNA565945	GSE137569	SAMN14124011	GSM4318255	SRR11098749	ftp.sra.ebi.ac.uk/vol1/fastq/SRR110/049/SRR11098749/SRR11098749_1.fastq.gz	ftp.sra.ebi.ac.uk/vol1/fastq/SRR110/049/SRR11098749/SRR11098749_2.fastq.gz	EPS1-Heps-4	Wang_PSC_HLC_4
	PRJNA565945	GSE137569	SAMN14124003	GSM4318263	SRR11098757	ftp.sra.ebi.ac.uk/vol1/fastq/SRR110/057/SRR11098757/SRR11098757_1.fastq.gz	ftp.sra.ebi.ac.uk/vol1/fastq/SRR110/057/SRR11098757/SRR11098757_2.fastq.gz	iPSCs	Wang_PSC

## Sheet: Samples - Figure 6
Author	study_accession	study_alias	sample_accession	experiment_alias	run_accession	fastq 1	fastq 2 (Reverse Strand Paired-end library)	sample_id	sample_name
Gupta et al., 2021	PRJEB23590		SAMEA104399311		ERR2203448	ftp.sra.ebi.ac.uk/vol1/run/ERR220/ERR2203448/PHH_Dor_000_1_R1.fastq.gz	ftp.sra.ebi.ac.uk/vol1/run/ERR220/ERR2203448/PHH_Dor_000_1_R2.fastq.gz	PHH_1	Gupta_PHH_1
	PRJEB23590		SAMEA104399312		ERR2203449	ftp.sra.ebi.ac.uk/vol1/run/ERR220/ERR2203449/PHH_Dor_000_2_R1.fastq.gz	ftp.sra.ebi.ac.uk/vol1/run/ERR220/ERR2203449/PHH_Dor_000_2_R2.fastq.gz	PHH_2	Gupta_PHH_2
	PRJEB23590		SAMEA104399313		ERR2203450	ftp.sra.ebi.ac.uk/vol1/run/ERR220/ERR2203450/PHH_Dor_000_3_R1.fastq.gz	ftp.sra.ebi.ac.uk/vol1/run/ERR220/ERR2203450/PHH_Dor_000_3_R2.fastq.gz	PHH_3	Gupta_PHH_3
	PRJEB35350		SAMEA6235369		ERR3668587	ftp.sra.ebi.ac.uk/vol1/run/ERR366/ERR3668587/Con_1_R1.gz	ftp.sra.ebi.ac.uk/vol1/run/ERR366/ERR3668587/Con_1_R2.gz	healthy_invivo_liver_1	Gupta_Liver_1
	PRJEB35350		SAMEA6235372		ERR3668590	ftp.sra.ebi.ac.uk/vol1/run/ERR366/ERR3668590/Con_4_R1.gz	ftp.sra.ebi.ac.uk/vol1/run/ERR366/ERR3668590/Con_4_R2.gz	healthy_invivo_liver_4	Gupta_Liver_2
	PRJEB35350		SAMEA6235374		ERR3668592	ftp.sra.ebi.ac.uk/vol1/run/ERR366/ERR3668592/Con_6_R1.gz	ftp.sra.ebi.ac.uk/vol1/run/ERR366/ERR3668592/Con_6_R2.gz	healthy_invivo_liver_6	Gupta_Liver_3
	PRJEB24466		SAMEA104483095		ERR2259111	ftp.sra.ebi.ac.uk/vol1/run/ERR225/ERR2259111/HepG2-wt_Leiden_000_1_R1.fastq.gz	ftp.sra.ebi.ac.uk/vol1/run/ERR225/ERR2259111/HepG2-wt_Leiden_000_1_R2.fastq.gz	HepG2-wt_1	Gupta_HepG2_1
	PRJEB24466		SAMEA104483096		ERR2259112	ftp.sra.ebi.ac.uk/vol1/run/ERR225/ERR2259112/HepG2-wt_Leiden_000_2_R1.fastq.gz	ftp.sra.ebi.ac.uk/vol1/run/ERR225/ERR2259112/HepG2-wt_Leiden_000_2_R2.fastq.gz	HepG2-wt_2	Gupta_HepG2_2
	PRJEB24466		SAMEA104483097		ERR2259113	ftp.sra.ebi.ac.uk/vol1/run/ERR225/ERR2259113/HepG2-wt_Leiden_000_3_R1.fastq.gz	ftp.sra.ebi.ac.uk/vol1/run/ERR225/ERR2259113/HepG2-wt_Leiden_000_3_R2.fastq.gz	HepG2-wt_3	Gupta_HepG2_3
	PRJEB24487		SAMEA104484249		ERR2260002	ftp.sra.ebi.ac.uk/vol1/fastq/ERR226/002/ERR2260002/ERR2260002_1.fastq.gz	ftp.sra.ebi.ac.uk/vol1/fastq/ERR226/002/ERR2260002/ERR2260002_2.fastq.gz	heparg_1	Gupta_HepaRG_1
	PRJEB24487		SAMEA104484250		ERR2260003	ftp.sra.ebi.ac.uk/vol1/fastq/ERR226/003/ERR2260003/ERR2260003_1.fastq.gz	ftp.sra.ebi.ac.uk/vol1/fastq/ERR226/003/ERR2260003/ERR2260003_2.fastq.gz	heparg_2	Gupta_HepaRG_2
	PRJEB24487		SAMEA104484251		ERR2260004	ftp.sra.ebi.ac.uk/vol1/fastq/ERR226/004/ERR2260004/ERR2260004_1.fastq.gz	ftp.sra.ebi.ac.uk/vol1/fastq/ERR226/004/ERR2260004/ERR2260004_2.fastq.gz	heparg_3	Gupta_HepaRG_3
	PRJEB24487		SAMEA104484252		ERR2260005	ftp.sra.ebi.ac.uk/vol1/fastq/ERR226/005/ERR2260005/ERR2260005_1.fastq.gz	ftp.sra.ebi.ac.uk/vol1/fastq/ERR226/005/ERR2260005/ERR2260005_2.fastq.gz	heparg_4	Gupta_HepaRG_4
Ter Braak et al., 2021	PRJNA661534	GSE155771	SAMN16059365	GSM4767502	SRR12589624	ftp.sra.ebi.ac.uk/vol1/fastq/SRR125/024/SRR12589624/SRR12589624.fastq.gz		hepatocyte-like cell - Day 25_MEDIUM_0_TP-8_REP-A [Bas541]	Braak_PSC_HLC_1
	PRJNA661534	GSE155771	SAMN16059364	GSM4767503	SRR12589625	ftp.sra.ebi.ac.uk/vol1/fastq/SRR125/025/SRR12589625/SRR12589625.fastq.gz		hepatocyte-like cell - Day 25_MEDIUM_0_TP-8_REP-B [Bas548]	Braak_PSC_HLC_2
	PRJNA661534	GSE155771	SAMN16059363	GSM4767504	SRR12589626	ftp.sra.ebi.ac.uk/vol1/fastq/SRR125/026/SRR12589626/SRR12589626.fastq.gz		hepatocyte-like cell - Day 25_MEDIUM_0_TP-8_REP-C [Bas555]	Braak_PSC_HLC_3
	PRJNA661534	GSE155771	SAMN16059338	GSM4767530	SRR12590050	ftp.sra.ebi.ac.uk/vol1/fastq/SRR125/050/SRR12590050/SRR12590050.fastq.gz		HepG2 WT_MEDIUM_0_TP-8_REP-1 [HepG2_P118-G02]	Braak_HepG2_1
	PRJNA661534	GSE155771	SAMN16059371	GSM4767556	SRR12590076	ftp.sra.ebi.ac.uk/vol1/fastq/SRR125/076/SRR12590076/SRR12590076.fastq.gz		HepG2 WT_MEDIUM_0_TP-8_REP-2 [HepG2_P119-G02]	Braak_HepG2_2
	PRJNA661534	GSE155771	SAMN16059446	GSM4767624	SRR12590170	ftp.sra.ebi.ac.uk/vol1/fastq/SRR125/070/SRR12590170/SRR12590170.fastq.gz		hiPSC - Day 0_MEDIUM_0_TP-8_REP-A [Bas028]	Braak_PSC_1
	PRJNA661534	GSE155771	SAMN16059443	GSM4767626	SRR12590172	ftp.sra.ebi.ac.uk/vol1/fastq/SRR125/072/SRR12590172/SRR12590172.fastq.gz		hiPSC - Day 0_MEDIUM_0_TP-8_REP-B [Bas036]	Braak_PSC_2
	PRJNA661534	GSE155771	SAMN16059441	GSM4767628	SRR12590174	ftp.sra.ebi.ac.uk/vol1/fastq/SRR125/074/SRR12590174/SRR12590174.fastq.gz		hiPSC - Day 0_MEDIUM_0_TP-8_REP-C [Bas044]	Braak_PSC_3
	PRJNA661534	GSE155771	SAMN16059651	GSM4767794	SRR12590205	ftp.sra.ebi.ac.uk/vol1/fastq/SRR125/005/SRR12590205/SRR12590205.fastq.gz		PHH - S1295T_MEDIUM_0_TP-8_REP-1 [1mWc01_8hrDonor1]	Braak_PHH_1
	PRJNA661534	GSE155771	SAMN16059851	GSM4767884	SRR12590295	ftp.sra.ebi.ac.uk/vol1/fastq/SRR125/095/SRR12590295/SRR12590295.fastq.gz		PHH - S1307T_MEDIUM_0_TP-8_REP-1 [1mWc03_8hrDonor2]	Braak_PHH_2
	PRJNA661534	GSE155771	SAMN16059734	GSM4767974	SRR12589868	ftp.sra.ebi.ac.uk/vol1/fastq/SRR125/068/SRR12589868/SRR12589868.fastq.gz		PHH - S1423T_MEDIUM_0_TP-8_REP-1 [1mWc05_8hrDonor3]	Braak_PHH_3
Shi et al., 2021	PRJNA694150	GSE165354	SAMN17497356	GSM5032027	SRR13509831	ftp.sra.ebi.ac.uk/vol1/fastq/SRR135/031/SRR13509831/SRR13509831_1.fastq.gz	ftp.sra.ebi.ac.uk/vol1/fastq/SRR135/031/SRR13509831/SRR13509831_2.fastq.gz	BSA_ethanol1	Shi_PHH_1
	PRJNA694150	GSE165354	SAMN17497397	GSM5032028	SRR13509832	ftp.sra.ebi.ac.uk/vol1/fastq/SRR135/032/SRR13509832/SRR13509832_1.fastq.gz	ftp.sra.ebi.ac.uk/vol1/fastq/SRR135/032/SRR13509832/SRR13509832_2.fastq.gz	BSA_ethanol2	Shi_PHH_2
	PRJNA694150	GSE165354	SAMN17497396	GSM5032029	SRR13509833	ftp.sra.ebi.ac.uk/vol1/fastq/SRR135/033/SRR13509833/SRR13509833_1.fastq.gz	ftp.sra.ebi.ac.uk/vol1/fastq/SRR135/033/SRR13509833/SRR13509833_2.fastq.gz	BSA_ethanol3	Shi_PHH_3
Vieyres et al., 2020	PRJNA548340	GSE132548	SAMN12022333	GSM3874411	SRR9271719	ftp.sra.ebi.ac.uk/vol1/fastq/SRR927/009/SRR9271719/SRR9271719.fastq.gz		PHH_D1_mock6h	Vieyres_PHH_1
	PRJNA548340	GSE132548	SAMN12022325	GSM3874415	SRR9271723	ftp.sra.ebi.ac.uk/vol1/fastq/SRR927/003/SRR9271723/SRR9271723.fastq.gz		PHH_D2_mock6h	Vieyres_PHH_2
	PRJNA548340	GSE132548	SAMN12022357	GSM3874419	SRR9271727	ftp.sra.ebi.ac.uk/vol1/fastq/SRR927/007/SRR9271727/SRR9271727.fastq.gz		PHH_D3_mock6h	Vieyres_PHH_3
Guan et al., 2017	PRJNA395390	GSE101770	SAMN07376759	GSM2715271	SRR5859741	ftp.sra.ebi.ac.uk/vol1/fastq/SRR585/001/SRR5859741/SRR5859741_1.fastq.gz	ftp.sra.ebi.ac.uk/vol1/fastq/SRR585/001/SRR5859741/SRR5859741_2.fastq.gz	DM	Guan_PSC_HLC
	PRJNA395390	GSE101770	SAMN07376767	GSM2715272	SRR5859742	ftp.sra.ebi.ac.uk/vol1/fastq/SRR585/002/SRR5859742/SRR5859742_1.fastq.gz	ftp.sra.ebi.ac.uk/vol1/fastq/SRR585/002/SRR5859742/SRR5859742_2.fastq.gz	GM	Guan_PSC_Prog_P1
	PRJNA395390	GSE101770	SAMN07376765	GSM2715274	SRR5859744	ftp.sra.ebi.ac.uk/vol1/fastq/SRR585/004/SRR5859744/SRR5859744_1.fastq.gz	ftp.sra.ebi.ac.uk/vol1/fastq/SRR585/004/SRR5859744/SRR5859744_2.fastq.gz	HO1_1	Guan_PSC_Prog_P0_1
	PRJNA395390	GSE101770	SAMN07376764	GSM2715275	SRR5859745	ftp.sra.ebi.ac.uk/vol1/fastq/SRR585/005/SRR5859745/SRR5859745_1.fastq.gz	ftp.sra.ebi.ac.uk/vol1/fastq/SRR585/005/SRR5859745/SRR5859745_2.fastq.gz	HO1_2	Guan_PSC_Prog_P0_2
	PRJNA395390	GSE101770	SAMN07376763	GSM2715276	SRR5859746	ftp.sra.ebi.ac.uk/vol1/fastq/SRR585/006/SRR5859746/SRR5859746_1.fastq.gz	ftp.sra.ebi.ac.uk/vol1/fastq/SRR585/006/SRR5859746/SRR5859746_2.fastq.gz	iPSC	Guan_PSC
	PRJNA395390	GSE101770	SAMN07376762	GSM2715277	SRR5859747	ftp.sra.ebi.ac.uk/vol1/fastq/SRR585/007/SRR5859747/SRR5859747_1.fastq.gz	ftp.sra.ebi.ac.uk/vol1/fastq/SRR585/007/SRR5859747/SRR5859747_2.fastq.gz	LIVER1	Guan_Liver_1
	PRJNA395390	GSE101770	SAMN07376761	GSM2715278	SRR5859748	ftp.sra.ebi.ac.uk/vol1/fastq/SRR585/008/SRR5859748/SRR5859748_1.fastq.gz	ftp.sra.ebi.ac.uk/vol1/fastq/SRR585/008/SRR5859748/SRR5859748_2.fastq.gz	LIVER2	Guan_Liver_2
	PRJNA395390	GSE101770	SAMN07376760	GSM2715279	SRR5859749	ftp.sra.ebi.ac.uk/vol1/fastq/SRR585/009/SRR5859749/SRR5859749_1.fastq.gz	ftp.sra.ebi.ac.uk/vol1/fastq/SRR585/009/SRR5859749/SRR5859749_2.fastq.gz	PHH	Guan_PHH
Unzu et al., 2019	PRJNA345196	GSE87559	SAMN05859353	GSM2333756	SRR4340571	ftp.sra.ebi.ac.uk/vol1/fastq/SRR434/001/SRR4340571/SRR4340571_1.fastq.gz	ftp.sra.ebi.ac.uk/vol1/fastq/SRR434/001/SRR4340571/SRR4340571_2.fastq.gz	CIT_HEP (II)	Unzu_PHH_CIT
	PRJNA345196	GSE87559	SAMN05859352	GSM2333757	SRR4340572	ftp.sra.ebi.ac.uk/vol1/fastq/SRR434/002/SRR4340572/SRR4340572_1.fastq.gz	ftp.sra.ebi.ac.uk/vol1/fastq/SRR434/002/SRR4340572/SRR4340572_2.fastq.gz	CNI_HEP (II)	Unzu_PHH_CNI
	PRJNA345196	GSE87559	SAMN05859350	GSM2333759	SRR4340574	ftp.sra.ebi.ac.uk/vol1/fastq/SRR434/004/SRR4340574/SRR4340574_1.fastq.gz	ftp.sra.ebi.ac.uk/vol1/fastq/SRR434/004/SRR4340574/SRR4340574_2.fastq.gz	CIT_iHPCd8 (II)	Unzu_Hep_Prog_D8_CIT
	PRJNA345196	GSE87559	SAMN05859349	GSM2333760	SRR4340575	ftp.sra.ebi.ac.uk/vol1/fastq/SRR434/005/SRR4340575/SRR4340575_1.fastq.gz	ftp.sra.ebi.ac.uk/vol1/fastq/SRR434/005/SRR4340575/SRR4340575_2.fastq.gz	CIT_iHPCp1 (II)	Unzu_Hep_Prog_P1_CIT
	PRJNA345196	GSE87559	SAMN05859346	GSM2333763	SRR4340578	ftp.sra.ebi.ac.uk/vol1/fastq/SRR434/008/SRR4340578/SRR4340578_1.fastq.gz	ftp.sra.ebi.ac.uk/vol1/fastq/SRR434/008/SRR4340578/SRR4340578_2.fastq.gz	CIT_iHPCp3 (II)	Unzu_Hep_Prog_P3_CIT
	PRJNA345196	GSE87559	SAMN05859351	GSM2333758	SRR4340573	ftp.sra.ebi.ac.uk/vol1/fastq/SRR434/003/SRR4340573/SRR4340573_1.fastq.gz	ftp.sra.ebi.ac.uk/vol1/fastq/SRR434/003/SRR4340573/SRR4340573_2.fastq.gz	CNI_iHPCd5 (II)	Unzu_Hep_Prog_D5_CNI
	PRJNA345196	GSE87559	SAMN05859348	GSM2333761	SRR4340576	ftp.sra.ebi.ac.uk/vol1/fastq/SRR434/006/SRR4340576/SRR4340576_1.fastq.gz	ftp.sra.ebi.ac.uk/vol1/fastq/SRR434/006/SRR4340576/SRR4340576_2.fastq.gz	CNI_iHPCp1 (II)	Unzu_Hep_Prog_P1_CNI
	PRJNA345196	GSE87559	SAMN05859347	GSM2333762	SRR4340577	ftp.sra.ebi.ac.uk/vol1/fastq/SRR434/007/SRR4340577/SRR4340577_1.fastq.gz	ftp.sra.ebi.ac.uk/vol1/fastq/SRR434/007/SRR4340577/SRR4340577_2.fastq.gz	CNI_iHPCp3 (II)	Unzu_Hep_Prog_P3_CNI
	PRJNA345196	GSE87559	SAMN05859345	GSM2333764	SRR4340579	ftp.sra.ebi.ac.uk/vol1/fastq/SRR434/009/SRR4340579/SRR4340579_1.fastq.gz	ftp.sra.ebi.ac.uk/vol1/fastq/SRR434/009/SRR4340579/SRR4340579_2.fastq.gz	CITiHPCdf2 (II)	Unzu_Hep_HLC_D2_CIT
	PRJNA345196	GSE87559	SAMN05859344	GSM2333765	SRR4340580	ftp.sra.ebi.ac.uk/vol1/fastq/SRR434/000/SRR4340580/SRR4340580_1.fastq.gz	ftp.sra.ebi.ac.uk/vol1/fastq/SRR434/000/SRR4340580/SRR4340580_2.fastq.gz	CITiHPCdf5 (II)	Unzu_Hep_HLC_D5_CIT
	PRJNA345193	GSE87558	SAMN05859334	GSM2333742	SRR4340557	ftp.sra.ebi.ac.uk/vol1/fastq/SRR434/007/SRR4340557/SRR4340557.fastq.gz		CIT_HEP (I)	Unzu_PHH_CIT_2
	PRJNA345193	GSE87558	SAMN05859333	GSM2333743	SRR4340558	ftp.sra.ebi.ac.uk/vol1/fastq/SRR434/008/SRR4340558/SRR4340558.fastq.gz		CNI_HEP_1 (I)	Unzu_PHH_CNI_2
	PRJNA345193	GSE87558	SAMN05859332	GSM2333744	SRR4340559	ftp.sra.ebi.ac.uk/vol1/fastq/SRR434/009/SRR4340559/SRR4340559.fastq.gz		CNI_HEP_2 (I)	Unzu_PHH_CNI_3
	PRJNA345193	GSE87558	SAMN05859342	GSM2333748	SRR4340563	ftp.sra.ebi.ac.uk/vol1/fastq/SRR434/003/SRR4340563/SRR4340563.fastq.gz		OKSM5DFd0 (I)	Unzu_PSC_1
	PRJNA345193	GSE87558	SAMN05859341	GSM2333749	SRR4340564	ftp.sra.ebi.ac.uk/vol1/fastq/SRR434/004/SRR4340564/SRR4340564.fastq.gz		OKSM2DFd0 (I)	Unzu_PSC_2
	PRJNA345193	GSE87558	SAMN05859336	GSM2333754	SRR4340569	ftp.sra.ebi.ac.uk/vol1/fastq/SRR434/009/SRR4340569/SRR4340569.fastq.gz		OKSM5DFd30 (I)	Unzu_PSC_HLC_1
	PRJNA345193	GSE87558	SAMN05859335	GSM2333755	SRR4340570	ftp.sra.ebi.ac.uk/vol1/fastq/SRR434/000/SRR4340570/SRR4340570.fastq.gz		OKSM2DFd30 (I)	Unzu_PSC_HLC_2
Wang et al., 2019	PRJNA528629	GSE128717	SAMN11233427	GSM3683651	SRR8769781	ftp.sra.ebi.ac.uk/vol1/fastq/SRR876/001/SRR8769781/SRR8769781_1.fastq.gz	ftp.sra.ebi.ac.uk/vol1/fastq/SRR876/001/SRR8769781/SRR8769781_2.fastq.gz	PHH_1	Wang_PHH_1
	PRJNA528629	GSE128717	SAMN11233426	GSM3683652	SRR8769782	ftp.sra.ebi.ac.uk/vol1/fastq/SRR876/002/SRR8769782/SRR8769782_1.fastq.gz	ftp.sra.ebi.ac.uk/vol1/fastq/SRR876/002/SRR8769782/SRR8769782_2.fastq.gz	PHH_2	Wang_PHH_2
	PRJNA528629	GSE128717	SAMN11233433	GSM3683645	SRR8769775	ftp.sra.ebi.ac.uk/vol1/fastq/SRR876/005/SRR8769775/SRR8769775_1.fastq.gz	ftp.sra.ebi.ac.uk/vol1/fastq/SRR876/005/SRR8769775/SRR8769775_2.fastq.gz	hEHOs_P1-1	Wang_PSC_Prog_P1_1
	PRJNA528629	GSE128717	SAMN11233432	GSM3683646	SRR8769776	ftp.sra.ebi.ac.uk/vol1/fastq/SRR876/006/SRR8769776/SRR8769776_1.fastq.gz	ftp.sra.ebi.ac.uk/vol1/fastq/SRR876/006/SRR8769776/SRR8769776_2.fastq.gz	hEHOs_P1-2	Wang_PSC_Prog_P1_2
	PRJNA528629	GSE128717	SAMN11233431	GSM3683647	SRR8769777	ftp.sra.ebi.ac.uk/vol1/fastq/SRR876/007/SRR8769777/SRR8769777_1.fastq.gz	ftp.sra.ebi.ac.uk/vol1/fastq/SRR876/007/SRR8769777/SRR8769777_2.fastq.gz	hEHOs_P3-1	Wang_PSC_Prog_P3_1
	PRJNA528629	GSE128717	SAMN11233430	GSM3683648	SRR8769778	ftp.sra.ebi.ac.uk/vol1/fastq/SRR876/008/SRR8769778/SRR8769778_1.fastq.gz	ftp.sra.ebi.ac.uk/vol1/fastq/SRR876/008/SRR8769778/SRR8769778_2.fastq.gz	hEHOs_P3-2	Wang_PSC_Prog_P3_2
	PRJNA528629	GSE128717	SAMN11233429	GSM3683649	SRR8769779	ftp.sra.ebi.ac.uk/vol1/fastq/SRR876/009/SRR8769779/SRR8769779_1.fastq.gz	ftp.sra.ebi.ac.uk/vol1/fastq/SRR876/009/SRR8769779/SRR8769779_2.fastq.gz	hAHOs_1	Wang_Chol_Prog_1
	PRJNA528629	GSE128717	SAMN11233428	GSM3683650	SRR8769780	ftp.sra.ebi.ac.uk/vol1/fastq/SRR876/000/SRR8769780/SRR8769780_1.fastq.gz	ftp.sra.ebi.ac.uk/vol1/fastq/SRR876/000/SRR8769780/SRR8769780_2.fastq.gz	hAHOs_2	Wang_Chol_Prog_2
Touboul et al., 2016	PRJNA526457	GSE128102	SAMN11099222	GSM3664939	SRR8707550	ftp.sra.ebi.ac.uk/vol1/fastq/SRR870/000/SRR8707550/SRR8707550_1.fastq.gz	ftp.sra.ebi.ac.uk/vol1/fastq/SRR870/000/SRR8707550/SRR8707550_2.fastq.gz	Liver_AAFM405	Touboul_Liver_1
	PRJNA526457	GSE128102	SAMN11099221	GSM3664940	SRR8707551	ftp.sra.ebi.ac.uk/vol1/fastq/SRR870/001/SRR8707551/SRR8707551_1.fastq.gz	ftp.sra.ebi.ac.uk/vol1/fastq/SRR870/001/SRR8707551/SRR8707551_2.fastq.gz	Liver_ABFE481	Touboul_Liver_2
	PRJNA526457	GSE128102	SAMN11099224	GSM3664937	SRR8707548	ftp.sra.ebi.ac.uk/vol1/fastq/SRR870/008/SRR8707548/SRR8707548_1.fastq.gz	ftp.sra.ebi.ac.uk/vol1/fastq/SRR870/008/SRR8707548/SRR8707548_2.fastq.gz	Liver_369	Touboul_Fetal_Hep_1
	PRJNA526457	GSE128102	SAMN11099223	GSM3664938	SRR8707549	ftp.sra.ebi.ac.uk/vol1/fastq/SRR870/009/SRR8707549/SRR8707549_1.fastq.gz	ftp.sra.ebi.ac.uk/vol1/fastq/SRR870/009/SRR8707549/SRR8707549_2.fastq.gz	Liver_370	Touboul_Fetal_Hep_2
	PRJNA526457	GSE128102	SAMN11099210	GSM3664951	SRR8707562	ftp.sra.ebi.ac.uk/vol1/fastq/SRR870/002/SRR8707562/SRR8707562_1.fastq.gz	ftp.sra.ebi.ac.uk/vol1/fastq/SRR870/002/SRR8707562/SRR8707562_2.fastq.gz	Undiff_a	Touboul_PSC_A
	PRJNA526457	GSE128102	SAMN11099209	GSM3664952	SRR8707563	ftp.sra.ebi.ac.uk/vol1/fastq/SRR870/003/SRR8707563/SRR8707563_1.fastq.gz	ftp.sra.ebi.ac.uk/vol1/fastq/SRR870/003/SRR8707563/SRR8707563_2.fastq.gz	Undiff_b	Touboul_PSC_B
	PRJNA526457	GSE128102	SAMN11099214	GSM3664947	SRR8707558	ftp.sra.ebi.ac.uk/vol1/fastq/SRR870/008/SRR8707558/SRR8707558_1.fastq.gz	ftp.sra.ebi.ac.uk/vol1/fastq/SRR870/008/SRR8707558/SRR8707558_2.fastq.gz	St5_3_a	Touboul_PSC_HLC_A_1
	PRJNA526457	GSE128102	SAMN11099212	GSM3664949	SRR8707560	ftp.sra.ebi.ac.uk/vol1/fastq/SRR870/000/SRR8707560/SRR8707560_1.fastq.gz	ftp.sra.ebi.ac.uk/vol1/fastq/SRR870/000/SRR8707560/SRR8707560_2.fastq.gz	St5_4_a	Touboul_PSC_HLC_A_2
	PRJNA526457	GSE128102	SAMN11099213	GSM3664948	SRR8707559	ftp.sra.ebi.ac.uk/vol1/fastq/SRR870/009/SRR8707559/SRR8707559_1.fastq.gz	ftp.sra.ebi.ac.uk/vol1/fastq/SRR870/009/SRR8707559/SRR8707559_2.fastq.gz	St5_3_b	Touboul_PSC_HLC_B_1
	PRJNA526457	GSE128102	SAMN11099211	GSM3664950	SRR8707561	ftp.sra.ebi.ac.uk/vol1/fastq/SRR870/001/SRR8707561/SRR8707561_1.fastq.gz	ftp.sra.ebi.ac.uk/vol1/fastq/SRR870/001/SRR8707561/SRR8707561_2.fastq.gz	St5_4_b	Touboul_PSC_HLC_B_2

## Sheet: Adult-Fetal Training Samples
sample_name	Classification	study_accession	study_alias	sample_accession	experiment_alias	run_accession	fastq 1	fastq 2 (Reverse Strand Paired-end library)
Rimland_CBD_1	CBD	PRJEB30773		SAMEA5216250		ERR3053529	ftp.sra.ebi.ac.uk/vol1/fastq/ERR305/009/ERR3053529/ERR3053529.fastq.gz
Rimland_CBD_2	CBD	PRJEB30773		SAMEA5216251		ERR3053530	ftp.sra.ebi.ac.uk/vol1/fastq/ERR305/000/ERR3053530/ERR3053530.fastq.gz
Rimland_CBD_3	CBD	PRJEB30773		SAMEA5216256		ERR3053535	ftp.sra.ebi.ac.uk/vol1/fastq/ERR305/005/ERR3053535/ERR3053535.fastq.gz
Kim_Fetal_Hep	Fetal_Hep	PRJNA472040	GSE114643	SAMN09223735	GSM3146361	SRR7182820	ftp.sra.ebi.ac.uk/vol1/fastq/SRR718/000/SRR7182820/SRR7182820_1.fastq.gz	ftp.sra.ebi.ac.uk/vol1/fastq/SRR718/000/SRR7182820/SRR7182820_2.fastq.gz
Xie_Fetal_Hep_1	Fetal_Hep	PRJNA445694	GSE112330	SAMN08795914	GSM3067802	SRR6898209	ftp.sra.ebi.ac.uk/vol1/fastq/SRR689/009/SRR6898209/SRR6898209_1.fastq.gz	ftp.sra.ebi.ac.uk/vol1/fastq/SRR689/009/SRR6898209/SRR6898209_2.fastq.gz
Xie_Fetal_Hep_2	Fetal_Hep	PRJNA445694	GSE112330	SAMN08795913	GSM3067803	SRR6898210	ftp.sra.ebi.ac.uk/vol1/fastq/SRR689/000/SRR6898210/SRR6898210_1.fastq.gz	ftp.sra.ebi.ac.uk/vol1/fastq/SRR689/000/SRR6898210/SRR6898210_2.fastq.gz
Mun_Fetal_Hep	Fetal_Hep	PRJNA386625		SAMN07109079		SRR5576294	ftp.sra.ebi.ac.uk/vol1/fastq/SRR557/004/SRR5576294/SRR5576294_1.fastq.gz	ftp.sra.ebi.ac.uk/vol1/fastq/SRR557/004/SRR5576294/SRR5576294_2.fastq.gz
Uconn_Fetal_Hep	Fetal_Hep	PRJNA280600		SAMN03465405		SRR1957188	ftp.sra.ebi.ac.uk/vol1/fastq/SRR195/008/SRR1957188/SRR1957188_1.fastq.gz	ftp.sra.ebi.ac.uk/vol1/fastq/SRR195/008/SRR1957188/SRR1957188_2.fastq.gz
GIS_Fetal_Hep_1	Fetal_Hep	PRJNA327465		SAMN06853749		SRR5487763	ftp.sra.ebi.ac.uk/vol1/fastq/SRR548/003/SRR5487763/SRR5487763.fastq.gz
GIS_Fetal_Hep_2	Fetal_Hep	PRJNA327465		SAMN06853743		SRR5487769	ftp.sra.ebi.ac.uk/vol1/fastq/SRR548/009/SRR5487769/SRR5487769.fastq.gz
GIS_Fetal_Hep_3	Fetal_Hep	PRJNA327465		SAMN06853742		SRR5487770	ftp.sra.ebi.ac.uk/vol1/fastq/SRR548/000/SRR5487770/SRR5487770.fastq.gz
Wang_Fetal_Hep_1	Fetal_Hep	PRJNA565945	GSE137569	SAMN14124124	GSM4318264	SRR11098758	ftp.sra.ebi.ac.uk/vol1/fastq/SRR110/058/SRR11098758/SRR11098758_1.fastq.gz	ftp.sra.ebi.ac.uk/vol1/fastq/SRR110/058/SRR11098758/SRR11098758_2.fastq.gz
Wang_Fetal_Hep_2	Fetal_Hep	PRJNA565945	GSE137569	SAMN14124123	GSM4318265	SRR11098759	ftp.sra.ebi.ac.uk/vol1/fastq/SRR110/059/SRR11098759/SRR11098759_1.fastq.gz	ftp.sra.ebi.ac.uk/vol1/fastq/SRR110/059/SRR11098759/SRR11098759_2.fastq.gz
Du_Fibroblast	Fibroblast	PRJNA234510	GSE54066	SAMN02584299	GSM1306659	SRR1107931	ftp.sra.ebi.ac.uk/vol1/fastq/SRR110/001/SRR1107931/SRR1107931.fastq.gz
Kim_Fibroblast	Fibroblast	PRJNA472040	GSE114643	SAMN09223736	GSM3146360	SRR7182819	ftp.sra.ebi.ac.uk/vol1/fastq/SRR718/009/SRR7182819/SRR7182819_1.fastq.gz	ftp.sra.ebi.ac.uk/vol1/fastq/SRR718/009/SRR7182819/SRR7182819_2.fastq.gz
Xie_Fibroblast	Fibroblast	PRJNA445694	GSE112330	SAMN08795937	GSM3067785	SRR6898192	ftp.sra.ebi.ac.uk/vol1/fastq/SRR689/002/SRR6898192/SRR6898192_1.fastq.gz	ftp.sra.ebi.ac.uk/vol1/fastq/SRR689/002/SRR6898192/SRR6898192_2.fastq.gz
Gao_Fibroblast	Fibroblast	PRJNA400277	GSE103075	SAMN07559508	GSM2753370	SRR5974287	ftp.sra.ebi.ac.uk/vol1/fastq/SRR597/007/SRR5974287/SRR5974287.fastq.gz
Du_PHH_1	Hep	PRJNA234510	GSE54066	SAMN02584302	GSM1306652	SRR1107924	ftp.sra.ebi.ac.uk/vol1/fastq/SRR110/004/SRR1107924/SRR1107924.fastq.gz
Du_PHH_2	Hep	PRJNA234510	GSE54066	SAMN02584295	GSM1306653	SRR1107925	ftp.sra.ebi.ac.uk/vol1/fastq/SRR110/005/SRR1107925/SRR1107925.fastq.gz
Fu_PHH_1	Hep	PRJNA414430	GSE105019	SAMN07789045	GSM2815712	SRR6176948	ftp.sra.ebi.ac.uk/vol1/fastq/SRR617/008/SRR6176948/SRR6176948_1.fastq.gz	ftp.sra.ebi.ac.uk/vol1/fastq/SRR617/008/SRR6176948/SRR6176948_2.fastq.gz
Fu_PHH_2	Hep	PRJNA414430	GSE105019	SAMN07789036	GSM2815717	SRR6176953	ftp.sra.ebi.ac.uk/vol1/fastq/SRR617/003/SRR6176953/SRR6176953_1.fastq.gz	ftp.sra.ebi.ac.uk/vol1/fastq/SRR617/003/SRR6176953/SRR6176953_2.fastq.gz
Kim_PHH_1	Hep	PRJNA472040	GSE114643	SAMN09223731	GSM3146358	SRR7182817	ftp.sra.ebi.ac.uk/vol1/fastq/SRR718/007/SRR7182817/SRR7182817_1.fastq.gz	ftp.sra.ebi.ac.uk/vol1/fastq/SRR718/007/SRR7182817/SRR7182817_2.fastq.gz
Kim_PHH_2	Hep	PRJNA472040	GSE114643	SAMN09223737	GSM3146359	SRR7182818	ftp.sra.ebi.ac.uk/vol1/fastq/SRR718/008/SRR7182818/SRR7182818_1.fastq.gz	ftp.sra.ebi.ac.uk/vol1/fastq/SRR718/008/SRR7182818/SRR7182818_2.fastq.gz
Koui_PHH_1	Hep	PRJNA385968	GSE98710	SAMN06921178	GSM2610525	SRR5519797	ftp.sra.ebi.ac.uk/vol1/fastq/SRR551/007/SRR5519797/SRR5519797.fastq.gz
Koui_PHH_2	Hep	PRJNA385968	GSE98710	SAMN06921177	GSM2610526	SRR5519798	ftp.sra.ebi.ac.uk/vol1/fastq/SRR551/008/SRR5519798/SRR5519798.fastq.gz
Xiang_PHH_1	Hep	PRJNA423006	GSE108198	SAMN08202651	GSM2893952	SRR6388614	ftp.sra.ebi.ac.uk/vol1/fastq/SRR638/004/SRR6388614/SRR6388614_1.fastq.gz	ftp.sra.ebi.ac.uk/vol1/fastq/SRR638/004/SRR6388614/SRR6388614_2.fastq.gz
Xiang_PHH_2	Hep	PRJNA423006	GSE108198	SAMN08202650	GSM2893953	SRR6388615	ftp.sra.ebi.ac.uk/vol1/fastq/SRR638/005/SRR6388615/SRR6388615_1.fastq.gz	ftp.sra.ebi.ac.uk/vol1/fastq/SRR638/005/SRR6388615/SRR6388615_2.fastq.gz
Xie_PHH_1	Hep	PRJNA445694	GSE112330	SAMN08795912	GSM3067804	SRR6898211	ftp.sra.ebi.ac.uk/vol1/fastq/SRR689/001/SRR6898211/SRR6898211_1.fastq.gz	ftp.sra.ebi.ac.uk/vol1/fastq/SRR689/001/SRR6898211/SRR6898211_2.fastq.gz
Xie_PHH_2	Hep	PRJNA445694	GSE112330	SAMN08795938	GSM3067786	SRR6898193	ftp.sra.ebi.ac.uk/vol1/fastq/SRR689/003/SRR6898193/SRR6898193_1.fastq.gz	ftp.sra.ebi.ac.uk/vol1/fastq/SRR689/003/SRR6898193/SRR6898193_2.fastq.gz
Xie_PHH_3	Hep	PRJNA445694	GSE112330	SAMN08795935	GSM3067787	SRR6898194	ftp.sra.ebi.ac.uk/vol1/fastq/SRR689/004/SRR6898194/SRR6898194_1.fastq.gz	ftp.sra.ebi.ac.uk/vol1/fastq/SRR689/004/SRR6898194/SRR6898194_2.fastq.gz
Xie_Liver_1	Hep	PRJNA445694	GSE112330	SAMN10278921	GSM3442821	SRR8094748	ftp.sra.ebi.ac.uk/vol1/fastq/SRR809/008/SRR8094748/SRR8094748_1.fastq.gz	ftp.sra.ebi.ac.uk/vol1/fastq/SRR809/008/SRR8094748/SRR8094748_2.fastq.gz
Xie_Liver_2	Hep	PRJNA445694	GSE112330	SAMN10278920	GSM3442822	SRR8094749	ftp.sra.ebi.ac.uk/vol1/fastq/SRR809/009/SRR8094749/SRR8094749_1.fastq.gz	ftp.sra.ebi.ac.uk/vol1/fastq/SRR809/009/SRR8094749/SRR8094749_2.fastq.gz
Schneeberger_PHH_1	Hep	PRJNA508949	GSE123498	SAMN10533398	GSM3505571	SRR8307998	ftp.sra.ebi.ac.uk/vol1/fastq/SRR830/008/SRR8307998/SRR8307998.fastq.gz
Schneeberger_PHH_2	Hep	PRJNA508949	GSE123498	SAMN10533397	GSM3505572	SRR8307999	ftp.sra.ebi.ac.uk/vol1/fastq/SRR830/009/SRR8307999/SRR8307999.fastq.gz
Gao_PHH	Hep	PRJNA400277	GSE103075	SAMN07792820	GSM2817112	SRR6179879	ftp.sra.ebi.ac.uk/vol1/fastq/SRR617/009/SRR6179879/SRR6179879.fastq.gz
Mun_Liver	Hep	PRJNA386625		SAMN07109073		SRR5576267	ftp.sra.ebi.ac.uk/vol1/fastq/SRR557/007/SRR5576267/SRR5576267_1.fastq.gz	ftp.sra.ebi.ac.uk/vol1/fastq/SRR557/007/SRR5576267/SRR5576267_2.fastq.gz
Boon_PHH_1	Hep	PRJNA590127	GSE140520	SAMN13318676	GSM4173624	SRR10485281	ftp.sra.ebi.ac.uk/vol1/fastq/SRR104/081/SRR10485281/SRR10485281.fastq.gz
Boon_PHH_2	Hep	PRJNA590127	GSE140520	SAMN13318675	GSM4173625	SRR10485282	ftp.sra.ebi.ac.uk/vol1/fastq/SRR104/082/SRR10485282/SRR10485282.fastq.gz
Uconn_Liver	Hep	PRJNA280600		SAMN03465408		SRR1957193	ftp.sra.ebi.ac.uk/vol1/fastq/SRR195/003/SRR1957193/SRR1957193_1.fastq.gz	ftp.sra.ebi.ac.uk/vol1/fastq/SRR195/003/SRR1957193/SRR1957193_2.fastq.gz
GIS_Liver	Hep	PRJNA327465		SAMN06853744		SRR5487768	ftp.sra.ebi.ac.uk/vol1/fastq/SRR548/008/SRR5487768/SRR5487768.fastq.gz
Wang_PHH_1	Hep	PRJNA565945	GSE137569	SAMN14124122	GSM4318266	SRR11098760	ftp.sra.ebi.ac.uk/vol1/fastq/SRR110/060/SRR11098760/SRR11098760_1.fastq.gz	ftp.sra.ebi.ac.uk/vol1/fastq/SRR110/060/SRR11098760/SRR11098760_2.fastq.gz
Wang_PHH_2	Hep	PRJNA565945	GSE137569	SAMN14124121	GSM4318267	SRR11098761	ftp.sra.ebi.ac.uk/vol1/fastq/SRR110/061/SRR11098761/SRR11098761_1.fastq.gz	ftp.sra.ebi.ac.uk/vol1/fastq/SRR110/061/SRR11098761/SRR11098761_2.fastq.gz
Wang_iPSC	PSC	PRJNA565945	GSE137569	SAMN14124003	GSM4318263	SRR11098757	ftp.sra.ebi.ac.uk/vol1/fastq/SRR110/057/SRR11098757/SRR11098757_1.fastq.gz	ftp.sra.ebi.ac.uk/vol1/fastq/SRR110/057/SRR11098757/SRR11098757_2.fastq.gz
Mun_PSC_1	PSC	PRJNA528522		SAMN11230837		SRR8775756	ftp.sra.ebi.ac.uk/vol1/fastq/SRR877/006/SRR8775756/SRR8775756_1.fastq.gz	ftp.sra.ebi.ac.uk/vol1/fastq/SRR877/006/SRR8775756/SRR8775756_2.fastq.gz
Mun_PSC_2	PSC	PRJNA528522		SAMN11230838		SRR8775755	ftp.sra.ebi.ac.uk/vol1/fastq/SRR877/005/SRR8775755/SRR8775755_1.fastq.gz	ftp.sra.ebi.ac.uk/vol1/fastq/SRR877/005/SRR8775755/SRR8775755_2.fastq.gz
Mun_PSC_3	PSC	PRJNA528522		SAMN11230839		SRR8775762	ftp.sra.ebi.ac.uk/vol1/fastq/SRR877/002/SRR8775762/SRR8775762_1.fastq.gz	ftp.sra.ebi.ac.uk/vol1/fastq/SRR877/002/SRR8775762/SRR8775762_2.fastq.gz
Random_1	Random
Random_2	Random
Random_3	Random
Random_4	Random
Random_5	Random
Random_6	Random
Random samples were generated by assigning each gene expression value (raw count) from randomly selected cell/tissue samples (the number of cell/tissue samples per type was balanced to prevent selection bias).
