# Supplementary material for: A comprehensive transcriptomic comparison of hepatocyte model systems improves selection of models for experimental use
Source: Commun Biol. 2022 Oct 14;5:1094. doi: 10.1038/s42003-022-04046-9 (PMC9568534; doi:10.1038/s42003-022-04046-9)
Supplement: Supplementary file 6 — Supplementary Data 3 [file 42003_2022_4046_MOESM6_ESM.xlsx]

## Sheet: 3.0. Title
A comprehensive transcriptomic comparison of hepatocyte model systems improves selection of models for experimental use
Arif Ibrahim Ardisasmita, Imre F. Schene, Indi P. Joore, Gautam Kok, Delilah Hendriks, Benedetta Artegiani, Michal Mokry, Edward E. S. Nieuwenhuis, & Sabine A. Fuchs
Supplementary Data 3. Reported hepatic functions and gene expression
This file contains two Excel sheets:
	3.1.	Reported hepatic functions
	3.2.	PHH dedifferentiation gene expression

## Sheet: 3.1. Reported Hep Fun.
				Albumin secretion	ALB	CYP3A4 activity	CYP3A4	CYP1A2 activity	CYP1A2	CYP2B6 activity	CYP2B6	CYP2C9 activity	CYP2C9	Urea synthesis	ARG1	OTC	ASS1	CPS1	ASL	A1AT secretion	SERPINA1 (A1AT)		CYP2C19	CYP2D6	UGT1A1	ABCB11 (BSEP)	ABCC2 (MRP2)	SLC10A1 (NTCP)	NR1H4 (FXR)	NR1I2 (PXR)	NR1I3 (CAR)	HNF4A	AFP
	PHH- derived		Fu	70		101	20	67	37	48		30	35	53										100	50	77			50	120	36.8	90
			Zhang	107	55		50			34	20			15	30	30	30	40	75		82								115	110		76
			Hu	171																32
			Kim		2		0.1	139	1				0.5	62							50					3.4	50					16
			Wang	22.7	70.7107	5	37.8929	72.4	12.5	106	50	16	100	23	25			32.9877		147	400		37.8929	50	282.843		282.843	200	5198.42	25	2262.74
			Unzu			78		54		68		150
			Xiang	600	160	46	25	24	120	67	72	30	70			85		73					50	20	525		398	50				125
	Chol-Derived		Schneeb.	7.5	1	65	500													1.5							100
	Fibroblast- Derived		Du	67	67	138	111	71	512	129.108	2500	14.6341	127										150		650	200	375	30.43
			Huang	94	200		80	5	40		93		1							93	200			9		60	65	75	10	1500	80
			Zhu	44		5
			Gao	72	83.4		0.4		15.7		2.3		0.2		3.3					65.9	119.4			17.4	12	28	40	20.5
			Nakamori	50	25	3	281.84	9	12.59				3								70.83		26.6667	13.3333	63.1			11				630.96	400
			Xie	146	150	95	150	140		156	69.91	135	77.5								150		82.5	20	550				80	22.5
	PSC-Derived	GF	Basma	82	82	86	50		57		65			70		68				62						200
			Roelandt	2.6	0.06									4							14.2857						0.333333					28.5714
			Duan		76	16.6667		109.091				4.44444									65
			Si-Tayeb				1		1		1		1										0.5	3	0.001
			Chen		0.3									88																		1000	4000
			Takayama	60.7	100	24	70	6.7	20	3	118	15	30	43									100	25	80			20	28	9	100
			Takayama		120	101	140	1	50	10			52								130		10	100	5	40
			Shan								60															150				100	134
			Hannan	56	63															160	53
			Zhao	73		10		6				0.350877								100
			Sengupta			500
			Avior	81	102	30	32		80				23			79	71	112	100		130			60		50			90	4.5	58	250
			Touboul		300		800			30				46											2.85714						1400	566.667
			Sauer		0.142857		0.0005						66.6667	80							25			0.12	0.015	1			1.2	0.2	10	20	666600
			Carpentier		116		23																									16
			Gao	44.6	67.5		0.3		83		0.6		1		4.7					61.3	32.5			21.8	1	106.9	27.9	226
			Choudhury		1.99526	230	10	37	12.5893					50							1.25893				0.398107							39.8107	37460000
			Calabrese	2		0.166667								385						28
			Li	89	100	10.3704															34				2			20		0.952381	203		400
			Boon	100	64	15	0.1							7.5
			Wang	140	181	127	515	90.8	20				137	89	23.5			60			150		71		1000		150	41.4	574	50	20	334
		SM	Kondo		158.5		0.2						0.1										0.5		0.158					6			233300
			Tasnim	21		14		7						59
			Du	22	35.5		20	27	71				1.1								18							5				10
		3D	Gieseck	66	0.3		6.66722		0.0001				28.3417							231	22.3333		0.740741		110		45		15			14.2333
			Pettinato	63	86	77	85	49		20	137		21	98
			Tasnim	50		200		233.333						70
			Luo	53		36	32		32			8	10	58										43
			Mun	106	3	32	1	77						371						267
			Wang	35.7143	57.7	21.4286	5						14	16.6667	70.5	29	41	52.8	56.3		60						32		7	2	47	124	187500
		Co	Pettinato	95	98	310	133	74	115	60	129	500	420	57							113				154							138	110
			Koui		10		56		6														8.57143
		LN	Takayama	60	70	30	30	30	20		25			35							43		30			60		50
			Kanninen		0.1		0.02						0.333333								1												10000
	MSC-Derived	AT	Huang	71		40	160		109		226	32						97
			Fu				50		33		94.78		8											10
			Okura		47		108							39							44												40
		CB	Walclawczyk	0.8										9.09091
		BM	Chivu	85	54									90																			3000
	Urine-Derived		Tang	3.77358	0.001	40	1	0.8	2		0.333333													0.5	103.846		33.3333	0.666667		2	375	66.6667
	Numbers are shown as a percentage of the PHH control in each study.

## Sheet: 3.2. PHH dedifferentiation
sample_name	PHH D0	PHH D1	PHH D2	PHH D4	Fibroblast
sample_alias	GSM2817112	GSM2753380	GSM2753381	GSM2753382	GSM2753370
ALB	19.1054	18.283	17.8335	17.3937	4.22708
CYP3A4	14.5074	11.9359	11.0165	7.48009	3.53057
CYP1A2	10.2934	6.97877	5.45502	8.13831	4.00959
CYP2B6	13.6785	11.4622	9.4229	7.52981	4.00959
CYP2C9	13.9396	11.8969	11.1556	10.9074	3.53057
ARG1	13.0271	10.0654	9.08118	8.26284	4.22708
OTC	10.2155	8.01646	6.58328	6.49223	4.00959
ASS1	13.0184	11.8815	12.3622	12.6407	10.0597
CPS1	14.0438	9.54851	10.1608	12.4672	6.41163
ASL	11.0262	10.1638	9.5248	9.80758	7.03843
SERPINA1	16.9385	17.0358	16.8056	15.5949	3.53057
Gene expression levels in log2 VST
