# Supplementary material for: A comprehensive transcriptomic comparison of hepatocyte model systems improves selection of models for experimental use
Source: Commun Biol. 2022 Oct 14;5:1094. doi: 10.1038/s42003-022-04046-9 (PMC9568534; doi:10.1038/s42003-022-04046-9)
Supplement: Supplementary file 7 — Supplementary Data 4 [file 42003_2022_4046_MOESM7_ESM.xlsx]

## Sheet: 4.0. Title
A comprehensive transcriptomic comparison of hepatocyte model systems improves selection of models for experimental use
Arif Ibrahim Ardisasmita, Imre F. Schene, Indi P. Joore, Gautam Kok, Delilah Hendriks, Benedetta Artegiani, Michal Mokry, Edward E. S. Nieuwenhuis, & Sabine A. Fuchs
Supplementary Data 4. Count matrices of the RNA-seq Data
This file contains three Excel sheets:
	4.1.	The raw counts of RNA-seq data used for the transcriptomic comparison analysis
	4.2.	Normalized counts according to our RNA-seq normalization pipeline
	4.3.	Metadata of the RNA-seq data

## Sheet: 4.1. Raw Counts
ensmbl_ID	external_gene_name	gene_length	Du_PHH_1	Du_PHH_2	Du_Fib_HLC_1	Du_Fib_HLC_2	Du_Fib_HLC_3	Du_HepG2	Du_Fibroblast	Fu_PHH_1	Fu_PHH_2	Fu_Hep_HLC_1	Fu_Hep_HLC_2	Kim_PHH_1	Kim_PHH_2	Kim_Hep_HLC	Kim_Fetal_Hep	Kim_Fibroblast	Koui_PHH_1	Koui_PHH_2	Koui_PSC_HLC_1	Koui_PSC_HLC_2	Xiang_PHH_1	Xiang_PHH_2	Xiang_Hep_HLC_D15	Xiang_Hep_HLC_D27	Xie_PHH_1	Xie_PHH_2	Xie_PHH_3	Xie_Liver_1	Xie_Liver_2	Xie_Fib_HLC_E1	Xie_Fib_HLC_E2	Xie_Fib_HLC_L1	Xie_Fib_HLC_L2	Xie_Fetal_Hep_1	Xie_Fetal_Hep_2	Xie_HepG2	Xie_Fibroblast	Huch_Liver_1	Huch_Liver_2	Huch_Chol_HLC_1	Huch_Chol_HLC_2	Schneeberger_PHH_1	Schneeberger_PHH_2	Schneeberger_Chol_HLC_1	Schneeberger_Chol_HLC_2	Schneeberger_Chol_HLC_3	Rimland_CBD_1
ENSG00000000003	TSPAN6	12883	2007	1881	1473	1236	1181	2100	1160	1456	1384	855	970	1075	878	1519	821	976	1229	935	614	744	428	436	493	1043	1518	821	1235	729	884	1062	1279	948	1807	1185	1345	1793	654	383	67	1063	627	208	111	751	1007	116	989
ENSG00000000005	TNMD	14949	0	1	0	0	0	0	29	0	0	0	1	0	0	0	0	0	0	0	0	1	0	0	0	0	0	1	0	0	16	1	0	0	2	0	0	0	2	0	0	0	0	0	0	0	0	0	0
ENSG00000000419	DPM1	23688	293	262	1196	516	510	1167	689	290	407	933	716	184	162	528	196	1538	527	375	314	357	207	102	210	322	398	339	296	262	284	501	423	657	580	502	500	1206	708	171	32	480	227	45	22	151	162	30	565
ENSG00000000457	SCYL3	44636	151	213	377	275	278	49	128	201	245	214	270	202	273	334	227	542	311	277	152	226	70	66	58	58	181	139	132	65	48	140	109	179	97	134	210	47	92	74	25	347	151	48	23	152	236	47	1284
ENSG00000000460	C1orf112	192073	18	32	107	43	74	175	229	43	40	12	25	55	101	68	323	813	35	24	88	114	16	12	14	12	33	37	17	11	4	30	12	46	21	58	102	216	88	28	9	46	22	5	3	20	19	4	75
ENSG00000000938	FGR	23121	109	46	99	0	0	0	1	58	289	12	6	0	24	7	314	5	0	0	0	1	354	58	6	3	43	240	70	355	124	13	35	16	13	0	10	16	8	37	24	1	1	1	1	0	0	0	79
ENSG00000000971	CFH	95461	22443	38356	692	168	993	10	388	41134	36346	19954	22764	28217	26805	19923	6736	892	9682	6273	741	1315	17547	14459	15069	7210	32049	19253	21992	9764	9635	20	13	30	30	14447	10180	18	1366	5461	2614	1581	164	6372	2884	69	1458	61	8166
ENSG00000001036	FUCA2	16908	580	501	2219	2402	1849	3162	1556	269	300	751	1076	622	545	4427	706	5197	1585	777	941	1296	284	180	698	579	293	422	481	367	497	1113	1199	1395	1297	1829	2167	1318	1367	402	28	2134	1261	111	60	1120	940	125	2158
ENSG00000001084	GCLC	119629	1621	2238	2140	1622	1678	2108	232	2183	3548	1355	1881	535	719	608	1984	619	1544	1931	368	478	1594	432	719	1297	1625	1041	1771	972	1031	3100	3464	4976	2621	468	679	796	145	506	153	974	373	619	353	513	913	112	2633
ENSG00000001167	NFYA	27031	199	185	784	472	477	628	1028	254	268	451	482	115	157	453	516	1881	126	112	332	221	87	85	79	85	168	100	228	81	91	430	183	497	250	523	605	398	471	100	59	458	208	59	26	341	291	24	604
ENSG00000001460	STPG1	59935	30	29	25	198	169	158	377	31	30	169	156	10	19	39	189	540	53	17	70	65	6	6	48	55	9	15	26	17	9	23	47	18	38	36	83	93	172	10	3	149	81	2	2	148	125	22	140
ENSG00000001461	NIPAL3	57174	91	90	767	884	1053	517	912	77	78	802	944	50	47	191	321	3023	199	92	543	632	32	54	141	169	45	63	96	56	58	242	357	276	387	221	237	316	574	46	14	1235	298	9	5	944	789	142	991
ENSG00000001497	LAS1L	22193	463	459	1352	722	1280	1145	1192	305	373	282	462	260	560	486	1735	2657	386	227	236	274	145	140	188	259	292	304	437	228	231	417	423	424	495	479	625	1125	628	121	60	381	64	65	38	89	115	22	672
ENSG00000001561	ENPP4	16699	99	129	0	164	175	35	36	156	151	723	659	32	25	44	29	8	300	199	357	333	200	68	101	135	83	183	105	81	85	1	0	1	0	19	155	0	6	39	20	665	338	44	18	465	451	67	1048
ENSG00000001617	SEMA3F	34030	245	111	512	155	125	1730	745	68	65	244	117	6	30	18	239	990	15	3	246	333	22	51	30	8	59	95	117	232	189	105	74	50	45	39	55	391	391	54	5	110	102	6	8	430	63	17	516
ENSG00000001626	CFTR	428851	40	21	20	3	11	1	0	204	91	108	1128	10	23	13	81	1	19	4	205	290	4	9	33	32	17	11	21	110	12	2	4	2	103	3	2	0	4	164	19	112	162	0	5	12	12	1	2690
ENSG00000001629	ANKIB1	155409	263	359	1060	1033	811	664	1452	418	429	993	1868	73	169	373	272	2695	485	353	552	594	180	105	288	348	242	156	253	140	119	698	114	985	564	847	935	342	1093	113	43	895	372	60	31	761	539	139	971
ENSG00000001630	CYP51A1	22650	62	176	735	646	437	101	312	94	61	88	102	6	3	0	1	144	165	202	96	159	17	31	108	64	70	32	56	18	21	341	541	278	241	101	117	63	35	2	5	156	17	12	4	196	78	5	113
ENSG00000001631	KRIT1	47197	85	78	121	75	80	32	42	64	56	52	65	47	87	100	130	121	58	79	58	63	33	11	16	20	35	22	47	29	26	56	3	58	49	51	66	24	46	42	14	61	37	21	15	53	31	13	245
ENSG00000002016	RAD52	78317	135	151	248	149	212	92	56	152	122	174	96	76	109	332	592	555	184	87	82	88	38	36	37	62	42	43	126	67	32	199	120	266	190	133	237	102	195	71	50	72	53	10	11	44	38	7	273
ENSG00000002079	MYH16	72301	0	0	3	4	4	18	0	3	1	14	4	1	0	0	5	3	1	7	0	1	0	0	1	1	0	1	1	0	0	10	0	12	2	1	1	2	1	4	0	6	1	0	0	0	0	0	11
ENSG00000002330	BAD	14874	470	241	722	491	528	214	720	29	15	19	45	324	386	730	371	1780	284	171	315	326	10	22	38	29	21	23	16	109	88	33	181	40	117	24	21	28	60	78	24	337	408	14	25	306	209	96	377
ENSG00000002549	LAP3	30780	2165	2583	2156	2620	2904	3323	1739	2981	1309	4082	3673	1067	658	1756	219	2524	930	666	336	387	1552	1332	676	720	2213	2886	2604	1210	1350	1484	1743	1120	1466	1067	1123	2125	1542	532	70	853	243	339	192	386	423	70	1629
ENSG00000002587	HS3ST1	36414	16	6	0	70	97	0	8	47	11	146	242	0	1	9	12	0	0	0	31	39	10	5	3	4	4	4	15	73	19	0	2	0	0	0	0	1	8	14	0	803	187	0	2	776	369	55	2211
ENSG00000002726	AOC1	36877	4	207	0	48	16	0	2	166	3	0	0	0	1	0	1	1	20	17	15	12	1	0	1	1	1	0	1	2	6	0	0	0	0	5	2	0	0	0	1	297	280	29	17	3362	658	218	108
ENSG00000002745	WNT16	15737	0	1	0	5	0	0	50	1	0	3	1	0	0	2	0	11	0	0	89	12	0	1	42	35	1	0	1	1	0	1	0	1	0	3	0	0	2	3	0	1	0	0	0	0	0	0	0
ENSG00000002746	HECW1	453372	0	0	0	1	3	1	107	0	4	4	0	0	4	2	2	191	0	0	2	3	0	0	0	0	0	0	1	0	0	0	0	0	1	7	1	2	31	5	0	0	0	0	0	0	0	0	3
ENSG00000002822	MAD1L1	417450	7	4	5	0	1	1	10	10	8	4	3	9	2	9	12	8	7	6	12	7	1	0	3	2	7	9	11	16	20	4	4	1	4	4	6	5	3	10	0	2	1	1	0	2	1	6	10
ENSG00000002834	LASP1	51911	1827	1260	9136	14231	11502	8469	15882	1311	1514	3452	7096	1574	2402	5627	4042	46117	5028	1882	2037	2640	836	482	3296	4153	572	1524	1430	971	913	5640	4268	6021	3668	3401	3268	5052	7729	636	345	8682	4519	222	139	6484	5323	864	4389
ENSG00000002919	SNX11	19717	442	211	425	290	318	370	636	112	79	227	334	80	146	314	329	1050	157	90	135	148	149	72	159	171	93	202	143	163	173	263	303	283	239	221	185	318	295	56	21	330	121	14	12	211	175	28	252
ENSG00000002933	TMEM176A	4715	18086	13907	5	3941	3319	5	142	8506	8226	3818	2548	10407	16784	25418	3939	2	1171	1505	196	311	3529	6302	4879	3072	6395	12071	7600	9117	10780	5	0	1	0	1594	1468	1	22	1371	404	637	410	1147	950	274	159	171	3158
ENSG00000003056	M6PR	9400	558	513	1717	1419	1317	1252	2089	516	471	656	1332	135	88	759	291	5569	730	444	746	1014	392	233	480	547	435	534	464	266	248	599	609	602	686	1202	1350	885	627	154	23	876	176	58	40	606	566	50	1099
ENSG00000003096	KLHL13	219527	61	53	923	446	414	13	55	123	145	53	36	10	33	6	36	18	75	21	43	52	0	24	61	232	89	27	78	13	15	317	184	284	293	29	91	40	47	7	0	6	0	12	4	1	2	0	69
ENSG00000003137	CYP26B1	18800	10	9	2	0	0	2	169	19	25	2	5	0	0	83	19	239	1	1	95	142	38	2	9	40	3	59	12	6	15	0	0	1	0	123	200	7	12	6	2	1	1	1	3	0	0	0	16
ENSG00000003147	ICA1	149503	45	13	0	244	136	1	13	107	131	216	496	215	26	215	249	21	187	0	223	265	52	32	76	80	54	22	157	35	87	1	0	2	0	18	242	1	7	51	89	428	307	2	4	335	236	101	694
ENSG00000003249	DBNDD1	15257	81	65	769	2524	2534	2263	112	19	13	371	767	18	33	116	13	341	373	177	55	66	47	25	464	743	11	8	39	105	22	176	356	231	311	251	334	631	156	15	4	194	239	3	6	173	121	34	136
ENSG00000003393	ALS2	80689	605	782	1207	784	717	543	779	916	1245	1194	1078	199	238	786	838	3427	868	716	545	601	186	185	302	382	627	290	493	137	193	814	470	1224	951	603	832	265	407	260	102	513	202	105	77	361	385	75	688
ENSG00000003400	CASP10	46508	197	149	59	299	293	569	8	136	152	532	602	65	176	516	1063	188	263	196	108	202	60	38	138	96	126	139	148	85	103	294	75	436	88	301	305	394	16	64	58	557	369	24	21	527	382	142	623
ENSG00000003402	CFLAR	60533	1026	1442	1034	1536	1261	788	501	1733	1486	3808	6049	1087	1371	3677	1705	2716	1816	1534	1644	1923	829	701	583	877	1090	1282	1328	1156	866	1352	707	1545	801	1020	820	566	694	376	181	2746	692	309	203	2432	1726	609	3555
ENSG00000003436	TFPI	101530	2558	3069	787	1921	1436	18037	207	3090	2997	9921	6194	1507	1424	6588	1226	907	5121	5062	2386	3003	2191	1596	1242	631	4292	2820	3676	1388	1230	1101	211	1202	514	3677	4766	1184	363	619	151	2618	1173	1129	608	2029	2087	397	2390
ENSG00000003509	NDUFAF7	21772	190	169	386	362	391	432	177	131	190	226	351	121	247	443	373	564	207	128	120	135	65	38	86	122	156	105	105	93	107	173	195	279	233	195	212	286	183	129	35	91	49	27	23	38	60	17	263
ENSG00000003756	RBM5	30102	827	751	1496	931	939	280	633	745	757	983	1030	956	1625	3699	6505	4758	982	885	1048	1095	218	157	192	207	262	263	459	323	280	766	572	1156	1113	759	909	326	734	898	262	733	532	128	97	433	570	158	2604
ENSG00000003987	MTMR7	116734	7	17	52	28	19	19	5	35	27	44	51	9	3	4	24	0	6	13	91	114	9	14	6	4	11	6	23	16	10	18	11	94	22	31	48	14	15	1	3	0	0	2	6	0	0	0	0
ENSG00000003989	SLC7A2	73485	5247	10501	6307	3297	3381	5786	65	16986	9449	7754	8019	5851	4870	2620	3692	171	3405	9321	2873	3509	2616	3920	4579	1310	6046	7473	9197	2935	4029	4305	1802	14173	4868	4235	4367	2485	151	2104	480	37	0	1999	929	3	4	4	951
ENSG00000004059	ARF5	3314	1146	760	3226	2987	2775	1839	2639	423	395	712	822	441	762	985	844	2864	485	244	485	616	236	318	526	398	467	567	545	1012	1005	920	1807	832	1043	611	582	883	1527	112	26	1087	675	107	67	579	404	69	1156
ENSG00000004139	SARM1	39693	90	62	222	51	55	3	229	158	92	56	100	62	205	91	347	645	125	39	156	156	31	13	22	30	25	39	32	39	30	161	73	262	78	37	32	10	83	42	9	42	16	7	6	58	78	15	679
ENSG00000004142	POLDIP2	10894	4343	3218	9172	6867	7809	3294	4210	1753	2150	1931	2478	1780	2108	3174	2562	7127	2106	1136	547	715	739	973	1701	2542	1420	2404	2101	1789	2088	2585	3452	2768	2622	1448	1615	3319	1780	382	167	965	433	307	218	636	559	81	2169
ENSG00000004399	PLXND1	51643	972	213	383	319	108	4988	4848	162	340	3152	1335	47	167	489	2211	6013	34	45	693	604	581	307	256	248	58	699	862	1169	702	65	70	99	71	777	1455	2624	3401	258	83	71	3	6	15	63	8	10	238
ENSG00000004455	AK2	73056	2368	1826	6243	4599	5610	4554	2543	1771	1714	2594	3370	1775	2288	3850	1819	7240	2164	1363	805	1039	682	660	1131	1418	1434	1388	1483	1101	1316	2015	3289	2117	2699	1959	2477	2989	2209	672	118	1179	581	261	169	523	581	98	1727
ENSG00000004468	CD38	74957	79	69	0	1	1	0	3	56	61	83	147	152	166	222	173	0	13	1	19	11	119	37	10	2	20	204	61	72	68	12	1	4	1	6	29	4	4	25	19	0	1	6	4	0	0	0	58
ENSG00000004478	FKBP4	10453	2172	1322	4795	2496	3503	2459	2959	1237	1051	861	955	918	888	2268	2691	5309	1773	438	855	1184	486	459	889	1325	706	464	891	556	492	640	653	588	899	1058	1207	2366	943	772	43	1653	677	184	160	1026	598	180	1608
ENSG00000004487	KDM1A	64246	553	429	3739	1608	2105	4166	3709	418	433	1103	1321	311	585	1175	1656	4914	782	448	1038	1086	227	129	404	433	234	370	370	230	191	948	845	1025	1053	1369	1727	2972	1899	152	67	783	415	53	46	391	364	51	886
ENSG00000004534	RBM6	160038	1121	1007	1368	1020	983	688	677	1313	1392	1210	1585	1819	3314	6055	10867	3300	641	456	522	636	549	344	380	428	451	834	777	673	408	1395	908	1918	2191	1315	1976	503	1432	1219	1239	643	489	136	136	372	608	237	2930
ENSG00000004660	CAMKK1	34576	31	15	478	70	58	69	458	12	14	26	35	0	4	10	202	347	1	0	34	27	45	13	6	3	7	22	26	52	47	10	147	61	305	20	18	34	304	16	6	14	8	0	0	2	6	1	167
ENSG00000004700	RECQL	32759	85	107	216	543	469	306	1063	103	147	367	577	103	155	871	228	1966	431	290	278	367	137	44	97	141	104	100	122	46	22	287	37	380	220	491	450	322	820	165	26	423	63	29	8	233	209	18	515
ENSG00000004766	VPS50	128783	115	154	509	362	345	161	380	170	225	244	541	41	79	188	261	770	479	275	291	358	74	46	121	161	168	95	107	54	43	323	54	400	232	311	283	199	244	108	23	381	107	35	11	314	184	21	518
ENSG00000004776	HSPB6	3513	49	6	0	2	0	8	1599	0	0	93	223	7	15	129	601	3158	0	0	44	22	0	0	4	2	4	4	3	58	42	1	2	0	1	305	7	3	2160	124	6	0	1	0	4	4	0	0	47
ENSG00000004777	ARHGAP33	14290	108	84	118	56	97	83	86	62	43	36	32	60	94	83	1419	135	11	14	52	26	10	26	27	8	21	22	56	110	84	50	58	46	13	62	66	189	225	29	9	11	5	4	6	1	2	7	27
ENSG00000004779	NDUFAB1	15302	1087	780	2448	1803	2130	3042	1539	498	574	661	634	1112	860	1346	581	1512	775	348	405	545	225	249	633	794	569	642	565	523	770	985	1302	883	894	766	850	2287	824	429	20	354	160	83	91	223	168	44	812
ENSG00000004799	PDK4	13017	4047	6374	3157	783	645	1	35	12271	21163	739	262	1239	1151	148	343	0	632	882	458	379	4773	5012	42	30	30853	2830	9312	2773	1133	376	1260	1992	8550	923	140	13	63	453	20	188	382	6110	1475	470	868	73	1488
ENSG00000004809	SLC22A16	51954	0	0	0	1	1	5	2	0	2	0	0	1	1	2	839	4	0	9	0	0	0	0	1	0	21	1	0	1	0	24	1	21	0	3	21	18	0	0	0	0	0	2	0	0	0	0	0
ENSG00000004838	ZMYND10	4622	23	17	8	2	6	4	7	11	9	8	5	9	71	28	57	26	6	3	118	19	0	2	4	3	2	3	7	19	6	3	0	10	6	5	11	1	22	1	0	0	2	0	0	2	0	0	0
ENSG00000004846	ABCB5	161831	0	0	0	1	1	0	1	0	0	0	1	1	1	1	117	1	0	0	1	0	0	1	0	0	0	0	0	0	0	0	0	0	0	3	1	0	0	2	2	0	0	0	0	2	0	0	4
ENSG00000004848	ARX	12726	0	0	2	15	2	2	6	0	0	0	0	0	0	0	0	0	0	0	2	0	0	0	0	1	0	0	0	1	0	19	64	57	121	0	0	0	1	1	0	0	0	0	0	1	0	1	0
ENSG00000004864	SLC25A13	201927	2711	3439	4919	2638	2123	1273	585	2221	3017	472	739	1220	1668	558	878	828	1367	1048	421	578	649	530	227	240	1644	1071	1800	895	1153	2005	1295	1503	1279	1198	1450	1852	169	494	152	1134	365	479	255	262	342	33	1063
ENSG00000004866	ST7	276865	678	515	1006	449	481	247	480	328	378	156	264	499	603	673	775	1334	353	171	248	353	145	116	141	121	262	276	298	172	254	305	214	427	353	119	112	209	177	69	26	247	103	117	53	233	198	27	483
ENSG00000004897	CDC27	71719	370	340	1127	791	786	1453	2045	446	446	750	1653	198	284	725	1551	5524	999	570	812	958	275	107	259	335	275	278	312	158	169	754	146	1013	560	986	1075	964	1464	366	75	891	247	95	46	527	471	76	968
ENSG00000004939	SLC4A1	19751	2	1	0	0	0	1	0	0	4	0	2	0	0	13	52786	2	0	0	0	0	3	0	0	0	0	28	0	0	8	0	0	1	0	0	0	2	0	13	62	0	0	0	0	0	0	0	2
ENSG00000004948	CALCR	150243	0	1	9	5	1	0	1	0	0	2	0	0	0	0	1	0	0	0	63	78	0	0	0	0	1	0	0	0	0	1	0	0	0	0	0	0	0	3	2	3	2	0	0	0	1	0	0
ENSG00000004961	HCCS	11785	227	181	628	606	603	405	780	168	283	447	708	130	177	420	165	1662	205	102	194	173	129	69	309	482	157	172	272	132	176	339	329	379	335	386	416	315	365	52	5	487	150	32	22	350	279	51	349
ENSG00000004975	DVL2	9175	271	212	1530	1032	1065	1124	1809	139	117	339	332	88	115	598	720	1965	151	220	461	488	69	114	317	374	101	173	234	220	239	1121	1688	1199	756	572	864	1297	1453	36	20	136	124	17	13	163	122	32	424
ENSG00000005001	PRSS22	5440	3	1	0	13	4	7	0	17	9	275	255	0	0	13	3	0	0	0	66	89	1	0	0	0	3	6	3	78	20	0	1	1	0	1	3	3	0	4	0	45	27	0	0	50	31	2	123
ENSG00000005007	UPF1	36298	1683	1738	4839	2189	2344	3697	2744	1418	1125	3062	2337	842	1185	2433	2800	4493	789	429	1138	1354	630	728	1046	1310	705	1481	1522	1223	754	1227	1340	1472	1308	1018	1375	3610	1965	279	88	1694	798	152	104	1403	1164	170	2834
ENSG00000005020	SKAP2	328171	160	95	805	718	409	522	357	181	279	273	278	27	34	96	110	398	122	154	76	60	194	84	113	112	30	193	156	88	105	257	42	82	40	599	635	254	538	132	13	738	272	17	3	599	422	54	199
ENSG00000005022	SLC25A5	2974	3359	3398	10115	10907	11789	10416	5542	1170	1688	3041	2337	1581	1596	2934	926	12801	1798	855	1008	1204	868	934	1896	2402	1693	2187	2412	2015	2933	2619	3663	2426	2986	2690	3807	7993	2395	847	67	3501	1797	372	300	1229	843	153	4214
ENSG00000005059	MCUB	128510	25	10	329	116	202	82	389	15	32	222	274	1	4	184	75	1011	42	6	51	72	33	6	55	32	7	28	25	39	29	671	273	773	283	69	103	72	417	19	3	33	10	0	1	25	27	1	39
ENSG00000005073	HOXA11	4075	0	0	104	23	19	2	37	0	0	1	0	0	0	2	0	1965	0	0	5	11	0	0	0	0	0	0	0	0	0	0	0	0	0	0	0	0	45	0	0	0	0	0	0	0	0	0	0
ENSG00000005075	POLR2J	5789	863	411	1472	721	677	630	979	233	188	298	303	457	792	1429	1449	1601	146	112	140	152	97	218	325	348	398	349	359	673	867	371	750	388	605	376	398	574	559	45	6	83	108	31	24	97	115	40	186
ENSG00000005100	DHX33	28065	286	250	1075	556	874	1125	492	244	222	406	577	126	262	379	368	1558	372	153	256	287	136	69	199	270	179	239	219	75	84	376	247	448	295	488	706	916	262	100	32	178	43	53	17	154	146	35	434
ENSG00000005102	MEOX1	21533	1	0	1	0	0	0	89	3	4	0	1	0	0	0	29	5	0	0	2	0	0	0	0	0	0	0	1	0	4	1	0	0	0	0	0	0	21	3	1	0	0	0	0	0	0	0	19
ENSG00000005108	THSD7A	461833	37	29	23	38	20	5	10	82	109	178	246	4	11	41	34	0	31	31	190	144	12	14	19	41	48	8	45	26	19	27	20	60	22	99	104	0	33	43	38	318	48	7	4	323	265	43	984
ENSG00000005156	LIG3	29231	182	207	866	379	494	862	866	205	272	370	312	147	302	216	421	1986	345	164	396	383	116	77	93	156	134	125	211	108	82	364	318	412	323	228	399	918	455	83	31	183	70	37	34	230	155	40	920
ENSG00000005175	RPAP3	44781	153	175	358	267	267	371	613	235	269	212	418	83	113	135	183	1085	240	130	282	285	153	39	109	198	186	196	162	88	67	247	62	343	261	290	338	340	440	133	25	213	56	23	18	152	137	42	431
ENSG00000005187	ACSM3	187338	1316	1607	297	201	286	479	2	1263	1744	203	84	377	736	16	1083	6	273	218	52	86	212	294	54	23	1124	349	876	274	353	268	247	369	698	39	102	382	10	120	68	11	3	502	224	0	7	5	388
ENSG00000005189	REXO5	43239	24	25	152	127	167	250	69	31	18	34	49	12	12	48	374	415	53	33	47	55	12	10	22	10	13	12	27	5	27	83	86	161	50	30	41	100	53	14	5	11	4	4	5	11	11	0	26
ENSG00000005194	CIAPIN1	19233	505	248	2130	1520	1592	1413	1577	241	175	472	843	255	379	1027	500	2185	601	247	403	563	153	89	509	596	129	238	180	145	154	586	646	674	639	598	631	1514	469	114	22	716	267	33	15	336	220	38	523
ENSG00000005206	SPPL2B	26480	731	599	2352	1545	1764	709	619	365	393	712	750	577	1187	2021	3218	648	238	174	261	270	140	170	199	173	156	471	505	1666	858	1060	1264	982	896	462	652	448	726	173	69	410	534	55	53	338	345	107	1588
ENSG00000005238	FAM214B	12229	178	237	584	360	315	243	1896	118	72	445	913	53	53	824	4239	1397	159	91	174	240	113	51	158	174	44	142	80	206	124	157	169	153	115	394	355	69	1106	68	29	1303	746	6	18	864	508	173	343
ENSG00000005243	COPZ2	11863	512	319	278	85	59	16	1756	133	148	141	175	378	319	389	162	1965	263	152	81	125	64	138	213	116	208	141	280	302	463	82	203	93	191	113	20	17	1660	100	12	15	11	27	9	18	6	0	8
ENSG00000005249	PRKAR2B	117106	17	8	1	0	0	0	113	3	15	60	11	0	1	2	80	277	0	0	152	120	29	2	3	0	2	27	5	26	19	0	0	5	4	348	0	0	72	2	2	0	0	0	0	0	0	0	6
ENSG00000005302	MSL3	17613	243	195	328	356	338	144	679	193	275	282	485	108	193	309	397	1558	232	152	201	230	137	89	109	129	122	139	140	147	107	230	119	286	203	273	232	107	436	125	17	322	68	20	32	176	140	30	389
ENSG00000005339	CREBBP	155659	831	1226	1859	1002	1025	1636	1788	1335	1339	632	1146	411	483	665	1074	2499	597	603	933	766	576	701	441	566	516	758	1283	646	508	841	552	996	716	663	888	1097	1321	325	167	716	416	166	121	909	588	242	2997
ENSG00000005379	TSPOAP1	27567	284	302	5	9	11	1	83	250	284	6	16	102	291	35	648	119	44	70	50	24	37	88	60	22	79	66	228	239	134	39	49	55	27	10	27	2	269	32	12	1	0	24	9	2	3	0	270
ENSG00000005381	MPO	11080	2	9	0	1	0	1	2	2	14	2	5	1	4	7	342	0	3	0	0	0	15	41	1	1	14	536	13	9	3	0	0	0	0	0	0	1	2	2	7	1	0	2	0	0	0	0	3
ENSG00000005421	PON1	26856	14994	11979	14	711	1102	19	8	8770	9464	1323	612	5335	4759	130	1450	1	3091	3477	3	6	1482	2845	825	806	10888	2161	8400	3497	3395	2440	1635	1726	1117	44	29	7	18	1076	316	58	349	1695	1012	8	6	19	58
ENSG00000005436	GCFC2	58985	229	270	606	301	352	405	186	324	313	199	247	137	222	219	629	330	561	231	211	229	79	62	59	84	261	105	201	92	109	354	132	587	471	238	321	363	151	132	65	122	31	45	48	41	64	22	400
ENSG00000005448	WDR54	4077	45	14	619	306	345	683	435	11	8	286	375	1	2	149	59	1192	48	32	133	99	5	2	84	47	6	30	32	49	34	79	189	59	62	154	154	265	762	19	7	92	51	0	0	23	16	2	219
ENSG00000005469	CROT	54114	507	373	1168	587	760	72	188	688	946	337	418	135	179	333	739	602	403	223	426	564	39	160	142	225	578	213	565	135	258	975	395	1166	877	974	819	63	261	120	49	587	213	83	41	145	398	33	1146
ENSG00000005471	ABCB4	78738	1773	2322	372	134	183	466	114	6969	3558	3065	2435	2179	3272	1076	327	26	2840	1496	14	7	2106	399	1365	549	1003	1616	1846	593	528	547	506	466	229	388	511	388	173	720	494	17	3	366	256	3	1	1	38
ENSG00000005483	KMT2E	100829	444	614	1534	571	547	964	832	704	642	1058	1041	229	225	380	774	1687	744	806	804	687	345	152	267	295	230	269	532	172	135	825	86	954	438	581	605	363	1060	216	140	765	500	92	78	750	621	203	2177
ENSG00000005486	RHBDD2	46324	917	604	5162	3428	2658	1340	1432	427	610	2490	1724	1090	1668	3598	710	1512	477	348	631	686	373	317	1116	1066	265	918	537	718	592	1519	1806	1822	1699	867	992	582	699	272	71	875	773	71	89	902	731	189	1596
ENSG00000005513	SOX8	5209	6	0	9	33	15	8	70	0	0	2	0	0	0	13	59	6	0	0	50	27	1	0	0	1	0	1	0	26	0	2	6	1	0	5	16	3	47	0	3	3	13	0	0	9	15	2	31
ENSG00000005700	IBTK	77768	326	464	800	1000	789	783	850	1166	984	1247	1993	131	245	255	55	1715	890	455	213	272	416	133	387	615	538	512	504	166	133	1693	126	1563	831	840	1191	556	847	57	34	876	192	91	41	305	365	56	296
ENSG00000005801	ZNF195	39961	130	132	330	449	492	214	215	185	166	383	743	115	379	718	526	513	353	196	367	314	65	35	76	110	87	60	101	73	40	302	62	308	169	583	616	182	219	113	51	231	111	27	22	183	184	66	898
ENSG00000005810	MYCBP2	282437	426	651	1331	472	497	565	690	741	938	1302	1076	326	261	454	233	3533	2785	1661	1444	1772	301	174	201	277	395	368	385	216	134	510	40	695	451	678	664	321	549	184	144	618	237	128	76	486	289	128	1626
ENSG00000005812	FBXL3	34597	313	313	508	349	336	235	552	364	439	262	605	167	127	200	208	1506	456	400	750	796	417	205	101	122	459	386	357	227	199	270	103	313	229	263	182	125	636	194	17	731	328	203	87	513	448	88	1239
ENSG00000005844	ITGAL	50466	510	317	79	25	26	181	0	224	356	30	32	111	178	34	843	2	136	137	3	2	204	143	80	21	64	252	234	187	228	104	47	50	5	26	31	108	0	45	52	0	0	21	20	0	0	0	1266
ENSG00000005882	PDK2	17415	472	911	653	971	1200	536	397	482	406	392	295	464	539	410	391	962	277	194	265	272	115	169	140	113	334	205	396	150	188	324	1380	496	841	65	52	307	260	45	14	227	179	214	108	290	411	42	873
ENSG00000005884	ITGA3	34513	84	9	3191	3155	1406	99	1329	44	29	5954	8013	5	15	5153	296	7209	85	16	2167	2900	5	7	82	104	12	23	17	156	42	279	140	56	54	430	57	11	1304	88	20	7809	2637	4	12	5194	3105	978	6267
ENSG00000005889	ZFX	67082	399	309	431	373	376	505	404	771	463	451	798	121	234	196	404	1062	754	559	583	661	232	149	220	278	309	151	285	189	206	553	54	652	301	558	305	648	523	122	56	406	148	85	46	281	345	79	569
ENSG00000005893	LAMP2	43217	3105	4094	2432	4493	3448	6281	5967	3942	3593	10677	9266	917	753	2219	375	5860	4761	3698	1875	2060	2838	1286	2680	2670	2466	1833	2759	1440	1602	2823	2216	2409	2380	4969	4942	1657	3720	791	77	3495	1264	720	360	3372	3215	292	10906
ENSG00000005961	ITGA2B	17469	7	4	3	0	1	73	3	0	0	19	8	3	1	7	921	7	3	0	8	9	0	0	2	1	0	3	0	9	10	0	2	1	0	0	14	25	8	1	8	1	1	0	0	1	0	0	0
ENSG00000005981	ASB4	61789	38	37	332	40	21	18	0	38	48	31	10	17	17	6	24	0	2	17	4	1	4	20	2	7	74	17	36	6	15	439	52	435	171	337	231	63	0	16	1	0	4	8	4	0	3	0	5
ENSG00000006007	GDE1	20430	522	485	4005	1663	1561	1677	1448	337	330	1322	1563	394	362	3576	1253	3745	892	346	1027	1422	229	165	518	578	330	464	309	171	199	567	761	974	1115	1161	1339	655	674	133	21	2239	1535	100	42	1554	1467	199	852
ENSG00000006015	REX1BD	3651	1369	701	1050	954	1019	269	1064	296	296	175	240	574	702	653	1318	894	217	108	139	130	145	239	195	155	480	391	530	1006	1288	355	672	416	626	273	284	238	840	110	54	177	92	46	42	101	87	56	532
ENSG00000006016	CRLF1	35521	6	6	59	30	7	16896	622	0	0	27	40	0	0	11	2	26	1	0	284	223	0	0	1	1	2	1	1	8	2	2	1	11	3	7	3	5125	684	2	0	1	0	0	0	0	0	0	3
ENSG00000006025	OSBPL7	14462	61	8	1113	384	299	73	138	11	22	106	155	2	5	83	580	264	1	0	96	100	15	13	6	30	0	16	26	36	43	87	111	180	233	78	186	137	303	9	23	89	73	0	1	164	286	88	774
ENSG00000006042	TMEM98	17196	530	312	945	1893	1463	1604	3383	146	99	522	818	157	76	637	441	5151	269	251	231	266	16	35	142	200	243	36	196	237	219	1264	1559	1035	567	614	591	2094	1689	54	4	871	615	22	11	683	608	91	1800
ENSG00000006047	YBX2	6376	11	12	43	25	14	27	0	3	22	48	18	15	18	8	58	3	2	1	1	2	1	5	8	1	13	14	20	34	25	13	23	4	3	4	19	12	2	5	0	4	3	0	3	0	0	1	16
ENSG00000006062	MAP3K14	53910	226	190	248	105	133	73	53	145	320	658	176	268	824	200	338	641	439	189	118	97	111	97	100	60	69	108	187	211	90	181	119	100	76	52	71	73	68	64	21	60	68	33	48	70	57	31	570
ENSG00000006071	ABCC8	84381	2	1	15	2	3	1	0	0	1	2	9	2	1	75	30	1	0	0	3	3	1	0	0	0	0	4	0	1	4	0	1	0	0	3	0	0	0	11	1	15	0	0	0	0	5	1	2
ENSG00000006116	CACNG3	107248	1	0	0	0	0	0	0	0	0	0	0	0	1	1	0	0	0	0	0	0	0	1	0	0	0	0	0	0	0	0	0	0	0	2	0	0	0	1	0	0	0	0	0	0	0	0	0
ENSG00000006118	TMEM132A	12696	34	6	1867	1073	752	1888	3715	10	14	3293	4968	2	6	1244	109	1985	302	16	371	346	13	21	1025	1219	7	35	59	112	33	119	237	161	132	1513	2366	1577	3644	27	4	231	21	0	0	147	50	19	11
ENSG00000006125	AP2B1	148367	1125	843	6753	5129	4574	5015	5989	950	992	3437	6270	489	504	2418	2745	15046	1487	675	1998	1864	504	302	947	1033	420	502	708	410	387	1758	1494	2185	1521	2260	2781	3648	3756	311	66	3143	702	141	70	2165	1397	396	4712
ENSG00000006128	TAC1	8388	0	0	0	0	0	0	70	3	1	1	0	0	0	0	0	2	2	0	1	2	0	0	0	0	0	0	1	2	6	0	0	0	0	0	0	0	12	0	0	0	0	0	0	0	2	0	816
ENSG00000006194	ZNF263	37601	308	270	776	397	478	653	636	246	233	495	522	239	417	1108	997	1214	316	203	318	421	112	92	134	196	184	193	284	185	165	365	438	432	360	476	483	617	419	114	32	323	122	35	32	131	181	36	727
ENSG00000006210	CX3CL1	12567	511	635	262	651	837	2674	15	398	565	1437	1449	156	447	79	418	0	466	296	62	60	45	112	673	478	124	83	452	316	335	567	3342	683	1677	148	358	2120	11	71	10	33	0	31	31	12	2	8	108
ENSG00000006282	SPATA20	12794	1093	1135	2455	2359	1842	2571	1230	580	505	1040	1127	966	1426	2044	2309	2515	1145	285	254	310	271	302	1097	1261	347	576	718	925	861	1474	1758	1878	1533	696	710	879	1377	70	107	437	451	96	95	598	539	140	2245
ENSG00000006283	CACNA1G	66759	1	0	28	6	0	0	962	0	0	2	0	1	1	7	31	6	1	0	7	11	0	0	0	0	0	0	0	0	0	8	14	7	5	14	2	0	162	3	0	1	7	1	0	1	0	0	1
ENSG00000006327	TNFRSF12A	3938	56	16	919	2543	1711	3973	8532	146	88	1432	2762	680	2150	4612	183	7924	1938	1056	983	1396	407	111	3177	3582	134	85	123	1690	505	1400	1049	923	509	1317	1783	702	2720	67	10	637	194	17	40	1210	425	97	470
ENSG00000006377	DLX6	5487	1	0	0	0	0	93	1	0	0	0	0	0	0	1	0	0	0	0	0	1	0	0	0	0	0	0	0	0	0	0	0	0	0	0	0	150	1	2	0	0	0	0	0	0	0	0	0
ENSG00000006432	MAP3K9	87008	48	65	490	323	293	460	40	130	61	746	933	51	73	184	44	85	305	158	339	507	35	38	158	284	21	48	60	27	32	438	157	459	190	286	490	240	49	52	23	474	181	8	11	489	304	81	167
ENSG00000006451	RALA	84555	354	249	2906	1641	1469	991	4954	302	251	1326	1903	161	228	761	414	3332	235	101	269	224	184	103	314	531	239	185	268	164	169	1007	547	1107	561	663	845	636	1540	198	25	2903	1208	36	19	1303	910	180	1064
ENSG00000006453	BAIAP2L1	109440	660	684	1931	1715	1385	1302	112	470	377	1290	1795	433	1316	1305	2628	484	1436	408	378	523	151	199	1041	1124	192	284	388	199	340	634	443	634	420	754	1257	459	263	389	135	4469	2182	115	77	2829	2533	461	3285
ENSG00000006459	KDM7A	92237	153	229	164	400	324	1978	246	677	616	474	686	394	452	328	874	237	233	245	239	222	334	202	69	78	240	223	368	143	139	297	24	492	180	133	99	335	270	267	66	370	323	102	56	206	265	65	431
ENSG00000006468	ETV1	100196	119	136	98	125	173	3	568	95	74	259	374	15	26	127	47	113	132	125	129	51	28	40	83	82	105	65	64	44	34	47	24	56	18	443	234	29	1491	56	14	605	156	26	16	81	172	17	3471
ENSG00000006530	AGK	103966	47	66	442	278	325	260	282	64	88	134	242	34	35	113	78	1050	151	70	139	165	26	22	61	52	40	25	46	26	12	124	168	163	167	133	186	214	131	29	3	48	11	6	7	49	46	13	116
ENSG00000006534	ALDH3B1	20704	142	119	8650	9911	5462	486	244	44	37	164	562	40	26	80	376	2162	59	32	455	409	114	56	100	56	26	115	74	242	149	1026	1827	411	1702	236	153	189	252	22	1	1278	425	11	3	1345	1117	178	622
ENSG00000006555	TTC22	21611	147	119	642	1789	1413	1	1	75	69	657	603	73	110	1031	137	1	101	58	17	23	29	27	134	83	32	93	71	47	38	517	512	457	363	100	101	21	9	23	6	1615	1042	10	8	1296	1169	158	1680
ENSG00000006576	PHTF2	158711	89	82	513	213	156	195	1759	163	181	281	256	12	35	26	88	2018	142	62	377	457	140	43	101	91	104	75	108	43	75	122	19	369	79	290	468	146	759	76	19	127	112	25	8	59	39	12	197
ENSG00000006606	CCL26	20363	1	0	0	2	0	2	42	0	0	0	2	0	2	14	0	16	0	0	22	118	0	0	0	0	0	0	0	5	1	0	0	0	0	6	0	0	2	0	0	0	0	0	0	0	0	0	0
ENSG00000006607	FARP2	138556	312	512	786	518	626	728	862	603	470	882	891	273	322	703	513	1784	506	243	589	738	215	141	138	194	209	171	217	116	102	439	224	458	181	420	465	398	341	87	26	667	459	81	35	628	514	144	1506
ENSG00000006611	USH1C	50521	18	1	2704	3572	3243	14	1	22	11	725	920	3	1	524	40	0	7	3	86	188	3	2	5	23	3	17	12	62	7	433	237	86	96	646	815	4	5	31	6	3261	2381	2	4	1582	1127	326	3689
ENSG00000006625	GGCT	8220	127	101	532	492	552	309	302	32	33	27	46	132	306	335	191	413	104	27	134	182	28	19	26	42	45	43	69	45	103	68	52	74	103	132	166	137	85	188	12	145	46	14	6	25	18	5	179
ENSG00000006634	DBF4	33337	27	23	603	106	186	250	407	45	38	152	113	28	52	111	319	799	38	20	107	107	43	9	13	28	29	37	46	10	20	71	50	143	148	142	247	274	338	54	15	38	13	6	6	14	21	4	79
ENSG00000006638	TBXA2R	12368	155	2	2	58	40	5	135	0	10	37	52	0	3	29	110	101	4	0	4	7	5	10	11	3	0	41	40	247	190	2	2	1	0	1	0	5	237	35	2	3	3	1	1	2	0	0	4
ENSG00000006652	IFRD1	58049	246	250	1288	394	370	637	756	978	1151	2074	1208	338	636	3824	434	1686	519	352	457	515	217	73	159	355	272	183	243	235	196	584	614	688	503	513	650	476	481	675	99	364	412	47	47	366	372	50	573
ENSG00000006659	LGALS14	4963	0	0	0	2	2	1	0	0	0	0	0	0	0	0	1	0	0	0	0	0	0	0	0	0	0	0	0	0	0	0	0	0	0	0	0	85	0	0	0	0	0	0	0	0	0	0	0
ENSG00000006695	COX10	162246	134	219	678	769	814	573	349	128	204	288	285	115	120	245	271	752	244	103	161	184	61	71	202	315	83	109	140	116	83	297	479	368	467	223	314	434	171	57	17	106	49	19	16	86	60	11	280
ENSG00000006704	GTF2IRD1	148814	183	251	2064	1213	1259	1353	1009	49	56	313	414	49	78	503	173	1082	174	57	179	169	33	36	128	157	66	94	81	60	89	475	1013	589	836	226	369	709	679	30	14	184	116	16	19	150	112	35	503
ENSG00000006712	PAF1	5525	979	746	1967	1188	1498	1122	1988	626	758	560	924	702	1049	2123	1262	4421	618	307	294	404	251	269	626	767	265	656	666	446	583	783	1038	760	922	657	728	846	1348	310	87	1121	842	77	53	575	387	118	936
ENSG00000006715	VPS41	209420	370	387	959	862	749	390	1027	395	506	519	1153	143	117	250	576	2108	918	557	696	811	164	104	294	329	260	219	318	133	121	584	270	643	522	807	777	377	831	161	45	1238	298	56	27	594	437	89	2017
ENSG00000006740	ARHGAP44	202145	35	19	4	5	9	162	104	22	30	308	464	4	2	178	20	58	23	3	165	177	0	3	17	12	4	16	13	27	12	98	11	4	6	13	29	294	73	17	1	254	108	1	3	273	354	58	2116
ENSG00000006744	ELAC2	26453	1021	835	3322	1947	2679	1183	2193	670	635	813	1370	768	1237	2221	1983	3585	1130	473	508	564	417	223	718	850	384	773	649	589	498	943	999	1152	1158	901	1169	1679	939	250	82	692	218	94	87	489	396	73	1550
ENSG00000006747	SCIN	89605	0	0	195	58	27	0	96	0	0	86	47	1	3	2	2	113	0	1	163	232	3	3	0	0	0	2	5	4	0	139	58	68	85	4	30	1	10	3	2	450	546	0	0	410	491	91	292
ENSG00000006756	ARSD	25377	3252	1787	1650	3505	3341	424	302	1629	722	849	1430	851	1235	377	642	906	903	993	348	479	520	961	473	407	876	573	1161	756	781	759	868	829	951	405	225	145	366	122	55	661	222	482	313	599	703	195	4273
ENSG00000006757	PNPLA4	29492	763	331	406	1154	1200	380	301	351	271	299	410	169	305	248	134	344	213	118	93	74	103	204	324	390	225	223	274	327	544	305	576	352	514	241	164	355	215	19	1	91	43	88	51	76	130	9	161
ENSG00000006788	MYH13	72265	0	0	0	0	1	0	4	0	0	0	0	0	0	1	0	0	0	0	2	0	0	1	0	0	0	0	0	0	1	0	0	0	0	6	0	0	0	3	0	0	0	0	0	0	0	0	0
ENSG00000006831	ADIPOR2	100100	167	329	422	693	461	428	271	524	386	1931	712	54	66	46	18	825	92	156	51	62	100	210	356	310	429	197	403	122	91	1254	1436	881	469	470	449	349	207	12	4	104	40	29	11	69	85	18	129
ENSG00000006837	CDKL3	84697	6	4	15	4	2	7	11	2	4	9	14	2	1	7	12	14	8	1	14	7	1	0	0	3	4	0	2	5	4	12	10	8	8	4	6	4	6	0	1	0	1	0	0	1	1	1	13
ENSG00000007001	UPP2	259452	129	76	46	436	594	0	0	32	29	22	30	49	11	2	17	0	4	28	1	1	419	120	0	1	119	44	19	309	26	132	47	151	112	2	1	2	1	4	4	0	0	333	92	0	0	0	3
ENSG00000007038	PRSS21	9124	4	0	0	4	0	0	1	0	0	15	16	1	0	0	11	4	1	0	0	0	0	3	1	5	1	8	1	1	0	0	0	0	5	24	4	0	0	0	0	0	0	0	0	0	0	1	29
ENSG00000007047	MARK4	225996	610	531	894	570	524	2958	1699	213	143	869	727	163	307	630	520	1169	232	169	227	258	131	113	280	343	106	497	378	466	569	206	399	313	294	582	472	822	1249	103	49	296	200	28	28	300	178	52	465
ENSG00000007062	PROM1	121302	48	2	253	98	169	108	0	31	40	1082	3594	6	0	28	57	1	0	5	514	634	1	1	26	7	8	13	20	36	9	1	4	9	9	2462	2897	59	4	27	9	435	439	2	2	530	179	72	971
ENSG00000007080	CCDC124	10976	749	480	2448	1418	2074	1245	2395	159	153	599	596	461	694	1358	1027	3033	212	77	93	126	181	186	640	736	270	525	409	511	682	607	872	549	816	490	743	1148	1464	55	19	384	234	28	36	263	122	70	461
ENSG00000007129	CEACAM21	37326	0	0	0	0	1	1	0	10	3	2	1	0	0	0	12	0	0	0	0	0	10	1	1	1	0	18	3	3	9	0	0	0	0	0	0	0	0	0	0	0	0	0	0	0	0	0	1
ENSG00000007168	PAFAH1B1	92405	786	802	2383	1874	1652	1632	3717	812	738	1725	2717	499	529	1375	1521	6784	1792	1306	1873	2141	464	280	655	832	511	445	664	443	343	1359	668	1696	907	1255	1309	610	2530	406	125	2798	994	185	71	1467	1187	252	2026
ENSG00000007171	NOS2	43763	3	12	133	47	27	3	2	4	2	85	4	1	1	2	0	3	6	4	0	1	0	1	3	2	0	3	0	3	7	24	0	7	0	2	3	24	2	1	0	20	0	0	0	2	0	1	5
ENSG00000007174	DNAH9	371278	0	0	0	3	3	0	15	1	1	6	7	2	1	8	4	0	0	0	162	29	0	0	0	0	0	0	0	3	0	0	0	2	2	4	0	17	2	9	1	0	0	0	0	0	0	0	11
ENSG00000007202	KIAA0100	31008	658	470	4303	3199	3268	2217	4242	363	328	2373	3172	615	1193	5406	1657	12571	4149	1818	2022	2481	286	232	974	1222	228	621	327	387	245	1570	751	1725	1291	1346	1698	2257	1175	282	139	3579	1348	49	49	2910	2219	426	2619
ENSG00000007216	SLC13A2	24488	24	18	321	4133	3994	3	0	35	38	0	2	5	3	0	15	0	1	1	3	7	0	5	3	2	14	21	33	13	5	1059	624	634	641	1	1	1	10	1	4	162	90	10	3	235	528	47	2633
ENSG00000007237	AC005747.1	287942	72	36	1	0	0	33	1325	28	62	9	5	1	6	5	97	521	0	0	189	124	151	41	5	7	4	101	40	67	56	0	0	1	3	99	0	1627	607	13	2	0	0	0	0	0	0	0	293
ENSG00000007255	TRAPPC6A	15309	743	368	852	1184	1367	490	142	121	162	280	161	468	599	412	601	147	120	85	91	125	75	162	225	125	277	333	390	567	854	517	1152	567	763	200	265	168	168	24	12	82	52	24	19	29	23	14	129
ENSG00000007264	MATK	24159	116	9	57	32	68	13	4	8	21	1	2	0	8	3	230	0	1	0	0	0	25	19	6	3	6	23	19	95	91	0	0	0	0	1	0	2	0	8	3	0	0	0	1	0	0	0	121
ENSG00000007306	CEACAM7	33673	1	0	0	383	203	2	0	2	0	1	24	0	0	1	0	0	0	0	1	2	0	0	0	0	0	0	2	0	0	3	0	0	0	0	0	0	0	0	0	73	6	0	0	555	832	22	968
ENSG00000007312	CD79B	3614	58	4	6	3	0	3	2	1	0	2	1	0	1	0	262	4	1	0	16	14	5	4	1	1	5	6	13	43	26	5	0	0	0	1	7	3	0	4	7	0	0	0	0	0	0	0	11
ENSG00000007314	SCN4A	34364	17	0	16	0	1	4	9	5	0	4	1	1	0	3	50	0	1	0	6	5	3	3	2	0	0	3	2	19	15	4	1	0	0	0	7	4	1	5	3	0	0	0	0	2	0	0	0
ENSG00000007341	ST7L	97311	58	102	253	249	253	100	195	95	111	84	138	113	182	272	431	963	193	123	141	141	43	25	40	75	93	97	105	67	65	205	206	203	233	126	136	106	160	23	19	78	47	16	7	83	59	21	274
ENSG00000007350	TKTL1	34555	7	0	0	0	0	0	2	3	3	0	0	0	1	1	4	0	0	0	1	0	0	2	0	0	0	0	0	1	2	0	0	0	0	0	1	0	0	1	0	0	0	0	0	0	0	0	0
ENSG00000007372	PAX6	33182	0	0	0	1	0	37	2	0	0	5	1	0	0	2	0	1	0	0	975	210	0	1	2	1	0	1	0	0	0	1	0	0	0	3	0	2	0	5	3	0	0	0	0	0	0	0	0
ENSG00000007376	RPUSD1	3423	258	188	2101	852	1032	475	1007	53	40	50	197	99	147	976	611	1114	131	51	149	187	50	45	100	150	70	237	146	318	294	159	450	246	338	305	306	921	447	29	6	114	79	7	7	134	92	28	240
ENSG00000007384	RHBDF1	18296	87	55	752	418	253	317	788	54	43	531	619	35	81	296	823	1999	147	87	297	287	33	18	232	199	13	45	53	216	114	216	302	316	457	241	246	92	860	56	19	628	337	2	1	835	479	94	566
ENSG00000007392	LUC7L	40494	390	339	818	442	465	413	767	455	495	639	648	632	1095	2395	5630	1640	275	183	330	302	206	103	140	202	232	336	347	498	351	509	417	742	881	764	1245	366	978	359	255	372	204	35	47	127	171	93	1269
ENSG00000007402	CACNA2D2	141445	27	2	16	17	14	2	15	8	9	82	21	1	0	8	20	1	1	0	14	5	1	1	16	10	1	14	5	12	15	5	8	13	9	9	12	3	13	5	1	1	0	1	0	0	4	0	16
ENSG00000007516	BAIAP3	15840	320	183	232	567	479	217	3	126	250	266	366	185	285	1848	342	12	66	76	105	45	51	61	34	29	102	51	230	241	180	217	186	122	51	148	195	101	16	35	10	47	35	19	16	62	84	14	19
ENSG00000007520	TSR3	2638	702	500	1782	1258	1667	1015	1854	156	169	310	381	515	442	1061	702	2539	272	140	175	262	106	187	312	317	286	341	354	707	700	460	1002	520	746	354	348	937	1177	149	38	529	427	43	42	322	175	93	468
ENSG00000007541	PIGQ	17141	609	390	1023	394	400	342	832	229	160	263	381	412	635	1048	17204	853	206	139	235	238	96	190	301	261	173	347	297	525	510	314	433	418	374	267	311	273	602	83	51	322	458	40	38	439	295	149	772
ENSG00000007545	CRAMP1	65571	102	78	258	146	133	225	199	113	62	127	208	108	200	357	689	351	69	57	115	112	63	27	53	69	23	68	115	106	88	115	120	148	120	119	171	178	304	67	28	128	56	13	10	130	77	32	246
ENSG00000007866	TEAD3	23482	239	204	591	421	405	1300	2356	179	106	448	575	355	600	1236	515	4145	143	85	420	621	149	72	134	168	70	229	207	281	189	373	395	290	255	317	342	614	1051	61	30	226	195	40	15	355	303	45	927
ENSG00000007908	SELE	42065	40	42	0	0	0	0	4	705	1567	9	5	35	52	17	15	0	7	4	0	0	19	3	0	0	47	186	30	12	33	0	0	0	0	1	0	1	1	88	6	0	0	0	0	0	0	0	5
ENSG00000007923	DNAJC11	67756	356	447	853	1241	1411	719	1191	375	395	414	803	432	777	1626	2552	3683	643	309	353	414	205	128	343	485	152	294	271	122	99	460	408	434	401	379	461	826	433	207	65	788	204	70	84	474	391	88	1066
ENSG00000007933	FMO3	26918	11597	12685	7	6	15	2	2	7374	6919	3492	1406	2566	3515	2199	73	13	1273	1564	39	71	2906	2863	441	190	8502	2358	8317	5059	5175	4	7	1	0	1	7	6	11	415	77	0	0	2256	1055	0	0	2	8
ENSG00000007944	MYLIP	19162	101	46	67	102	110	65	115	44	80	71	76	1	5	81	437	371	11	18	372	432	141	26	9	13	16	92	78	47	60	145	167	118	195	58	20	63	114	34	7	101	70	3	3	214	204	27	776
ENSG00000007952	NOX1	31035	3	1	10	20	4	1	7	6	3	3	21	0	0	2	0	1	0	0	31	49	0	4	0	2	1	5	5	5	1	8	4	4	12	5	6	7	9	0	2	0	1	0	0	2	0	0	21
ENSG00000007968	E2F2	24795	0	0	53	6	17	21	5	0	0	1	0	0	0	0	47	42	0	0	1	3	1	1	0	0	0	3	0	4	0	0	0	4	0	3	3	76	0	4	0	0	0	0	0	0	0	0	0
ENSG00000008018	PSMB1	18187	2369	1596	4490	3642	3762	5751	5279	1009	1132	1561	1689	1770	3006	2899	2226	7458	1518	951	758	973	602	441	798	789	1333	1087	1012	999	1439	1675	1870	1512	1769	1327	1260	3354	2017	565	111	1207	577	177	153	489	443	96	1520
ENSG00000008056	SYN1	47956	1	0	0	2	4	5	92	2	7	0	6	72	185	585	6	42	0	0	22	10	10	9	2	1	0	9	2	10	5	1	0	0	0	38	2	49	57	21	4	8	5	1	2	0	0	0	2
ENSG00000008083	JARID2	275973	128	147	483	185	236	731	428	200	226	318	342	49	90	132	933	641	122	97	353	295	148	48	65	52	94	110	178	97	59	359	251	382	171	305	323	475	564	71	61	189	110	27	10	133	162	51	344
ENSG00000008086	CDKL5	228046	80	66	67	120	87	99	200	154	180	196	307	17	49	34	90	495	157	149	995	1283	39	31	53	58	56	32	74	24	14	73	9	239	31	201	311	113	148	36	18	268	104	21	7	271	147	43	214
ENSG00000008118	CAMK1G	30225	4	0	0	1	1	0	12	1	0	4	4	1	1	0	9	271	0	0	2	2	1	1	0	0	0	0	0	5	2	0	0	0	0	6	0	0	86	7	1	0	0	0	0	0	0	0	0
ENSG00000008128	CDK11A	21978	22	27	14	14	18	18	12	12	7	26	12	30	40	117	173	31	19	14	14	11	6	7	3	3	7	11	13	15	14	17	11	14	8	3	23	9	12	10	9	12	32	2	6	24	33	7	62
ENSG00000008130	NADK	29225	1837	1432	2232	2345	2626	2056	1634	1208	981	1563	1667	1646	1717	2735	1568	2412	1080	577	350	427	734	533	914	1001	707	2025	1395	1231	1350	1959	1815	1947	1563	1170	1512	1627	1009	638	111	1195	854	106	75	780	807	150	1297
ENSG00000008196	TFAP2B	28896	0	0	0	0	0	0	0	0	0	0	0	0	0	1	0	1	0	0	6	3	0	0	0	0	0	0	0	0	0	0	0	0	0	1	0	0	0	1	3	0	0	0	0	0	0	0	0
ENSG00000008197	TFAP2D	59160	0	0	0	0	0	0	0	0	0	0	0	0	0	1	0	0	0	0	0	0	0	0	0	0	0	0	0	0	0	0	0	0	0	2	0	0	0	3	0	0	0	0	0	0	0	0	0
ENSG00000008226	DLEC1	84820	41	43	6	12	12	0	0	121	136	160	25	1	2	5	37	2	2	5	71	23	5	11	1	6	30	16	96	122	108	285	400	124	133	8	10	1	5	4	2	4	2	0	0	4	4	0	95
ENSG00000008256	CYTH3	110868	136	46	596	429	248	171	1255	45	64	483	655	11	14	164	264	3322	89	19	354	442	42	23	76	83	28	67	58	106	66	72	51	70	75	134	66	118	621	58	9	243	145	4	0	327	187	23	447
ENSG00000008277	ADAM22	268746	4	1	65	43	66	98	32	8	5	11	16	2	0	21	8	9	0	1	34	9	3	5	2	3	2	3	4	3	3	17	12	64	61	30	60	138	39	10	0	0	0	0	0	0	0	0	4
ENSG00000008282	SYPL1	22073	506	459	3463	2431	2013	1010	1697	502	534	2409	2764	154	153	442	102	3648	523	315	572	451	548	183	410	492	464	485	445	391	310	2147	1019	1736	1326	1111	878	700	1410	422	31	3349	1063	103	56	1657	1092	139	2772
ENSG00000008283	CYB561	14050	343	197	590	567	507	87	884	143	128	533	1143	324	534	1065	69	1210	374	101	230	279	196	124	390	284	61	575	171	232	165	813	1041	741	1048	119	111	183	583	118	11	1077	653	18	13	710	690	96	1615
ENSG00000008294	SPAG9	158694	801	1374	1742	2353	1866	3414	3017	1652	1727	3191	2297	349	555	575	350	3845	2016	1844	1616	1926	542	418	502	660	955	549	1007	355	374	1640	495	1589	800	895	1010	938	1786	361	117	1338	395	234	158	1030	795	160	1601
ENSG00000008300	CELSR3	26423	8	11	147	239	222	590	74	28	16	124	147	17	63	190	209	106	23	37	166	134	8	9	32	50	1	3	15	16	10	153	97	140	38	95	204	297	95	4	2	12	3	0	1	4	11	2	33
ENSG00000008311	AASS	70706	1525	3595	810	285	513	322	126	5446	4012	973	766	1491	1106	306	519	1182	1352	1921	279	278	1189	1222	131	101	3117	2326	2594	2794	958	281	75	137	953	656	973	331	250	458	118	33	25	1406	690	50	48	9	219
ENSG00000008323	PLEKHG6	18070	104	278	381	1616	1132	1366	8	46	33	465	183	45	33	42	259	4	86	40	163	286	21	16	66	38	36	50	52	71	48	907	500	280	42	115	306	359	9	19	16	866	880	2	5	684	427	69	379
ENSG00000008324	SS18L2	13274	244	132	334	311	331	230	257	93	138	265	185	147	172	552	719	446	109	51	97	110	61	68	63	84	139	132	126	127	186	198	266	243	280	304	263	289	175	75	18	120	60	12	12	40	45	10	169
ENSG00000008382	MPND	16559	861	607	447	367	472	483	137	77	65	74	42	464	517	305	519	403	180	165	73	72	44	100	117	113	136	87	212	157	249	146	391	136	233	75	103	193	104	18	5	159	167	57	45	110	67	23	215
ENSG00000008394	MGST1	262117	11870	11127	17397	10892	11419	2106	2435	9521	8066	17221	11981	7280	7707	21678	1486	6127	10860	8727	1329	1521	4002	2338	4811	4661	7401	4428	6227	7617	12666	21197	24334	20657	15436	3980	3201	1527	1074	5011	295	4796	1794	2411	1860	795	2665	176	12893
ENSG00000008405	CRY1	102185	163	85	423	182	217	265	470	626	472	574	458	130	91	260	159	1213	361	192	284	296	199	88	127	170	186	129	173	234	97	277	83	357	279	187	306	162	228	71	11	173	97	67	23	102	125	19	234
ENSG00000008438	PGLYRP1	3900	0	1	0	0	3	0	0	1	3	1	4	0	0	0	5	1	0	0	0	0	3	4	1	0	0	44	9	9	5	0	1	7	0	6	1	0	2	2	0	0	0	0	0	0	0	0	1
ENSG00000008441	NFIX	103188	1263	1963	1639	129	141	924	7377	521	579	726	733	230	289	442	775	4215	289	177	51	36	298	420	524	449	618	635	1323	316	398	173	374	374	494	535	89	688	6968	93	14	117	29	127	74	165	156	24	1184
ENSG00000008513	ST3GAL1	117092	3635	4864	4691	1940	1920	2504	3152	4025	2013	2879	4407	1009	999	2565	3946	3464	1979	2544	780	1203	1183	1926	851	577	3238	2067	4101	1338	1409	1180	1512	1606	920	1530	1298	2237	1310	186	179	6379	1726	634	278	3472	2311	661	1724
ENSG00000008516	MMP25	14165	6	10	13	40	19	4	3	27	61	41	42	9	13	44	5	2	1	3	8	14	23	13	15	7	4	66	18	97	54	4	6	7	4	5	4	1	9	23	1	12	6	0	0	1	6	0	70
ENSG00000008517	IL32	16895	743	1097	1347	9262	6887	7837	1006	720	586	11617	9499	12069	14895	21913	323	834	4790	2273	108	213	1804	868	9069	5777	135	1980	1229	2259	1424	3611	3977	1405	1192	2399	2305	1877	506	501	75	2481	1786	31	28	1375	372	406	2160
ENSG00000008710	PKD1	47190	675	964	1166	636	639	685	1076	649	434	1208	1741	326	903	2801	1621	1626	847	422	829	701	200	397	876	584	176	547	1058	849	464	929	680	1045	591	1198	886	1108	1569	267	79	164	67	49	44	244	162	49	733
ENSG00000008735	MAPK8IP2	13188	16	10	12	166	90	282	41	6	4	31	167	9	15	91	17	29	13	2	23	34	3	7	35	48	5	10	10	19	5	20	30	31	7	10	5	271	42	1	0	9	4	0	0	7	11	4	62
ENSG00000008838	MED24	42118	723	643	2613	1774	2083	2488	2100	387	503	810	983	398	630	1103	1869	2878	506	315	429	510	167	191	482	488	196	497	488	487	362	699	733	727	658	796	1055	2342	1237	156	28	515	217	66	54	496	448	92	1032
ENSG00000008853	RHOBTB2	32782	86	46	660	1455	719	184	591	22	20	67	140	23	44	221	386	1008	100	37	516	499	32	12	54	84	14	40	58	68	39	347	234	416	210	179	222	196	354	25	10	364	388	6	2	352	335	75	245
ENSG00000008869	HEATR5B	115989	268	375	563	580	627	376	361	673	938	490	716	317	667	755	461	1370	681	361	477	588	227	111	88	157	307	221	301	215	125	555	169	762	553	431	449	331	317	174	50	484	171	79	66	401	364	62	1252
ENSG00000008952	SEC62	31738	3302	3520	3330	2144	2092	2251	3002	3867	3305	3236	3727	1439	1416	1763	2606	3433	1731	998	804	816	1903	1515	1321	1270	5493	3296	4190	1587	1647	2863	854	4052	2960	2591	2071	998	2902	1086	228	2430	885	720	385	1296	1385	227	2887
ENSG00000008988	RPS20	7286	8491	4568	16639	18104	17485	15764	17575	2154	2826	4062	3815	8077	9304	20558	18923	27950	2732	1538	2332	2947	1596	2043	3048	2583	3972	3572	5036	6884	7927	3123	6038	4694	6545	9830	10542	10619	11721	1780	378	1760	568	162	136	465	417	149	4618
ENSG00000009307	CSDE1	41763	4923	5140	11696	8964	9048	12394	14732	4508	5604	8306	10563	2119	1993	5130	2821	27565	7648	4647	5612	6585	2308	1642	2518	3484	4459	3110	5103	2002	1940	6202	2882	8014	5290	9117	9672	5823	10120	1724	247	8381	3032	922	485	4478	4549	670	8360
ENSG00000009335	UBE3C	130454	860	987	2871	2669	2627	1614	4250	874	879	1950	2915	498	466	1627	842	5957	2383	991	1058	1296	552	356	1146	1646	585	739	676	433	398	1347	918	1410	863	1650	2055	875	1471	225	84	1424	399	108	67	1272	772	123	1934
ENSG00000009413	REV3L	184687	159	242	619	304	292	321	377	441	388	691	682	169	217	202	148	1960	1103	869	707	629	202	94	125	194	236	117	236	125	45	493	24	763	371	442	451	272	465	150	75	235	142	78	43	204	257	77	590
ENSG00000009694	TENM1	587914	368	590	2	103	143	3	4	1628	803	179	29	284	492	14	456	0	348	492	80	6	66	89	31	14	202	96	378	218	116	29	6	20	18	16	12	0	17	46	168	0	4	152	130	2	0	1	73
ENSG00000009709	PAX7	118020	0	0	1	0	2	0	18	0	0	0	0	0	0	0	0	0	0	0	0	0	0	0	0	0	0	0	0	0	0	0	0	0	0	2	0	0	10	1	0	0	0	0	0	0	0	0	0
ENSG00000009724	MASP2	20716	5281	4867	13	12	12	409	5	3151	3034	757	391	4908	5294	6600	2070	1	1055	776	1	1	1414	1797	639	495	3195	3281	3024	4232	4868	126	146	77	45	59	93	572	14	517	236	0	0	569	455	0	0	0	0
ENSG00000009765	IYD	37077	1158	2033	106	471	350	6	0	1597	1607	565	278	220	214	18	160	0	1220	1060	58	79	216	652	181	176	1491	139	1467	643	452	623	426	235	532	35	16	4	0	11	11	529	254	385	125	406	573	72	3936
ENSG00000009780	FAM76A	37143	128	105	156	105	100	164	226	100	72	134	164	39	70	74	94	321	119	129	118	116	35	47	36	27	163	59	74	123	74	209	131	208	138	86	89	78	134	45	18	99	83	41	9	59	95	21	230
ENSG00000009790	TRAF3IP3	26288	49	14	3	1	1	0	0	27	89	5	2	9	15	0	96	2	1	4	5	13	24	8	5	1	8	12	18	30	34	0	1	1	0	4	1	0	3	6	2	0	0	0	0	0	0	0	369
ENSG00000009830	POMT2	45928	203	233	463	381	386	253	1173	150	152	321	501	162	215	404	680	1146	223	138	134	162	65	59	145	138	78	138	109	143	106	331	319	243	195	275	277	253	598	88	31	217	127	24	21	177	141	26	327
ENSG00000009844	VTA1	77523	519	483	1107	1068	976	1192	1635	589	535	582	1090	179	210	532	314	3000	812	444	562	735	176	157	282	392	422	306	378	238	247	780	377	805	601	820	841	824	865	171	21	1020	429	108	49	742	500	70	864
ENSG00000009950	MLXIPL	31349	12388	12941	7825	1596	1846	1584	2	7983	8146	4355	1867	11534	24844	12605	14622	1	1449	1718	74	108	1699	2118	272	208	2644	5495	6003	5818	5695	3873	3339	2296	1106	693	743	989	36	2766	2366	76	104	945	979	150	363	205	4090
ENSG00000009954	BAZ1B	81887	891	1003	3874	1250	1380	2539	3220	962	834	1272	1913	415	464	960	1497	6770	1294	899	1012	1234	495	317	653	922	592	632	972	356	330	1126	696	1358	1043	1406	1627	1942	2100	230	111	1235	548	158	91	879	612	170	1795
ENSG00000010017	RANBP9	90337	319	458	797	566	513	1103	1302	388	257	420	605	231	168	424	733	1687	360	219	426	400	222	135	263	386	233	299	354	180	182	393	309	525	416	302	371	427	923	110	37	493	280	124	41	473	425	58	798
ENSG00000010030	ETV7	33709	15	20	17	56	74	3	13	8	1	38	79	11	24	221	0	68	3	8	7	6	8	9	15	27	4	3	13	11	12	68	50	60	13	4	2	1	8	2	10	12	13	1	1	23	29	12	143
ENSG00000010072	SPRTN	17919	68	68	240	133	164	78	275	95	70	144	225	33	46	121	71	536	169	77	229	204	57	22	53	104	44	62	68	43	49	115	64	171	95	190	201	98	110	30	6	97	34	13	4	86	76	7	219
ENSG00000010165	EEF1AKNMT	32363	393	395	1151	1168	1429	491	1358	237	246	461	635	224	144	610	676	2388	299	153	179	188	192	149	288	501	192	343	351	171	220	383	424	433	497	493	501	784	609	103	35	309	100	41	29	230	173	64	465
ENSG00000010219	DYRK4	53098	114	84	121	225	301	214	453	41	53	57	112	119	327	324	580	1084	117	56	123	156	43	21	62	44	38	62	46	76	66	84	126	156	133	128	91	122	187	60	26	37	8	14	8	17	20	4	155
ENSG00000010244	ZNF207	31769	708	532	2627	1512	1659	1478	3100	775	766	2079	1932	408	504	1221	1840	7809	1801	1314	1525	1580	398	178	349	395	364	536	406	467	503	1239	533	1586	1140	1586	1666	1107	1486	358	139	982	512	101	75	864	783	243	2413
ENSG00000010256	UQCRC1	11974	4887	3895	9996	12286	13764	12134	5724	2011	2228	3028	2900	3779	3592	4530	3858	11005	1862	1347	1080	1526	859	1281	3180	3841	2130	2249	2566	2110	3031	3816	8455	3999	5692	1701	2280	7677	3001	592	81	1869	1574	333	261	922	729	245	2776
ENSG00000010270	STARD3NL	52449	146	102	753	425	379	690	1129	77	99	363	526	29	32	271	136	2069	222	92	278	304	82	43	113	118	53	125	85	114	136	231	280	370	378	503	506	483	667	58	12	300	97	3	4	225	174	19	350
ENSG00000010278	CD9	38556	299	289	595	374	354	806	254	365	488	2173	1882	239	292	298	151	4191	565	360	854	1129	290	93	468	470	870	363	384	502	455	217	341	272	220	18	54	239	588	320	28	3338	1118	21	11	1917	1267	145	709
ENSG00000010282	HHATL	10161	3	1	2	0	1	0	0	7	0	0	0	7	4	5	1	1	1	2	0	2	1	0	0	2	0	3	0	0	0	0	0	1	1	1	1	0	0	2	0	0	0	0	0	0	0	0	0
ENSG00000010292	NCAPD2	38599	219	227	2156	1395	1656	4811	2750	157	123	1055	567	92	94	392	2294	9779	200	186	608	688	71	56	131	158	77	152	120	77	75	375	307	336	268	453	873	3719	2068	103	35	628	274	15	11	443	411	53	854
ENSG00000010295	IFFO1	17708	390	372	1064	315	340	300	550	181	216	189	236	194	464	1034	1713	1404	144	108	107	71	144	91	148	136	122	254	286	304	273	343	454	456	584	344	401	287	536	73	50	26	13	29	18	8	9	1	92
ENSG00000010310	GIPR	15501	5	4	131	55	66	24	5	3	11	265	469	2	1	397	77	34	3	0	17	21	0	3	44	58	0	3	8	13	2	26	26	98	37	112	261	4	25	8	0	167	182	0	0	70	207	53	58
ENSG00000010318	PHF7	12981	102	104	84	79	116	144	45	81	55	73	57	58	60	110	567	90	31	29	36	24	18	17	28	49	67	38	65	36	66	112	109	76	86	41	41	76	46	20	14	18	18	13	11	10	27	3	84
ENSG00000010319	SEMA3G	12068	50	0	24	5	5	3179	3	25	11	4	2	0	7	4	59	2	4	1	7	10	2	1	2	3	3	1	10	47	25	392	58	37	36	5	9	699	1	24	3	1	4	1	0	0	0	0	49
ENSG00000010322	NISCH	37950	1133	1271	1926	1368	1484	1022	1482	924	926	1629	1873	705	1560	1724	3882	3433	519	403	1075	957	317	344	506	466	361	583	1143	1044	812	1312	1755	1450	1568	1384	1517	1074	2375	308	191	844	468	89	67	625	752	140	1731
ENSG00000010327	STAB1	29157	2441	482	6	10	8	15	5	171	451	431	216	14	503	7	4358	2	1	1	15	10	1328	1511	35	0	93	3469	3617	3495	2475	4	9	2	1	3	1	27	5	652	526	0	0	20	61	0	0	0	603
ENSG00000010361	FUZ	10510	147	96	367	233	278	4	252	52	89	22	74	44	66	233	609	526	29	14	98	97	25	76	38	22	66	75	139	51	59	112	180	120	143	88	78	4	160	9	2	113	41	15	2	83	85	18	274
ENSG00000010379	SLC6A13	42252	560	950	575	477	555	1	4	682	1027	66	22	498	470	80	227	1	57	150	29	47	6	117	10	8	427	104	264	316	353	433	296	530	163	10	10	6	2	56	3	2	1	66	89	2	6	4	1
ENSG00000010404	IDS	44108	37	31	28	48	51	42	119	88	120	197	150	10	7	18	8	232	64	46	90	86	25	52	53	47	45	20	72	30	28	34	26	38	30	55	38	30	100	14	0	31	17	5	4	45	19	6	163
ENSG00000010438	PRSS3	48765	15	19	68	2544	2587	2	1	1	7	138	96	19	14	421	26	469	31	51	1	1	2	7	2	29	4	17	1	2	17	311	596	90	88	55	33	0	23	16	4	2637	2065	3	9	2003	1064	296	1441
ENSG00000010539	ZNF200	13896	63	53	124	127	115	105	158	32	30	78	182	35	45	204	115	340	89	89	116	151	26	11	28	39	23	30	43	45	36	106	67	123	66	98	71	79	78	42	10	116	45	4	1	60	67	15	164
ENSG00000010610	CD4	33941	6207	1037	110	70	154	78	10	1485	2030	127	246	457	807	13	1998	10	0	37	36	22	1290	964	42	8	682	1871	2520	2704	2074	96	302	71	293	103	6	67	23	50	41	0	0	443	259	0	0	1	233
ENSG00000010626	LRRC23	40672	48	49	129	108	98	221	158	12	35	59	66	27	60	61	93	328	45	30	139	95	13	15	26	30	13	30	31	26	47	91	111	109	97	34	26	97	98	19	16	40	83	7	3	35	21	13	63
ENSG00000010671	BTK	41349	51	43	0	2	0	0	5	40	59	0	0	2	8	2	860	3	0	0	3	1	122	30	2	1	32	60	28	35	60	16	0	16	1	1	14	23	0	49	13	1	0	1	0	0	0	0	39
ENSG00000010704	HFE	11062	257	334	1038	671	574	277	281	198	143	413	738	86	91	117	62	849	264	161	145	152	125	100	312	240	190	173	162	124	219	401	298	540	229	289	292	67	426	40	13	198	142	33	9	121	111	21	326
ENSG00000010803	SCMH1	214954	183	163	1092	431	444	824	674	228	211	307	384	318	651	421	1700	1629	447	267	252	275	61	65	168	169	75	117	153	212	103	190	279	206	350	214	227	612	559	117	80	236	170	32	19	178	136	48	741
ENSG00000010810	FYN	213120	605	327	19	499	606	230	2161	191	372	595	849	308	97	298	490	1715	51	80	452	433	180	116	27	25	227	237	332	418	463	57	147	31	94	321	193	422	1317	70	26	138	32	49	32	20	23	7	417
ENSG00000010818	HIVEP2	205229	128	200	752	143	103	1417	779	291	287	745	1562	166	265	624	156	1736	491	474	611	603	169	58	139	124	75	114	170	154	90	288	75	361	228	255	234	172	564	57	23	563	188	44	26	509	248	115	1089
ENSG00000010932	FMO1	37507	6	37	43	1521	2089	1	19	1	3	19	3	2	1	3	268	36	12	29	2	9	0	1	35	91	0	3	8	10	4	2	0	1	0	1	0	0	0	1	0	0	0	0	0	0	0	0	30
ENSG00000011007	ELOA	18904	867	831	1997	904	1204	940	1391	678	552	963	1240	998	646	2036	1108	3118	1334	902	775	950	552	400	322	342	446	663	680	454	305	794	706	838	795	538	594	611	696	215	70	1030	348	212	95	635	508	127	1076
ENSG00000011009	LYPLA2	4394	971	612	3341	2855	3197	2481	1599	400	508	1111	1566	1029	1086	3302	2508	2714	705	314	391	547	340	312	634	704	384	761	663	1104	1001	1168	1424	1196	1118	1286	1377	1850	786	147	41	1384	794	70	45	1105	627	234	811
ENSG00000011021	CLCN6	41983	245	272	598	705	548	505	355	343	296	907	486	253	772	603	1278	1204	196	335	237	213	124	99	147	132	89	189	205	204	182	1100	626	799	517	388	672	312	402	186	85	83	78	53	51	107	154	48	681
ENSG00000011028	MRC2	65927	256	116	7	1	1	3	22611	48	68	513	899	2	24	1494	5225	16548	4	4	272	218	145	58	12	8	23	146	86	593	394	7	68	47	176	1727	38	11	25822	33	6	1	0	0	0	0	0	0	123
ENSG00000011083	SLC6A7	32726	1	0	0	4	7	0	0	0	0	0	0	0	0	0	3	1	0	0	1	1	1	0	0	0	0	1	0	4	0	0	2	0	0	0	0	1	1	1	0	5	61	0	0	0	23	0	0
ENSG00000011105	TSPAN9	209209	2313	2059	1298	1531	1635	2680	1282	1485	1294	2498	1513	976	1248	1509	1563	2780	548	600	334	301	394	856	1090	658	1398	2003	1578	977	818	1334	1522	931	571	695	730	1504	511	159	87	368	131	171	96	149	175	28	360
ENSG00000011114	BTBD7	95542	17	18	69	47	40	35	112	43	50	133	214	10	10	27	22	306	19	18	33	33	22	12	36	58	28	34	44	16	9	131	24	117	57	97	135	58	90	1	0	36	12	1	2	32	31	2	53
ENSG00000011132	APBA3	10920	279	227	398	198	208	375	396	142	134	169	191	148	136	514	546	649	203	126	88	96	66	109	195	146	89	195	190	237	320	166	269	203	210	196	205	236	245	19	14	73	78	24	27	109	82	29	197
ENSG00000011143	MKS1	14164	130	117	314	232	338	337	233	101	131	99	123	88	106	270	620	767	81	78	121	119	26	31	52	60	62	77	81	67	65	164	162	151	174	122	126	273	240	30	9	66	31	17	12	20	52	7	160
ENSG00000011198	ABHD5	44263	246	276	139	441	349	105	428	376	347	664	658	164	259	396	823	1313	359	179	360	479	311	84	134	221	581	282	190	209	151	397	137	459	166	249	187	87	134	92	26	586	369	99	79	453	416	39	342
ENSG00000011201	ANOS1	203263	3	5	0	0	0	2	69	4	12	6	11	0	0	12	13	72	0	0	63	86	17	0	0	9	1	9	1	22	1	10	24	31	73	14	9	1	323	2	0	0	0	0	0	3	0	0	41
ENSG00000011243	AKAP8L	39091	371	451	981	525	633	1144	633	277	280	481	510	826	1927	3869	15810	1629	519	399	646	643	125	59	161	233	97	220	239	176	158	397	439	630	422	378	545	345	313	357	422	447	344	90	70	280	431	148	1603
ENSG00000011258	MBTD1	82738	192	330	649	330	388	504	157	511	372	256	317	86	82	150	267	444	216	252	360	329	102	84	86	108	290	154	280	95	105	371	44	556	317	359	412	288	258	94	26	250	125	67	37	164	186	20	488
ENSG00000011260	UTP18	37390	271	239	994	485	697	1503	1146	217	227	360	359	134	166	199	192	1773	292	182	283	320	215	80	164	189	209	222	216	119	171	279	266	410	411	439	561	1017	432	91	26	267	56	32	8	71	71	11	427
ENSG00000011275	RNF216	161692	412	415	1659	650	733	1120	1678	324	360	438	812	203	384	761	1033	2659	566	386	590	666	239	141	317	362	190	303	447	328	270	498	400	713	481	616	671	864	966	103	36	314	141	43	24	310	208	61	479
ENSG00000011295	TTC19	45231	635	565	1255	1560	1502	534	470	615	584	832	1185	264	351	522	362	1149	723	404	454	527	258	207	359	404	459	466	510	357	336	858	1173	925	1085	530	517	463	515	293	61	1111	255	63	53	342	440	85	1249
ENSG00000011304	PTBP1	15252	2330	2201	8682	5386	6783	13950	10053	1325	1731	3273	3655	1401	3089	4452	6536	15360	1424	873	1449	1643	1192	903	1155	1528	1114	2000	2043	2247	1593	2289	2190	2418	2058	3670	4623	11921	5091	539	169	1779	572	281	184	1810	1554	270	4097
ENSG00000011332	DPF1	18708	0	0	74	4	20	34	217	1	0	5	6	0	0	13	10	207	0	0	6	7	1	0	0	2	0	2	2	2	1	4	5	13	9	12	13	91	137	6	0	2	0	0	0	0	0	0	0
ENSG00000011347	SYT7	67434	1664	2404	518	2417	789	672	105	697	296	2305	938	3947	4643	96	76	6	1208	2092	561	725	343	600	53	12	988	3495	578	1512	1091	3751	298	801	252	18	24	553	79	149	192	147	196	64	85	30	54	7	7
ENSG00000011376	LARS2	166165	367	423	1375	1277	1476	934	998	346	328	554	633	163	234	370	414	2250	556	238	301	390	149	159	311	389	239	316	330	135	135	525	505	587	578	323	431	1338	387	41	20	246	49	52	23	223	175	27	594
ENSG00000011405	PIK3C2A	130253	329	444	2035	1482	1132	1065	907	876	966	3063	2902	135	190	279	148	2169	1671	1294	1734	2078	466	176	398	596	505	437	576	262	130	2491	54	2984	798	1707	2222	531	797	327	90	1184	488	153	87	947	835	145	2445
ENSG00000011422	PLAUR	24452	33	33	28	260	108	95	3730	315	838	1042	812	6	21	243	331	3058	6	5	155	265	145	31	43	27	15	41	73	215	243	29	14	18	9	63	40	32	2801	71	8	973	602	1	7	406	191	82	561
ENSG00000011426	ANLN	63970	1	7	915	264	396	1975	2420	4	10	211	100	3	0	19	449	12117	25	2	506	646	13	1	2	1	14	12	13	4	1	22	5	58	14	308	829	1097	1563	71	12	84	9	0	1	12	6	3	5
ENSG00000011451	WIZ	29978	670	588	1947	1720	1779	1164	2552	332	333	711	993	243	382	1356	934	2232	238	126	258	223	195	227	382	481	170	459	484	625	485	482	754	604	787	580	615	799	1619	50	27	335	164	50	37	742	425	55	705
ENSG00000011454	RABGAP1	164033	322	386	838	526	529	1161	1230	401	423	833	937	143	208	504	618	2278	347	323	948	1022	217	104	171	222	264	204	306	172	147	561	318	758	463	726	812	270	963	121	50	673	237	61	36	382	424	106	1043
ENSG00000011465	DCN	42340	2904	17	15	7	3	1	14337	24	9	1637	1762	5	78	367	940	10640	0	0	1560	1440	31	9	17	4	20	10	61	2763	1187	13	2	14	3	6736	46	13	12220	1478	54	51	125	7	35	50	118	0	11799
ENSG00000011478	QPCTL	11323	190	126	708	408	569	1628	406	65	91	323	346	74	126	468	434	615	58	72	86	98	32	67	79	93	47	128	127	70	147	138	282	175	217	256	377	686	455	20	13	50	51	10	12	35	56	2	77
ENSG00000011485	PPP5C	45894	778	732	2759	1554	1815	1152	2277	405	504	517	764	552	676	960	1473	3940	481	209	487	462	241	205	395	543	282	441	523	287	295	655	644	818	804	720	997	1359	1218	111	27	694	330	80	49	514	325	60	955
ENSG00000011523	CEP68	30638	132	82	357	244	284	452	406	89	115	205	164	44	44	251	236	729	87	87	199	144	34	26	109	133	55	56	105	79	56	117	109	195	109	196	183	360	327	53	10	59	24	5	6	45	28	7	268
ENSG00000011566	MAP4K3	188035	198	295	825	462	393	1791	520	404	508	1642	1320	29	93	141	131	1356	739	484	571	625	150	83	112	194	242	133	212	156	98	810	111	912	436	551	629	558	429	171	44	1138	480	52	33	756	677	109	1142
ENSG00000011590	ZBTB32	12480	3	0	2	1	4	0	0	4	6	0	1	0	0	0	19	0	0	0	0	0	0	1	2	5	2	1	6	1	1	3	2	5	7	5	3	1	0	1	0	0	0	0	0	0	0	0	3
ENSG00000011600	TYROBP	3894	859	348	22	3	0	0	6	154	217	0	4	4	83	1	869	1	1	1	1	0	700	281	80	18	113	686	229	2148	2247	0	0	0	0	0	2	2	3	43	16	0	0	1	11	0	0	0	122
ENSG00000011638	TMEM159	22239	11	2	220	180	149	110	255	3	5	280	206	0	0	10	11	337	6	2	76	104	5	1	20	14	0	3	5	16	5	29	72	90	96	24	15	64	268	2	0	114	46	0	0	53	38	11	114
ENSG00000011677	GABRA3	285081	0	0	0	0	0	0	10	0	0	0	0	0	1	1	1	0	0	0	0	0	0	0	0	0	0	0	0	0	0	0	0	0	0	1	0	0	6	0	0	0	0	0	0	0	0	0	2
ENSG00000012048	BRCA1	125950	251	176	623	78	185	448	380	44	26	109	78	59	18	101	354	1404	62	87	170	175	5	5	10	17	85	91	63	26	81	54	25	78	35	145	346	399	289	31	11	47	3	15	9	18	15	20	79
ENSG00000012061	ERCC1	71495	482	288	994	763	794	1193	1951	181	260	250	369	513	601	1010	867	4104	302	245	261	287	99	94	203	165	123	174	283	306	257	188	428	256	503	302	291	670	907	177	44	356	191	52	50	201	146	77	533
ENSG00000012124	CD22	28100	19	9	12	73	30	110	4	5	3	9	17	1	1	15	577	3	0	2	35	45	8	1	2	23	21	55	61	11	60	32	4	29	0	6	37	51	1	5	1	279	80	2	4	131	72	17	30
ENSG00000012171	SEMA3B	9988	131	65	6578	11031	8606	14299	77	104	51	1510	2924	71	100	177	518	1251	24	14	143	160	11	14	201	345	74	60	72	331	139	7219	6009	4555	1285	235	1282	2411	273	62	30	2056	2584	9	12	1037	655	237	3601
ENSG00000012174	MBTPS2	45806	300	462	898	643	648	733	882	519	581	689	736	76	47	80	65	1381	214	139	287	190	192	172	181	209	415	169	413	123	122	870	303	823	557	667	781	320	510	80	29	354	77	107	34	246	104	23	361
ENSG00000012211	PRICKLE3	11726	100	105	318	255	275	136	264	71	46	129	147	61	90	138	148	377	40	22	51	66	34	29	43	35	20	69	91	88	71	97	67	78	39	81	132	140	221	26	8	72	57	5	10	88	76	19	200
ENSG00000012223	LTF	49589	34	5	0	4	2	0	0	4	68	135	20383	1	1	4026	39	0	0	0	2	4	28	44	2	0	17	426	128	17	25	1	0	0	0	0	0	0	1	22	6	0	0	0	1	0	0	0	16
ENSG00000012232	EXTL3	155130	419	330	1581	1119	1100	1016	3001	181	163	1317	1640	139	281	1115	493	4418	594	399	489	637	100	135	514	457	123	425	313	185	191	677	455	1043	598	836	874	626	1011	75	16	959	284	20	6	756	437	124	1486
ENSG00000012504	NR1H4	90706	1452	1239	911	2289	1839	633	1	1742	1303	881	1246	854	1003	1498	1213	2	1390	942	174	284	217	234	459	594	1074	1102	764	489	713	844	445	771	178	703	1046	227	5	384	152	484	245	168	110	119	241	29	870
ENSG00000012660	ELOVL5	81781	876	828	6953	2802	2880	2127	3787	1159	1749	4462	2995	221	541	1513	264	8832	2380	1737	3043	3684	557	298	825	690	574	1015	1196	531	442	3007	2138	4008	2424	3990	3701	1007	2052	361	79	1398	474	190	101	817	537	83	1086
ENSG00000012779	ALOX5	71943	35	22	10	639	313	2	0	32	84	320	734	0	2	26	86	1	0	0	33	48	136	42	10	0	15	177	41	218	139	25	7	46	7	1	1	0	2	8	2	0	149	0	0	209	321	23	513
ENSG00000012817	KDM5D	41074	0	658	600	12	0	700	466	2	852	0	0	455	0	1063	3617	1831	755	694	492	495	0	0	0	0	320	267	495	1	0	928	487	1092	591	0	606	572	571	309	84	251	124	1	3	142	0	4	1123
ENSG00000012822	CALCOCO1	19228	750	986	1492	1224	1073	235	1328	865	792	1434	1789	428	532	2874	4363	2811	304	543	985	1130	473	324	317	349	472	488	739	407	441	875	1432	1368	1249	856	595	171	2169	165	95	511	191	132	82	516	769	121	1690
ENSG00000012963	UBR7	21974	29	37	110	84	72	64	93	45	22	40	61	29	50	26	39	356	20	13	30	30	26	14	27	32	18	22	34	22	24	35	58	60	76	33	34	60	63	7	3	20	12	8	4	19	21	0	76
ENSG00000012983	MAP4K5	142625	116	135	635	381	340	498	1191	282	241	910	1151	48	105	216	509	2308	383	245	452	506	147	53	143	237	154	127	160	105	81	454	66	523	341	458	420	249	1216	158	44	706	232	34	19	421	378	119	1055
ENSG00000013016	EHD3	35299	849	74	1	2	3	12	1683	11	48	169	183	0	7	29	867	4238	3	1	78	85	106	100	22	28	6	248	344	318	689	0	5	0	4	61	7	0	859	83	22	0	0	1	4	2	1	0	46
ENSG00000013275	PSMC4	10599	460	421	2644	1047	1207	1514	2263	350	407	580	1127	558	890	1541	1152	4608	584	286	209	263	388	265	757	1062	329	918	571	584	756	1060	1224	1019	1114	786	732	2150	1770	150	44	629	226	24	15	257	178	26	822
ENSG00000013288	MAN2B2	48173	951	1638	2313	1075	873	936	1516	1402	1090	1955	2870	821	727	1496	867	2092	628	456	338	452	601	497	1057	636	423	1089	1085	658	642	711	1131	954	1707	710	840	377	1814	208	160	1245	627	189	105	1173	926	88	1601
ENSG00000013293	SLC7A14	126527	0	0	0	0	0	0	112	0	0	0	0	2	1	3	0	743	0	1	4	3	0	0	0	0	0	0	0	0	1	0	0	0	0	2	0	1	53	4	0	0	0	0	0	0	0	1	0
ENSG00000013297	CLDN11	35868	16	4	2	0	0	87	7312	1	8	118	57	4	2	22	6	5316	0	1	77	21	5	3	0	6	2	5	7	25	12	0	3	3	0	193	128	336	4681	10	1	0	3	0	0	0	0	0	12
ENSG00000013306	SLC25A39	5245	1882	1289	6319	6644	7918	6257	2951	515	517	1749	1535	1480	1896	10889	38903	4302	1173	392	631	738	329	426	1040	1152	569	1080	798	1391	1462	1567	3465	1628	2629	1306	1750	3648	1414	281	90	1038	616	105	64	942	448	186	2123
ENSG00000013364	MVP	27645	677	704	7083	12695	11767	2353	5146	287	325	3511	4666	1588	1517	7650	803	11706	2286	1645	881	1246	691	398	1568	1289	132	1963	414	876	565	3908	7554	3765	4411	1336	992	1267	4767	579	109	8161	5367	52	34	4679	3410	724	6873
ENSG00000013374	NUB1	36750	607	650	1769	1710	1615	953	976	530	463	1347	1564	362	504	825	772	2511	968	464	524	559	320	178	352	474	322	356	423	273	306	834	737	920	942	478	401	603	798	181	95	972	359	84	60	827	676	155	1448
ENSG00000013375	PGM3	32786	485	424	1400	1454	1241	1863	2048	570	715	1495	1396	374	1443	1271	464	3688	2299	741	785	1032	410	117	339	369	577	677	522	392	172	2334	367	2370	1330	1125	1213	1117	1309	336	72	632	292	134	96	360	442	92	960
ENSG00000013392	RWDD2A	5578	178	70	363	383	372	162	127	107	109	225	354	79	181	199	135	339	155	68	79	94	63	16	73	108	87	95	58	80	35	242	156	299	206	174	185	124	172	56	9	95	50	6	9	73	76	10	189
ENSG00000013441	CLK1	11735	782	1068	743	452	479	707	206	2175	2269	1609	1546	1266	1748	1010	6952	754	626	709	632	711	630	377	149	108	1171	560	938	842	400	892	492	1540	1363	525	565	262	562	1096	254	742	471	299	188	201	421	103	2481
ENSG00000013503	POLR3B	152450	215	211	478	384	400	201	416	236	363	178	406	155	230	196	271	1391	434	167	230	232	136	85	77	124	154	164	226	72	114	491	219	505	288	220	253	202	186	61	59	185	35	49	28	101	160	14	461
ENSG00000013523	ANGEL1	40078	401	441	705	349	564	737	332	396	416	635	362	234	191	400	643	700	276	200	227	302	87	144	173	107	234	188	302	175	176	328	232	361	278	373	698	484	169	85	37	92	29	37	33	113	123	12	493
ENSG00000013561	RNF14	31964	686	505	808	1710	1609	308	1291	471	481	851	1108	130	172	363	396	1885	1146	503	363	477	192	138	412	609	393	287	337	209	287	749	620	727	628	403	366	264	537	134	31	1196	374	100	52	602	473	55	978
ENSG00000013563	DNASE1L1	10876	119	111	241	291	260	166	172	45	31	55	81	156	312	396	298	2885	245	162	270	321	51	15	17	18	23	25	37	43	48	59	73	58	82	40	54	21	70	84	15	573	215	12	22	563	379	69	584
ENSG00000013573	DDX11	30939	163	71	455	302	368	223	256	182	80	97	82	217	197	600	2361	1114	84	57	53	55	45	18	23	31	50	42	79	29	50	139	109	192	236	247	594	502	285	107	74	114	45	15	6	22	94	17	419
ENSG00000013583	HEBP1	25395	1981	1391	507	1993	2001	873	1019	823	707	1040	798	759	514	1300	1098	1715	194	171	303	379	237	360	649	646	951	737	1207	832	954	298	203	250	177	897	1099	468	710	282	32	987	648	109	101	377	165	36	609
ENSG00000013588	GPRC5A	27155	15	3	17	754	422	201	37	43	52	3306	2401	1	8	124	14	2828	32	4	4904	4971	9	3	11	89	11	11	15	20	5	76	11	22	13	105	46	11	271	105	8	15113	6580	4	7	10741	4832	1458	294
ENSG00000013619	MAMLD1	152756	221	270	115	352	301	1	483	24	44	222	346	15	13	54	317	1587	78	21	120	112	5	18	177	184	52	32	71	40	47	3	19	19	43	94	125	0	178	23	16	26	2	10	9	10	9	5	33
ENSG00000013725	CD6	48697	87	9	52	2	6	0	13	17	47	1	2	1	3	2	32	0	0	1	0	3	36	24	9	3	3	12	26	80	88	3	0	1	1	1	1	0	1	3	2	4	0	0	0	0	0	0	312
ENSG00000013810	TACC3	32285	115	81	1507	424	853	1751	1795	52	105	165	130	31	51	257	6148	5443	23	13	108	106	41	42	23	30	51	102	78	122	117	44	39	47	53	263	744	1368	1509	92	33	149	84	2	5	36	40	29	266
ENSG00000014123	UFL1	33681	346	553	864	981	869	738	612	743	1272	1352	1522	133	136	143	226	1143	832	609	536	662	367	193	284	301	784	522	633	291	251	1374	126	1485	855	957	964	741	760	216	64	765	179	170	70	396	606	57	1924
ENSG00000014138	POLA2	43669	39	18	195	42	77	61	252	13	17	21	24	7	28	78	566	286	13	16	28	26	5	7	5	11	7	21	8	22	28	12	13	22	17	29	48	86	96	12	4	12	21	1	0	5	6	4	40
ENSG00000014164	ZC3H3	103788	301	286	556	253	278	666	343	200	164	509	223	674	908	765	533	440	65	35	56	57	185	40	101	101	71	132	105	393	250	228	241	219	148	120	147	479	296	22	19	69	107	17	31	139	162	49	219
ENSG00000014216	CAPN1	31440	1551	1372	7033	6605	6274	3154	5246	700	610	2271	5247	632	822	2304	2419	10667	1829	854	1248	1895	389	453	1126	1288	391	1381	999	1043	1041	2267	2439	2197	2020	2339	2108	1894	3627	322	59	5015	2120	110	139	5609	3097	552	5242
ENSG00000014257	ACPP	50929	3	1	158	44	43	0	45	2	16	3	12	0	0	9	0	12	0	0	42	152	0	1	0	1	1	4	6	1	3	19	4	67	8	16	4	0	19	2	1	82	61	0	0	8	27	2	68
ENSG00000014641	MDH1	18588	1872	1702	3379	5484	6426	4428	3648	1412	1547	3398	3153	1371	1102	2868	676	7673	1717	1452	1151	1460	595	345	1943	2212	1296	846	882	686	1167	2733	5297	2572	3203	1614	1703	2968	1704	496	47	1540	474	222	96	706	628	86	2133
ENSG00000014824	SLC30A9	99959	499	615	2657	2410	2359	880	1455	634	673	1316	2090	177	269	402	258	2798	1036	693	798	824	258	214	354	421	574	340	464	272	240	1127	311	1348	1373	908	1008	598	1101	172	40	1190	437	94	86	712	688	103	1830
ENSG00000014914	MTMR11	8228	21	13	701	849	674	83	127	40	48	195	150	35	79	283	281	588	150	261	68	94	18	9	63	59	6	20	29	41	5	1405	1016	852	771	136	104	22	635	86	1	681	629	4	1	472	970	236	2346
ENSG00000014919	COX15	20256	589	427	1526	1689	1625	725	313	262	371	1153	710	266	275	774	724	1021	624	330	269	344	132	96	172	311	234	217	251	155	155	590	407	651	351	396	448	360	270	123	14	588	174	68	31	230	265	52	855
ENSG00000015133	CCDC88C	146521	237	354	719	728	931	482	15	334	247	201	232	61	20	39	928	12	119	28	254	311	57	36	103	111	40	58	100	206	125	324	319	404	230	478	794	406	8	64	64	61	94	6	14	95	113	18	1207
ENSG00000015153	YAF2	81245	164	157	320	167	190	185	335	258	215	363	338	106	145	124	127	365	357	186	203	170	157	59	116	145	164	177	174	123	131	203	138	260	251	137	117	112	223	89	15	125	81	32	41	94	75	42	255
ENSG00000015171	ZMYND11	120172	554	740	1131	689	660	675	1424	740	863	695	1273	254	242	336	306	3205	912	570	604	625	369	224	409	652	565	397	575	335	299	899	350	1100	719	608	700	448	1102	308	65	1006	326	124	87	650	537	82	2196
ENSG00000015285	WAS	14831	165	81	35	52	106	2	5	60	153	46	20	23	43	67	519	10	7	4	14	12	178	103	27	31	26	188	102	259	281	74	114	59	56	8	22	7	7	19	12	2	2	3	1	2	0	1	190
ENSG00000015413	DPEP1	25148	7	5	519	17487	22832	763	3	0	0	2	1	0	0	2	13	0	0	0	16	31	1	1	0	0	0	4	1	8	1	2	14	0	10	0	0	893	1	1	0	6	6	0	3	133	6	12	1
ENSG00000015475	BID	40632	760	644	1173	1126	1461	790	1015	284	320	1074	1170	318	432	816	551	2059	817	438	338	413	223	165	529	552	409	398	306	394	568	482	428	461	352	429	456	569	494	96	19	218	66	58	24	174	87	22	281
ENSG00000015479	MATR3	38003	14	24	8	7	13	11	18	142	61	96	43	14	16	13	19	24	87	75	118	94	11	4	3	4	20	3	20	13	6	45	1	74	34	38	55	24	15	42	29	14	14	12	15	1	23	28	175
ENSG00000015520	NPC1L1	28780	1394	1236	7883	7015	6760	598	3	1427	1983	6065	2210	1129	4613	1410	1668	1	738	968	44	72	144	340	1089	717	546	268	1359	763	457	1909	1258	2424	1697	872	1036	601	8	309	106	2156	1211	206	165	852	646	160	4336
ENSG00000015532	XYLT2	17012	369	289	537	378	385	1873	1329	193	157	812	873	94	164	348	569	1871	228	139	296	405	49	98	428	255	170	150	236	156	153	389	364	414	269	496	668	687	1541	51	24	262	199	30	18	160	173	40	413
ENSG00000015568	RGPD5	64947	0	0	1	0	0	0	0	12	11	12	12	1	10	7	1	14	0	0	0	0	1	0	2	0	0	1	1	4	1	1	0	5	1	2	3	1	5	0	0	0	0	0	0	0	0	0	0
ENSG00000015592	STMN4	23097	0	1	0	2	0	1	1	0	0	0	0	0	0	2	3	0	0	0	3	3	0	0	0	1	0	0	0	0	0	0	0	0	0	0	0	0	0	3	0	0	0	0	0	1	0	0	1
ENSG00000015676	NUDCD3	111539	960	720	5196	2578	2512	1363	3291	632	619	1321	1905	587	881	1617	1868	4462	757	446	508	736	302	302	564	566	410	500	631	448	366	831	1065	927	950	721	875	1125	1646	291	114	1160	427	80	59	910	687	157	1898
ENSG00000016082	ISL1	11282	0	0	0	0	0	0	6	0	0	1	0	2	1	1	0	199	0	0	31	77	0	0	0	0	0	0	0	0	0	0	0	0	1	2	1	0	0	0	0	0	0	0	0	0	0	0	28
ENSG00000016391	CHDH	34084	2236	1600	3258	2568	2495	1551	22	2627	2893	695	850	982	1768	1293	2334	112	1348	1537	73	129	556	557	307	317	1339	1065	2648	594	684	3588	4794	3146	4895	993	996	3871	46	351	144	392	218	320	133	152	289	32	1581
ENSG00000016402	IL20RA	45209	7	1	100	267	302	1	35	6	8	42	78	0	0	1	0	3	0	0	8	30	0	0	0	0	4	7	2	24	2	33	20	63	13	1	1	0	3	8	0	433	96	0	1	361	321	36	869
ENSG00000016490	CLCA1	31891	2	2	2	1	1	0	2	0	0	0	0	0	0	2	1	0	0	0	438	341	0	0	0	0	0	0	0	0	0	0	0	0	0	1	0	0	0	4	2	0	0	0	0	796	12	11	0
ENSG00000016602	CLCA4	33676	0	0	0	0	0	0	0	1	0	0	0	1	0	1	0	0	0	0	0	0	0	0	0	0	0	0	0	0	0	2	0	2	0	0	0	0	0	3	0	269	202	0	0	48	13	10	0
ENSG00000016864	GLT8D1	11544	804	727	2099	1163	1135	1662	1294	737	839	943	820	467	715	934	1211	2345	383	214	474	619	341	225	205	301	714	720	501	173	321	1027	903	1287	1152	684	794	934	1556	258	100	522	264	81	69	300	302	41	631
ENSG00000017260	ATP2C1	166117	521	607	2002	2049	1906	1514	2419	579	605	1966	2870	184	195	573	690	5575	853	444	749	745	343	197	463	502	465	507	483	234	230	968	274	1154	828	1145	1132	665	2240	290	59	2572	733	78	37	972	785	143	2314
ENSG00000017427	IGF1	85870	291	212	0	0	0	8	15	335	243	30	37	1153	744	254	20	9	466	538	8	1	66	47	118	29	292	225	125	108	90	9	0	8	0	2	2	12	7	294	8	0	0	542	393	0	0	0	38
ENSG00000017483	SLC38A5	11723	12	1	202	1626	3335	1244	1580	3	6	30	29	0	3	20	5281	357	3	0	4	5	5	2	5	6	1	9	9	4	5	19	290	14	1024	19	81	2289	1253	1	0	11	1	0	0	0	1	0	26
ENSG00000017797	RALBP1	63105	474	575	1566	1701	1506	1754	1965	468	489	1427	1691	259	177	683	669	4085	656	297	677	885	438	217	574	824	484	574	628	229	264	906	796	1313	841	919	1050	938	2010	131	26	1429	494	50	49	711	681	114	1444
ENSG00000018189	RUFY3	104415	338	458	421	293	311	416	367	566	559	823	1254	410	912	1977	853	1300	651	388	320	248	361	137	252	190	288	378	367	214	237	334	156	445	307	454	626	127	768	445	199	340	192	53	46	128	217	62	836
ENSG00000018236	CNTN1	379976	14	0	0	0	0	1	261	1	0	2	1	0	1	3	13	1	0	0	37	7	0	0	0	0	0	0	2	19	3	0	0	0	0	19	39	0	86	2	0	5	0	0	0	0	16	0	46
ENSG00000018280	SLC11A1	14865	48	18	16	58	52	180	10	88	569	6	3	6	17	11	148	11	0	8	6	17	148	45	26	8	21	210	30	250	81	33	29	14	22	12	4	55	11	31	9	6	5	0	1	4	0	0	73
ENSG00000018408	WWTR1	219479	422	323	973	817	635	3527	1663	356	445	1817	1824	52	67	453	113	1418	331	150	939	876	152	84	175	325	170	144	411	251	166	675	195	800	337	475	507	551	2661	369	38	3080	668	51	31	684	446	119	1122
ENSG00000018510	AGPS	166542	606	482	1478	1301	1130	3298	1526	1255	1084	942	1311	218	210	544	535	1461	2356	1029	450	509	363	176	358	807	453	369	690	198	170	912	281	1591	1083	1074	1235	1896	1147	285	52	1327	538	119	53	679	391	110	677
ENSG00000018607	ZNF806	9427	0	0	0	0	0	0	0	0	0	0	0	0	0	1	1	0	0	0	0	0	0	0	0	0	0	0	1	0	0	0	0	0	0	0	0	0	0	0	0	0	0	0	0	0	0	0	0
ENSG00000018610	CXorf56	27259	166	148	478	280	352	282	386	87	78	156	198	78	80	202	110	1149	143	82	146	201	73	68	106	120	159	91	144	74	117	175	240	239	205	127	174	294	261	41	11	185	78	24	6	98	88	24	208
ENSG00000018625	ATP1A2	27832	22	1	861	91	63	4	22	0	0	6	5	0	2	2	35	1	61	2	159	38	1	0	0	3	0	1	3	35	3	679	389	633	538	1	4	1090	8	12	0	1	3	0	0	0	0	0	55
ENSG00000018699	TTC27	193019	111	124	457	300	426	982	601	143	219	110	192	77	132	100	234	1695	227	106	157	137	85	58	129	143	114	128	140	48	53	211	151	221	224	232	273	810	319	48	22	85	7	18	14	30	23	8	292
ENSG00000018869	ZNF582	17699	34	22	18	5	4	2	37	18	34	22	41	15	21	113	83	64	20	18	35	37	8	4	6	4	18	6	13	6	15	19	31	55	34	42	29	1	17	8	4	28	5	4	0	21	20	6	72
ENSG00000019102	VSIG2	4781	17	3	8	69	42	211	0	9	5	323	636	2	10	205	82	0	1	0	38	104	2	8	6	8	10	21	10	51	9	4	2	32	1	4	0	55	1	34	9	4425	3850	3	3	1289	1214	511	1555
ENSG00000019144	PHLDB1	51591	122	20	449	261	115	497	3007	28	37	274	404	4	26	251	907	4411	56	12	471	448	19	10	83	79	3	26	68	362	82	118	89	103	110	589	242	357	2098	126	39	306	203	5	7	259	331	72	331
ENSG00000019169	MARCO	52494	3426	3310	0	0	1	1	14	1040	1361	16	19	14	82	92	316	0	1	3	0	1	2875	1040	1	3	306	3898	595	2864	2369	2	4	1	3	2	0	0	3	319	32	0	0	12	25	0	0	0	6
ENSG00000019186	CYP24A1	20540	0	0	2720	738	14	2575	8	0	1	10	1	0	0	1	0	0	0	0	0	0	0	0	0	0	0	1	0	4	0	0	0	0	0	42	133	19	86	6	2	3	0	0	0	0	1	0	0
ENSG00000019485	PRDM11	139304	73	53	204	201	202	100	140	60	70	32	97	60	77	34	473	413	46	25	328	298	42	32	36	61	28	51	84	99	64	30	25	28	34	34	43	79	94	17	5	29	7	5	1	49	21	9	231
ENSG00000019505	SYT13	46039	14	0	10	70	48	3	3	32	8	833	768	0	1	87	1	0	11	0	123	115	0	2	1	19	3	3	13	38	1	1	1	0	31	49	109	0	0	37	10	4234	910	4	7	2355	1246	261	6133
ENSG00000019549	SNAI2	4142	107	59	2	0	0	1	5370	20	96	231	422	15	11	803	147	2211	42	54	870	972	20	51	2	1	365	37	127	121	13	34	18	8	17	349	148	36	1661	42	0	263	86	37	7	269	214	25	2
ENSG00000019582	CD74	12888	12506	7610	8	96	508	3334	47	4063	4972	5401	17046	468	1864	12383	3903	23	258	117	121	134	13345	4126	1377	357	928	7685	4981	17215	15601	33	34	35	1	1300	1036	3338	75	701	75	204	59	75	156	1849	333	187	23572
ENSG00000019991	HGF	71428	233	5	0	4	44	0	14	15	6	105	339	0	12	24	275	151	0	1	35	16	5	0	1	0	31	4	21	249	184	22	0	28	0	1892	124	23	115	326	25	0	0	5	9	0	0	1	24
ENSG00000019995	ZRANB1	46066	231	453	300	189	169	324	397	504	349	456	381	449	468	703	1227	1595	1349	544	440	581	121	107	84	145	400	140	207	89	69	167	89	216	117	159	156	121	164	318	84	548	282	192	89	213	287	51	827
ENSG00000020129	NCDN	9801	157	107	1151	573	757	273	1351	90	54	320	629	100	135	998	280	1728	175	66	312	334	72	45	122	231	52	150	102	109	92	250	377	421	627	322	184	421	652	43	8	237	109	16	11	291	249	29	272
ENSG00000020181	ADGRA2	60705	254	19	13	708	1188	24	8924	43	17	246	238	1	11	5	794	7868	1	0	141	115	8	21	9	4	31	32	187	749	271	18	0	33	2	214	29	37	8749	66	18	0	0	0	10	0	0	0	40
ENSG00000020219	CCT8L1P	1673	0	1	0	0	0	0	0	0	0	0	0	0	0	1	0	0	0	0	1	1	0	0	0	0	0	0	0	0	0	0	0	0	0	1	0	0	2	0	0	0	0	0	0	0	0	0	0
ENSG00000020256	ZFP64	152645	136	136	607	430	486	543	826	82	105	266	282	26	56	127	57	1349	155	99	103	127	53	48	104	132	63	81	89	40	47	200	213	160	165	122	125	447	502	38	8	141	90	9	24	161	165	32	429
ENSG00000020426	MNAT1	235223	109	93	341	201	206	380	292	64	95	148	195	39	74	183	123	963	162	113	212	228	22	27	47	64	67	48	55	51	45	83	111	121	103	157	175	231	303	54	22	230	54	22	13	94	62	22	169
ENSG00000020577	SAMD4A	227198	518	730	552	399	325	1441	840	594	758	1605	1931	276	289	638	253	3321	1614	969	401	363	133	119	574	1136	435	158	428	215	215	539	185	470	222	461	720	322	811	79	32	270	82	72	40	224	95	46	151
ENSG00000020633	RUNX3	65610	117	30	9	39	19	42	641	61	164	1	3	2	5	2	64	499	0	1	3	1	111	68	21	5	9	62	98	181	132	0	0	1	0	0	1	55	54	17	0	0	2	0	4	42	0	0	371
ENSG00000020922	MRE11	78330	97	156	399	215	292	507	371	227	268	310	365	76	104	265	674	989	209	128	303	304	74	47	51	90	126	97	120	67	59	186	10	359	150	252	386	549	309	97	38	160	79	18	14	90	91	29	379
ENSG00000021300	PLEKHB1	16641	30	1	56	205	136	1695	9	18	8	41	146	1	1	24	46	3	2	1	129	88	1	2	15	22	2	15	4	117	19	16	41	43	39	553	736	3956	24	19	0	41	10	0	2	30	42	14	346
ENSG00000021355	SERPINB1	9627	323	157	11239	6215	2819	3378	292	271	682	1636	3141	492	814	3586	373	1535	1021	281	399	515	415	140	384	622	156	439	374	350	255	2059	1128	1815	1719	749	820	782	325	603	44	5035	1853	47	47	2452	1709	305	2858
ENSG00000021461	CYP3A43	38089	186	181	91	26	36	0	0	1163	1160	80	17	199	78	3	641	0	45	257	1	1	48	130	0	1	659	11	322	181	101	137	53	453	98	19	57	4	1	8	15	1	0	146	160	0	1	1	0
ENSG00000021488	SLC7A9	39258	303	319	173	704	758	169	0	140	210	70	79	114	211	89	572	2	187	133	11	30	39	91	55	62	136	94	196	114	173	251	240	69	134	94	78	197	3	35	12	75	117	39	21	36	3	4	18
ENSG00000021574	SPAST	94090	192	292	351	281	245	544	347	262	260	398	460	25	21	61	63	548	348	208	267	266	146	53	109	177	154	127	179	89	83	274	57	354	213	244	310	462	351	104	28	413	148	43	16	241	267	48	374
ENSG00000021645	NRXN3	1697917	6	1	0	0	2	0	10	4	1	181	179	1	2	41	41	40	0	0	331	356	1	0	0	1	0	0	0	1	3	21	63	42	295	133	127	0	31	6	34	4	0	1	0	3	7	4	609
ENSG00000021762	OSBPL5	79632	87	25	67	271	377	3	1259	53	44	214	316	0	3	36	348	2249	3	0	290	305	35	36	13	13	5	55	46	206	90	20	121	29	105	117	12	0	1287	15	5	86	40	3	4	61	32	27	203
ENSG00000021776	AQR	117960	302	300	1077	342	694	771	1044	470	469	526	889	217	327	593	665	3293	747	614	943	1005	184	114	161	216	256	164	281	124	97	563	166	759	468	577	536	501	552	130	40	637	145	85	44	437	413	87	1254
ENSG00000021826	CPS1	201425	41679	86986	571	11867	11551	1005	180	95687	76570	11377	9546	18068	6672	1502	17551	1004	79115	54689	879	1951	14258	18770	12980	6419	58683	18892	65397	15057	20783	4389	1388	1547	33	19659	21907	378	471	457	844	5	0	17443	7543	0	0	30	15
ENSG00000021852	C8B	36933	13437	11529	16	92	131	392	3	12866	13075	3475	2408	12258	12898	670	2913	1	1338	1621	6	19	4727	7665	1242	293	10620	12369	7644	5123	3150	297	234	62	96	48	56	172	20	1644	464	3	6	1986	1061	0	0	6	5
ENSG00000022267	FHL1	64657	443	158	0	1	1	0	2601	213	318	272	517	25	41	168	430	33090	107	186	708	679	50	56	105	196	51	54	192	503	317	12	2	39	2	294	9	3	1294	242	7	0	1	22	21	0	0	0	96
ENSG00000022277	RTF2	50864	823	631	3258	1804	1805	2199	2279	352	406	445	685	419	532	1178	742	6749	551	354	395	489	204	175	345	429	372	465	468	359	408	680	868	686	799	659	521	1337	979	211	50	743	358	65	35	316	307	47	1248
ENSG00000022355	GABRA1	52918	0	0	0	0	0	0	0	0	0	0	0	0	0	0	0	0	0	0	0	0	0	0	0	0	0	0	0	0	0	0	0	0	0	0	0	0	0	3	1	0	0	0	0	0	0	0	0
ENSG00000022556	NLRP2	48012	1	2	0	0	0	0	17	5	8	76	276	0	0	1	4	0	0	0	0	0	4	0	0	0	0	2	0	6	1	0	0	0	0	1	8	0	0	7	0	200	1	0	0	31	51	12	8
ENSG00000022567	SLC45A4	101139	21	9	422	735	551	4	148	22	63	184	300	1	3	17	456	230	0	0	203	200	28	10	4	4	10	46	32	54	27	193	85	168	101	204	342	1	66	13	14	620	377	1	1	551	413	66	911
ENSG00000022840	RNF10	44108	1727	1373	4695	4092	3885	4148	3276	949	931	1849	2589	984	1583	4910	9181	6562	1607	591	805	864	851	454	1808	2098	527	1337	968	947	793	1359	1297	1332	1221	1250	1510	2251	1859	479	121	2786	1214	157	131	1788	1470	254	2434
ENSG00000022976	ZNF839	25325	105	143	197	162	135	75	122	116	147	79	137	152	340	371	987	404	161	124	89	114	26	31	39	33	59	42	102	62	37	113	113	139	118	72	67	79	89	76	41	82	67	16	22	48	55	11	344
ENSG00000023041	ZDHHC6	22489	432	397	976	713	701	402	566	370	382	440	666	207	368	777	879	2111	381	225	212	261	165	149	203	221	268	258	336	227	213	312	305	464	459	461	477	353	515	146	58	676	325	64	37	449	326	63	1113
ENSG00000023171	GRAMD1B	269346	44	26	1110	850	961	2	307	59	42	988	1124	4	7	25	108	753	8	1	156	171	27	25	11	18	19	37	27	108	32	723	1210	1305	2817	234	488	7	230	26	12	1499	402	1	10	1391	1087	286	5306
ENSG00000023191	RNH1	12788	812	692	1327	1472	1679	1350	3432	733	827	1298	1842	579	703	837	723	7655	382	206	208	243	603	568	1019	1040	658	1157	1073	1828	1946	963	1830	1008	1399	1002	858	2119	3633	55	5	284	98	61	29	321	178	18	639
ENSG00000023228	NDUFS1	44692	667	1297	2248	2320	2258	2532	1158	1366	1688	1711	2158	478	413	370	328	4110	912	541	321	462	782	439	1154	1455	1143	848	1151	296	469	2052	2284	2279	2084	848	920	1345	931	86	32	733	156	134	61	374	251	48	1005
ENSG00000023287	RB1CC1	123385	328	628	841	882	828	1753	848	890	851	2072	1767	292	304	288	563	1279	1455	1092	1109	1026	578	218	326	506	716	382	624	346	205	912	91	1121	567	814	810	1370	1166	227	83	1387	531	172	75	855	692	162	1303
ENSG00000023318	ERP44	119815	943	1068	1683	1644	1396	1444	1463	1064	1035	1551	1910	1453	1774	2397	1111	2968	1062	631	677	777	644	371	469	453	703	1500	689	484	541	1010	494	1124	992	872	1055	519	1120	501	57	1203	596	168	121	794	674	95	2407
ENSG00000023330	ALAS1	16241	4639	4396	6252	5185	3372	1100	2423	6079	4011	5763	3999	5943	10587	1433	319	1712	3070	947	895	1268	742	1162	2597	2157	3204	1793	3691	1616	1843	4068	1871	2822	901	904	1385	878	775	1444	452	1541	666	1257	993	535	899	72	1436
ENSG00000023445	BIRC3	21953	102	123	264	1806	1577	282	42	438	591	18140	33071	141	680	784	38	146	1593	934	337	446	171	76	1092	356	91	278	166	190	93	1537	117	1268	490	911	875	50	101	381	31	3743	1807	24	4	2973	1249	621	1827
ENSG00000023516	AKAP11	51109	206	329	734	639	574	522	1075	801	1108	1536	1783	70	73	236	137	1742	823	690	1373	1333	215	172	276	405	389	169	487	194	122	1563	47	2065	651	1381	1482	315	1119	117	61	936	331	135	59	694	503	171	1491
ENSG00000023572	GLRX2	15248	184	138	413	442	438	183	417	164	230	122	251	98	101	245	73	706	338	151	131	158	152	67	111	207	167	131	188	128	148	350	177	376	192	227	231	201	299	55	18	186	106	48	24	117	82	22	338
ENSG00000023608	SNAPC1	34008	45	42	64	54	55	163	296	27	41	69	81	16	25	245	72	498	31	16	91	85	11	6	14	15	37	22	40	29	25	28	32	44	48	118	68	43	185	26	4	54	17	3	6	28	13	4	116
ENSG00000023697	DERA	126079	1102	891	1323	2833	1923	990	786	783	923	964	700	282	416	404	491	1636	939	656	322	379	260	264	334	358	735	447	753	430	651	1726	1600	1432	1073	297	500	511	434	131	58	1358	674	141	90	584	535	55	942
ENSG00000023734	STRAP	21091	1215	927	4140	2682	2762	2541	5389	770	935	2399	2696	406	581	2036	473	6891	1505	450	861	943	453	239	722	1145	605	863	757	537	518	1303	1169	1807	1419	1833	1789	2070	2421	346	60	1665	484	152	76	921	677	111	1465
ENSG00000023839	ABCC2	69954	3273	5005	12578	13368	10354	4997	13	3227	6877	8802	6018	3256	7132	17582	1216	31	16395	13385	727	1358	1063	760	1559	2088	3408	1145	2575	1630	1336	15185	2557	11142	1676	3561	4819	4500	70	1469	454	3102	667	932	620	1006	2942	104	7785
ENSG00000023892	DEF6	23953	113	31	48	17	10	421	52	39	72	15	54	11	82	41	634	305	3	7	52	82	54	30	7	5	11	66	61	124	114	41	133	35	64	21	33	270	122	24	20	23	42	0	4	13	25	7	425
ENSG00000023902	PLEKHO1	15537	267	58	502	108	58	485	5655	48	75	158	163	15	49	674	954	2747	29	12	117	75	114	75	56	54	23	110	123	264	390	123	168	188	204	182	165	206	2263	67	35	26	30	1	1	6	4	10	257
ENSG00000023909	GCLM	24257	300	761	1427	1286	1129	772	697	806	1371	2100	2992	124	264	492	319	1652	2007	1394	254	296	487	217	701	507	881	251	575	554	511	430	176	333	136	406	506	407	355	243	40	815	383	332	136	588	598	54	4481
ENSG00000024048	UBR2	129442	619	882	787	716	617	865	552	1216	1314	1558	1431	387	538	659	2650	2013	1481	1106	895	1086	429	299	324	376	610	383	747	271	307	887	205	1092	685	706	777	459	628	255	163	849	386	177	93	688	558	141	1639
ENSG00000024422	EHD2	29712	250	8	7121	3132	2123	689	12953	48	20	2561	4618	5	23	438	200	20719	114	392	685	559	22	24	471	152	5	49	92	338	130	449	242	372	302	731	117	89	12338	71	1	571	514	2	6	265	345	118	690
ENSG00000024526	DEPDC1	23069	1	5	315	80	128	238	510	0	1	68	22	0	0	5	191	1289	4	1	61	71	2	0	1	0	6	11	11	1	3	6	0	8	9	115	312	320	573	13	2	7	1	0	0	6	2	0	0
ENSG00000024862	CCDC28A	19810	352	422	384	514	481	382	223	321	215	520	402	382	260	293	329	373	163	225	69	100	152	126	193	225	370	223	259	160	314	199	299	245	317	65	82	170	267	70	13	241	149	58	26	102	92	12	457
ENSG00000025039	RRAGD	47657	226	144	111	1050	570	25	293	138	210	849	822	93	140	426	105	1	338	477	185	157	148	102	424	320	194	177	208	59	122	1156	879	920	457	210	667	30	75	190	27	68	22	25	14	78	95	11	284
ENSG00000025156	HSF2	33568	69	55	270	100	102	386	363	85	83	198	197	37	36	131	216	502	126	49	206	195	42	5	37	64	35	43	49	29	22	135	74	162	135	148	243	239	201	69	8	68	29	4	1	52	47	13	165
ENSG00000025293	PHF20	178396	253	325	1161	451	572	1302	1245	369	334	566	814	109	110	291	362	2007	270	185	410	397	186	113	162	188	253	195	304	179	121	409	277	617	427	581	711	600	907	110	28	338	136	33	23	167	196	57	558
ENSG00000025423	HSD17B6	35629	17692	18488	46	37	77	30	39	17326	12724	3660	2174	6219	4162	52	45	51	1570	832	67	77	3225	3954	1555	543	10608	11174	9445	6292	7991	1042	756	1516	365	19	46	14	55	740	146	1	0	1738	1139	0	1	1	4
ENSG00000025434	NR1H3	20733	2239	1449	1242	2865	2996	621	136	935	836	294	198	828	806	715	3982	981	506	313	146	191	378	547	231	182	704	1069	1107	902	1086	935	1446	913	692	585	664	548	194	254	206	214	259	109	96	115	201	49	448
ENSG00000025708	TYMP	4280	710	1020	83	490	452	218	802	406	291	524	1196	996	982	336	340	183	1334	578	48	49	460	384	1379	666	105	706	248	673	556	98	92	19	7	83	31	62	295	343	265	222	114	25	28	133	63	69	448
ENSG00000025770	NCAPH2	16556	515	394	1146	566	663	968	1529	206	216	114	169	246	748	272	3620	2407	166	135	246	294	84	137	150	152	177	212	336	333	319	284	516	302	361	252	384	1326	764	117	37	200	137	32	37	124	91	24	458
ENSG00000025772	TOMM34	18267	245	200	1205	893	1128	1626	1983	138	134	584	662	169	185	1682	209	5080	319	114	454	596	95	51	163	179	90	126	120	135	113	321	361	463	447	386	468	1678	792	66	3	336	93	30	22	283	229	56	512
ENSG00000025796	SEC63	90452	1436	1761	2103	1741	1800	2129	2617	1618	2103	1854	2694	991	1246	2436	477	3356	581	386	630	419	1151	538	591	758	1721	2080	1658	723	737	1793	454	2439	2025	2292	2435	969	2436	500	128	1383	453	353	218	680	720	130	2452
ENSG00000025800	KPNA6	68507	599	574	1398	1017	1079	1803	1645	678	425	2151	1809	339	371	907	641	4652	1832	901	1358	1834	400	301	640	791	480	788	551	259	196	1424	783	1544	716	1107	1209	1278	1305	111	45	1222	491	99	51	1155	1140	186	1691
ENSG00000026025	VIM	9352	875	247	1714	6308	7549	14	92840	427	440	2620	2873	29	216	2166	2226	263910	128	83	5870	3329	1358	128	82	65	90	703	277	1557	657	60	46	52	84	2261	2108	45	60340	1274	125	85	8	10	52	62	20	17	4413
ENSG00000026036	RTEL1-TNFRSF6B	39384	26	29	56	9	22	8	2	22	38	19	33	21	41	49	79	52	15	15	14	12	5	6	8	8	9	19	15	25	8	55	15	44	10	26	25	9	27	9	4	3	7	1	1	18	14	3	18
ENSG00000026103	FAS	26528	176	220	250	171	246	89	997	201	264	579	827	50	66	295	17	1337	1033	816	161	175	114	52	292	487	211	64	112	138	125	62	23	71	62	458	158	77	635	37	3	164	39	75	25	247	247	21	269
ENSG00000026297	RNASET2	27687	476	389	614	7839	6204	8763	140	154	158	299	279	87	105	352	1264	215	85	52	318	538	280	185	130	83	136	242	209	493	562	109	394	261	549	427	344	1784	197	71	50	2454	669	14	11	149	153	67	956
ENSG00000026508	CD44	93532	378	253	536	1373	2366	5	11840	220	268	2636	3402	2	21	9420	424	22782	15	10	317	376	676	91	95	125	49	518	140	296	285	265	852	362	311	1342	472	12	8259	196	59	1652	185	7	7	205	34	45	12017
ENSG00000026559	KCNG1	19451	5	0	66	9	1	0	1308	0	0	14	10	0	1	10	3	334	0	0	140	179	0	0	2	1	0	0	3	8	1	3	110	6	43	33	3	0	508	1	0	0	1	0	0	3	3	0	109
ENSG00000026652	AGPAT4	144094	17	4	80	92	123	4	768	35	43	214	293	2	5	132	1718	430	1	2	134	56	19	7	9	8	6	11	32	64	13	23	34	80	100	163	316	2	436	36	13	68	16	0	0	31	28	31	650
ENSG00000026751	SLAMF7	15764	104	27	0	0	0	0	0	90	139	6	40	0	6	1	30	0	0	1	9	25	63	35	50	15	10	29	45	32	57	0	0	0	0	2	0	0	0	8	4	3	3	1	0	3	0	0	365
ENSG00000026950	BTN3A1	12971	418	323	154	302	336	263	263	280	408	839	791	67	338	303	479	1369	171	88	108	109	112	114	170	140	125	159	236	198	148	379	292	432	366	189	161	149	319	72	25	180	65	38	25	175	210	66	876
ENSG00000027001	MIPEP	159211	179	224	852	892	924	411	618	137	166	186	323	107	116	158	88	737	263	146	117	132	82	61	237	262	139	140	192	78	113	268	343	280	344	214	351	449	269	52	11	255	51	28	12	108	70	21	374
ENSG00000027075	PRKCH	363417	193	41	1	48	15	28	40	88	155	198	173	9	16	195	129	33	12	8	354	539	161	63	25	14	37	70	124	175	68	10	3	45	8	120	15	13	17	74	10	125	20	3	3	39	33	22	688
ENSG00000027644	INSRR	19054	0	0	2	0	0	0	4	0	0	2	0	0	1	3	1	0	0	0	0	0	0	0	1	0	0	0	0	4	0	0	0	0	0	0	0	0	16	2	0	0	0	0	0	0	0	0	1
ENSG00000027697	IFNGR1	21965	447	433	1909	3043	1650	1831	833	561	869	5183	8932	652	1266	4471	548	1612	827	570	1012	1469	2261	328	466	588	549	733	576	616	422	2320	756	1766	728	2332	1695	536	866	315	73	1975	999	89	52	1279	1057	141	1789
ENSG00000027847	B4GALT7	10198	421	257	903	574	612	762	1196	139	162	270	517	299	591	452	645	1264	196	87	196	252	96	102	199	150	135	285	212	332	223	256	406	332	414	291	298	629	665	38	11	124	61	27	21	132	81	31	637
ENSG00000027869	SH2D2A	10619	29	4	22	98	69	89	23	6	44	4	6	1	2	6	50	18	0	0	3	1	8	7	1	1	2	4	7	56	41	1	0	1	3	3	3	24	17	5	4	0	0	0	1	0	1	0	80
ENSG00000028116	VRK2	252291	50	80	200	161	122	230	241	112	115	156	315	69	101	149	375	763	306	177	166	194	67	21	62	98	89	39	96	27	32	120	39	144	134	165	167	260	206	33	28	170	89	22	11	175	109	20	269
ENSG00000028137	TNFRSF1B	42237	607	567	371	2508	2097	37	359	715	757	883	591	319	759	1760	754	281	158	76	185	200	759	367	628	222	157	1028	607	1421	906	1465	1222	662	204	566	162	4	193	443	85	224	348	37	33	199	242	26	598
ENSG00000028203	VEZT	85053	372	457	2129	1222	1001	695	1093	523	484	1003	1674	216	303	563	316	3398	772	482	757	994	228	147	214	181	398	296	326	220	216	703	245	918	934	1043	952	302	1042	289	62	2325	656	96	43	1064	687	217	1195
ENSG00000028277	POU2F2	110475	76	47	6	10	7	13	775	23	58	7	15	4	12	5	165	852	1	0	7	7	180	34	7	4	12	137	56	87	24	3	0	2	0	3	3	0	1133	31	10	3	13	0	1	4	7	4	105
ENSG00000028310	BRD9	42510	318	251	896	773	841	433	1222	267	299	357	693	226	404	584	1274	2594	233	133	268	284	126	84	138	154	100	162	255	278	162	440	427	586	513	472	684	335	814	159	85	340	134	29	16	201	183	60	637
ENSG00000028528	SNX1	51967	1411	1346	2739	2620	2458	2131	1962	1023	1205	1919	2325	782	1232	3319	1843	5533	881	553	810	774	686	425	732	826	836	951	858	746	795	1284	1361	1881	1797	1216	1161	1374	1592	425	101	1348	622	158	111	852	821	120	1540
ENSG00000028839	TBPL1	38262	121	94	117	143	179	188	287	83	96	120	166	48	78	124	306	662	150	99	123	142	43	17	34	18	77	61	40	36	43	59	47	60	64	121	116	98	123	78	13	131	49	26	14	79	74	16	204
ENSG00000029153	ARNTL2	92435	41	26	197	65	77	324	376	65	46	572	921	155	104	455	22	2532	482	333	123	152	99	15	428	276	25	112	44	40	24	148	51	201	86	255	424	222	395	247	22	589	148	8	4	464	256	60	159
ENSG00000029363	BCLAF1	33224	576	634	2061	1005	1078	993	2013	1319	1697	1357	2247	504	1018	1142	783	5142	1136	794	1190	1116	789	273	312	437	963	626	1144	484	378	1516	199	1923	1408	1884	1625	1878	2232	570	133	1254	428	157	99	663	724	155	2502
ENSG00000029364	SLC39A9	64375	1198	1185	2710	2570	2307	1400	1624	1108	1021	2541	2395	857	664	1512	992	3230	2113	1354	1206	1689	411	345	609	799	1143	779	845	409	349	1655	902	1911	1532	1771	2007	676	825	392	78	1991	858	227	128	1242	1325	192	2120
ENSG00000029534	ANK1	243542	4	0	6	8	14	4	7	0	4	5	29	1	0	37	13714	620	0	0	14	2	1	0	0	0	0	1	4	5	7	1	5	1	5	7	24	52	22	5	24	101	79	0	0	33	59	6	27
ENSG00000029559	IBSP	12881	0	0	0	0	0	0	1	0	0	0	0	0	1	1	0	0	0	0	0	0	0	0	0	0	0	0	0	0	0	0	0	0	0	0	0	0	0	0	0	0	0	0	0	0	0	0	1
ENSG00000029639	TFB1M	58359	195	145	250	227	251	1095	148	122	127	177	202	116	146	178	408	703	237	110	59	64	38	36	76	60	90	59	101	74	87	107	124	114	102	187	271	698	196	40	36	91	16	18	13	37	24	7	190
ENSG00000029725	RABEP1	104075	470	567	1222	631	653	642	1311	805	778	544	814	524	609	700	1015	2866	787	535	701	769	360	154	262	284	484	260	584	155	158	623	221	739	645	785	873	347	501	297	95	698	338	167	78	486	440	85	1039
ENSG00000029993	HMGB3	10262	259	343	1986	902	894	836	1827	383	305	649	862	995	986	998	881	2947	421	409	441	454	668	333	900	449	228	754	364	486	231	388	562	296	1532	225	271	707	1020	666	16	489	187	59	31	205	177	44	91
ENSG00000030066	NUP160	70468	178	230	727	394	426	954	682	321	433	370	426	75	160	120	185	2232	114	89	239	241	142	118	121	172	236	151	257	80	63	327	97	366	279	449	774	1080	315	35	13	163	43	30	11	106	109	8	526
ENSG00000030110	BAK1	7746	131	44	393	962	915	620	839	36	19	739	835	41	89	785	111	1388	79	40	90	97	92	32	186	238	50	123	62	94	107	316	315	381	216	412	382	562	285	11	7	273	152	2	8	272	201	59	203
ENSG00000030304	MUSK	137779	0	0	0	0	0	0	14	0	0	2	1	0	2	3	4	1	0	0	3	2	0	0	0	0	0	0	0	7	1	0	0	0	1	0	0	0	4	0	0	0	0	0	0	0	0	0	0
ENSG00000030419	IKZF2	152736	25	26	92	45	44	10	12	71	118	168	261	2	3	20	13	92	117	46	863	940	29	9	10	10	10	15	21	23	11	8	2	2	57	15	13	8	75	15	4	293	87	1	4	144	191	69	624
ENSG00000030582	GRN	7860	2550	2357	9886	11783	9688	10146	12236	1527	1251	7905	9676	1255	837	6135	1150	6358	1220	1052	1780	2416	2463	1318	1967	1010	823	3009	2329	3642	3269	1853	3024	2110	3037	2537	2541	3100	7822	304	20	9068	11528	225	171	9780	5400	1230	3555
ENSG00000031003	FAM13B	114001	209	159	447	183	154	94	263	179	171	103	200	59	116	218	182	1336	245	216	447	417	137	41	81	136	94	114	159	72	74	205	29	263	176	255	224	138	278	103	51	484	249	35	32	488	345	67	936
ENSG00000031081	ARHGAP31	126331	151	61	371	317	183	2	2365	64	99	178	329	0	4	40	313	2696	5	1	245	322	191	40	14	7	17	133	130	100	79	325	196	421	294	39	16	3	717	91	26	12	0	0	2	12	5	2	347
ENSG00000031691	CENPQ	29737	25	26	65	86	88	240	223	28	55	39	54	4	5	11	47	330	23	15	69	83	11	14	10	17	28	17	36	6	35	48	25	69	63	88	152	182	131	21	1	79	19	4	6	22	19	4	77
ENSG00000031698	SARS1	24264	1989	1720	5281	4109	4281	3931	7308	991	1211	2063	2635	1176	1813	2201	1616	14914	1731	854	1223	1566	592	450	1129	1813	852	1470	1066	731	776	1852	3589	2295	2774	1884	2243	1917	4111	895	224	1453	643	209	143	632	678	136	1721
ENSG00000031823	RANBP3	62003	667	453	1653	859	1071	2781	1729	310	339	494	669	372	654	1171	2301	3218	344	226	444	442	190	186	350	312	156	443	429	505	467	511	726	665	769	527	597	1530	1144	132	38	578	319	54	29	423	403	59	1072
ENSG00000032219	ARID4A	75383	417	754	318	236	167	276	159	1194	1385	672	568	161	133	132	231	558	444	343	223	174	347	144	174	187	654	344	959	137	194	588	44	827	420	318	352	264	500	302	92	485	261	107	97	221	264	86	657
ENSG00000032389	EIPR1	188957	280	196	1335	930	914	2044	742	78	138	303	459	128	190	612	249	1700	347	129	167	195	64	62	138	208	122	132	84	160	106	520	504	477	440	379	433	1278	409	56	22	258	136	19	14	248	157	39	371
ENSG00000032444	PNPLA6	27760	802	786	1352	3615	3359	1078	2155	406	361	789	884	312	454	1904	5264	3566	474	329	493	524	254	346	569	712	277	825	764	743	761	1437	1453	971	741	1240	1344	1008	1849	169	114	715	575	46	41	711	412	143	995
ENSG00000032742	IFT88	124368	219	208	468	371	357	146	240	286	413	181	336	289	520	398	403	417	486	579	279	269	143	78	125	148	206	209	260	107	115	289	77	296	178	294	293	185	244	130	76	270	158	58	32	110	129	17	350
ENSG00000033011	ALG1	53456	179	191	1345	736	1000	597	916	108	132	154	325	312	293	1180	362	2330	336	111	62	97	88	55	166	213	90	179	109	78	78	238	294	309	504	416	406	859	255	158	26	444	139	22	15	202	132	46	547
ENSG00000033030	ZCCHC8	29474	261	341	468	314	302	311	318	313	375	274	386	220	473	622	2203	953	265	219	280	271	126	79	81	115	189	173	277	222	179	398	211	378	288	254	344	301	331	192	43	276	164	48	34	176	244	37	584
ENSG00000033050	ABCF2	15721	135	46	744	385	669	217	968	21	17	52	157	100	194	720	255	1349	118	44	161	199	34	9	38	49	12	46	38	52	36	56	70	56	87	105	73	138	184	45	6	84	29	8	11	83	72	17	259
ENSG00000033100	CHPF2	6338	374	379	3457	1381	1205	1139	4034	222	277	595	1667	264	509	1709	763	4066	591	380	856	1154	232	179	396	293	167	560	357	260	208	601	566	850	675	1328	1244	1012	2106	104	24	702	316	32	22	550	484	101	779
ENSG00000033122	LRRC7	583684	5	11	16	38	79	0	4	44	50	48	34	1	1	4	83	2	0	0	48	23	7	2	1	0	14	2	8	13	2	23	9	22	12	24	15	3	17	13	12	2	0	0	0	0	0	0	4
ENSG00000033170	FUT8	333529	35	20	1159	485	312	259	997	18	36	148	251	12	7	97	108	2278	41	26	760	1003	13	17	23	14	14	42	15	28	16	142	76	244	336	238	348	64	1059	45	6	416	269	5	2	307	133	50	273
ENSG00000033178	UBA6	88503	284	408	542	635	567	923	1050	640	437	1850	2039	107	323	432	230	2242	1046	681	789	946	214	107	302	338	280	259	228	208	127	1016	54	1403	639	851	1084	544	1203	192	74	1176	395	65	60	548	466	141	872
ENSG00000033327	GAB2	203055	180	155	673	851	619	1036	451	102	196	717	539	45	18	166	207	1309	83	22	227	284	179	123	154	290	63	126	160	159	111	408	480	462	245	269	314	276	338	50	19	266	143	19	12	192	201	37	553
ENSG00000033627	ATP6V0A1	63767	714	570	2213	2348	2258	674	887	506	663	1009	1367	833	1197	3886	2790	1153	723	465	592	564	468	179	330	360	171	559	501	340	268	956	647	1025	677	952	1136	850	420	240	119	1065	830	117	68	1262	1099	441	4776
ENSG00000033800	PIAS1	144424	266	359	775	867	730	549	550	360	396	572	669	96	162	690	923	1568	461	413	1244	1363	250	105	127	132	313	190	195	153	65	364	101	557	406	547	675	343	375	135	56	591	477	90	43	645	535	119	1533
ENSG00000033867	SLC4A7	111699	58	78	423	603	599	840	358	117	115	1576	1616	9	10	108	22	1469	178	33	560	577	120	71	36	65	64	66	53	74	38	153	8	397	175	637	978	461	356	62	14	604	244	51	11	477	245	88	543
ENSG00000034053	APBA2	233832	14	0	68	9	8	69	158	5	7	54	144	0	1	6	46	595	0	0	2	3	12	4	6	1	0	4	6	14	9	80	43	12	62	14	15	145	219	0	0	0	0	0	0	0	0	0	16
ENSG00000034152	MAP2K3	30560	1350	1181	2680	3673	4515	2626	1861	520	722	1648	1429	683	1846	1879	6512	4584	422	277	222	136	269	273	633	707	463	608	646	1216	1004	1110	1505	1227	1498	717	758	2255	583	167	53	1049	392	91	70	846	551	92	1408
ENSG00000034239	EFCAB1	24522	11	2	0	0	0	0	16	5	17	16	13	1	0	30	4	7	1	6	249	217	0	10	0	0	15	9	6	13	1	0	0	0	0	2	4	0	7	3	0	9	2	0	1	0	2	0	3
ENSG00000034510	TMSB10	1015	2435	692	6848	27568	18682	15026	62792	345	362	7113	11105	765	1521	21249	9380	121816	1958	1237	4912	6265	1523	665	1928	1469	230	1280	759	3942	3308	5553	4873	6784	3726	6606	6267	8369	46283	2065	272	27396	8357	30	40	7380	2980	2828	1321
ENSG00000034533	ASTE1	13774	117	133	196	209	194	46	140	67	89	114	71	32	54	56	165	348	73	75	86	90	18	15	20	11	50	31	89	38	35	304	217	315	237	52	58	71	61	33	7	86	86	25	10	86	62	13	209
ENSG00000034677	RNF19A	79158	318	490	806	1896	1252	2636	495	1137	844	4376	3359	198	423	232	1098	1561	1615	1789	673	677	298	293	493	841	527	223	413	531	264	794	345	593	440	482	610	392	392	347	85	1222	381	316	118	431	454	114	1957
ENSG00000034693	PEX3	39811	219	292	734	508	518	281	297	195	201	186	434	59	52	152	34	470	362	262	124	180	72	60	95	132	154	198	141	77	86	381	267	349	425	158	210	186	184	57	21	157	33	34	16	74	79	3	370
ENSG00000034713	GABARAPL2	11506	785	506	1300	924	925	1529	1313	346	435	1043	905	370	421	1032	913	1832	369	317	647	654	264	190	409	587	391	427	476	393	500	594	714	709	806	680	693	822	991	276	26	1503	798	72	57	600	412	82	1293
ENSG00000034971	MYOC	17271	0	0	0	6	4	1	2	0	0	0	0	1	0	3	1	2	0	0	2	0	0	0	0	0	1	0	0	4	0	0	0	0	0	0	1	0	0	0	0	0	0	0	0	0	0	0	18
ENSG00000035115	SH3YL1	48668	117	109	117	223	223	523	155	121	228	1228	1066	20	40	276	434	458	149	84	519	543	20	33	42	68	95	101	118	146	47	540	244	297	196	766	575	165	301	75	30	1321	287	4	15	526	534	99	2696
ENSG00000035141	FAM136A	6115	545	394	1517	1012	1233	1165	722	368	373	179	499	586	854	875	1141	2578	546	164	263	305	140	103	276	327	224	314	319	213	281	533	603	753	936	551	702	1069	432	264	83	433	156	56	42	158	166	43	452
ENSG00000035403	VCL	126170	350	193	2395	1752	1511	1444	10062	338	589	3192	5302	203	510	839	1001	31888	1853	1660	2599	2995	237	129	603	756	173	147	280	531	142	1369	650	1670	824	1621	1617	835	5965	347	83	3583	975	114	74	2585	2393	324	1284
ENSG00000035499	DEPDC1B	103278	2	3	457	285	363	688	100	6	4	129	90	0	0	11	214	584	5	1	59	99	3	0	1	0	1	4	3	4	5	8	4	109	12	141	276	516	98	23	5	1705	113	0	0	253	153	59	1156
ENSG00000035664	DAPK2	164997	60	12	714	139	28	20	102	9	46	136	272	12	67	204	114	887	187	65	98	81	36	16	58	615	8	19	59	47	50	874	734	1024	362	9	36	3	48	59	18	242	299	0	2	213	144	65	56
ENSG00000035681	NSMAF	76345	102	53	598	247	312	462	1261	104	184	144	405	65	141	443	311	2688	243	128	272	310	119	37	98	94	57	91	88	105	88	227	246	363	417	279	199	328	630	67	23	237	54	16	11	138	120	29	534
ENSG00000035687	ADSS2	43415	141	193	498	818	822	880	797	220	258	604	605	90	92	165	128	2200	297	113	414	502	210	91	115	155	165	183	238	90	81	444	262	461	527	395	479	569	562	133	36	878	183	38	16	289	226	44	592
ENSG00000035720	STAP1	48610	1	1	0	0	0	0	0	5	6	3	0	1	2	0	11	0	0	0	0	0	5	0	0	0	0	0	1	3	4	0	0	0	0	1	0	0	0	3	0	0	0	0	0	0	0	0	13
ENSG00000035862	TIMP2	72410	1353	150	18	3103	1070	2040	23122	144	200	2529	4313	3	76	1646	574	22154	8	16	908	1246	389	208	144	114	59	398	555	891	526	50	8	9	1	1059	682	97	17414	467	30	10404	4763	12	33	9278	4827	1085	3923
ENSG00000035928	RFC1	78919	582	819	1994	1058	1090	2270	914	757	1078	1905	1423	247	487	833	779	3019	1186	885	766	888	338	244	506	488	683	574	773	201	221	1468	275	1869	926	1454	1899	1021	1051	319	80	561	205	165	67	249	329	75	894
ENSG00000036054	TBC1D23	64259	387	471	736	951	801	749	921	506	623	1300	1158	98	147	202	315	1842	917	648	488	523	223	152	324	444	577	250	370	207	172	843	93	876	473	668	635	801	763	138	41	1174	334	109	62	651	500	57	907
ENSG00000036257	CUL3	115247	622	641	1005	859	918	1097	1387	637	712	871	1004	293	452	991	591	2625	957	563	843	912	377	271	361	448	377	417	620	184	188	603	290	798	551	576	662	490	843	178	118	1193	502	148	96	821	762	96	1968
ENSG00000036448	MYOM2	120506	25	25	8	53	76	0	13	19	82	10	17	14	22	14	13	9	4	3	2	1	2	19	14	13	45	22	51	18	18	39	69	48	46	3	2	0	6	2	7	9	1	5	0	4	4	2	20
ENSG00000036473	OTC	68860	2740	3068	67	2141	1047	2	0	3005	3041	585	301	719	413	26	286	0	446	750	23	50	717	549	247	433	2576	529	2002	659	1452	718	187	476	69	297	420	10	8	64	8	23	7	434	194	36	32	4	153
ENSG00000036530	CYP46A1	43003	47	30	10	5	4	1	7	10	18	21	31	15	18	69	49	8	28	17	15	10	4	7	21	17	13	22	8	21	22	4	4	6	16	7	6	0	21	6	1	1	0	5	10	0	8	0	9
ENSG00000036549	AC118549.1	121003	423	491	976	538	552	664	892	503	575	562	716	188	303	452	421	1866	792	579	561	714	196	107	185	244	423	224	372	131	108	624	146	844	506	666	825	407	538	159	86	409	115	90	55	268	277	67	811
ENSG00000036565	SLC18A1	38351	0	1	0	0	0	0	0	0	0	0	0	0	0	0	0	1	0	0	1	0	0	0	0	0	0	0	0	2	0	0	0	0	0	2	0	0	0	3	1	0	0	0	0	0	0	0	1
ENSG00000036672	USP2	26496	262	210	4577	728	511	251	19	89	140	175	170	73	564	269	79	36	69	10	151	112	10	55	153	242	240	71	118	139	76	75	112	95	137	53	92	110	7	50	28	26	24	47	68	57	45	5	94
ENSG00000036828	CASR	107946	5	0	1	0	0	0	0	49	19	0	0	7	3	0	8	0	1	0	4	2	3	3	1	0	3	6	7	28	0	4	2	1	0	1	0	0	0	2	1	220	127	0	1	97	413	40	5508
ENSG00000037042	TUBG2	7722	155	99	902	1454	1263	534	182	51	78	502	468	195	242	1472	1070	684	161	87	133	158	31	19	154	153	35	57	59	66	115	887	1032	939	653	226	347	190	453	43	43	77	85	7	10	73	130	42	216
ENSG00000037241	RPL26L1	11042	246	128	805	667	737	353	1106	131	109	232	269	192	261	542	165	1893	121	66	83	122	79	49	164	328	199	159	156	168	209	317	395	325	320	327	269	767	562	28	5	88	45	9	14	38	35	10	138
ENSG00000037280	FLT4	48118	544	48	2	25	43	0	14	49	86	177	77	0	57	17	1078	5	1	0	2	1	57	144	10	1	50	293	461	608	427	46	2	51	4	3	38	44	10	144	73	0	0	1	8	0	0	0	21
ENSG00000037474	NSUN2	34052	551	802	1998	1002	1382	1089	1665	722	694	1036	1212	1021	1541	1252	979	3782	955	417	431	556	592	364	404	565	398	555	907	471	428	783	621	841	700	662	898	672	945	496	97	797	262	149	92	398	388	75	1244
ENSG00000037637	FBXO42	105640	266	226	759	519	496	810	770	233	219	405	505	167	232	606	1059	1184	401	334	406	474	116	107	253	310	149	156	182	216	148	410	414	410	370	252	282	369	704	111	52	293	164	33	28	170	195	42	551
ENSG00000037749	MFAP3	181572	94	151	312	301	234	136	596	247	207	339	592	14	19	66	35	1210	396	240	404	510	97	45	87	134	130	99	109	25	18	225	46	319	127	488	401	252	226	19	11	173	56	13	12	139	133	18	290
ENSG00000037757	MRI1	9760	254	236	604	347	573	263	175	121	139	220	300	250	222	718	490	1323	300	224	232	260	44	88	113	103	101	156	189	194	193	207	281	260	289	233	313	322	246	52	18	228	68	57	41	192	295	46	488
ENSG00000037897	METTL1	3648	139	71	308	232	358	230	500	48	44	16	78	152	402	262	331	786	44	12	50	46	57	28	41	49	35	60	43	51	40	41	65	43	95	67	96	168	130	54	11	29	4	12	12	10	12	8	153
ENSG00000037965	HOXC8	3784	0	0	95	68	137	0	1679	0	0	0	0	0	0	3	0	34	0	1	8	5	0	0	0	0	0	0	1	0	0	8	13	2	30	43	0	10	1456	0	0	0	0	0	0	0	0	0	0
ENSG00000038002	AGA	11663	195	389	958	733	668	628	498	202	155	183	328	91	110	365	203	1405	256	187	139	138	128	70	167	120	200	126	176	125	149	465	503	536	721	327	355	182	388	95	23	571	210	24	12	244	256	26	524
ENSG00000038210	PI4K2B	118541	751	1062	801	1088	1014	720	760	1177	1009	1224	846	190	171	162	221	1361	1001	977	405	399	399	229	203	372	794	486	705	294	391	1581	323	1375	656	370	536	540	527	226	25	707	486	191	86	374	253	48	368
ENSG00000038219	BOD1L1	58987	276	454	576	403	406	862	659	732	918	1412	1796	287	309	630	295	1233	690	715	767	723	423	188	227	343	404	396	558	158	114	585	59	621	342	885	886	360	1453	186	152	850	347	103	62	487	453	187	1673
ENSG00000038274	MAT2B	16240	685	882	1182	1043	1031	740	1555	579	845	1366	1061	170	67	233	304	2863	527	389	422	467	457	311	219	431	709	427	624	420	435	754	507	886	593	629	556	1180	1104	157	17	939	340	127	59	636	581	74	1774
ENSG00000038295	TLL1	231220	1	1	0	38	26	0	25	8	24	4	15	0	1	3	1	41	0	0	195	78	1	0	0	0	1	3	17	0	2	0	0	0	0	1	0	0	6	8	2	0	0	0	0	0	0	0	8
ENSG00000038358	EDC4	11447	303	384	1760	944	1038	1115	1168	405	535	598	738	265	499	574	460	2093	392	239	450	490	230	127	316	383	128	258	362	159	91	590	574	684	546	567	619	1245	673	56	24	446	149	66	36	410	335	70	712
ENSG00000038382	TRIO	388786	340	489	1145	894	777	1448	4265	724	1050	2718	3691	581	800	3045	739	12203	1718	1102	1392	1583	397	196	700	759	245	450	427	442	215	997	515	977	695	1382	1977	953	4080	144	116	1352	412	78	71	894	484	232	1053
ENSG00000038427	VCAN	110685	40	19	613	124	148	127	12600	136	316	353	1203	3	6	1003	174	1097	6	4	434	488	72	17	4	11	37	100	51	62	20	11	5	24	65	10628	6628	872	7639	101	13	2659	158	2	4	445	669	93	727
ENSG00000038532	CLEC16A	237622	286	261	952	584	579	579	637	266	303	1137	1152	246	387	1370	1749	1328	725	377	623	711	240	118	352	375	156	353	233	252	199	358	323	427	401	471	520	466	349	83	74	439	202	35	32	472	313	88	621
ENSG00000038945	MSR1	459612	252	219	0	20	17	0	2	327	244	13	10	0	15	0	91	1	2	13	5	1	1375	118	39	15	95	580	146	271	372	1	2	2	1	2	5	1	2	61	23	0	0	3	4	0	0	0	189
ENSG00000039068	CDH1	98249	1815	3652	6470	10075	7503	2205	5	2991	1927	7224	10400	1346	1538	195	1503	1	2332	1909	2742	4325	507	740	878	626	2552	1469	1981	916	982	7059	6748	6952	4048	1600	2739	372	75	578	295	21071	7944	391	204	12535	8895	1635	15149
ENSG00000039123	MTREX	117590	355	436	1360	728	810	1193	1381	542	643	882	1147	261	369	636	741	2581	1080	586	802	858	296	150	329	442	459	313	474	140	147	748	159	925	841	1055	854	885	840	261	122	1467	301	95	56	630	586	81	2082
ENSG00000039139	DNAH5	254212	4	1	45	5	9	13	9	24	6	351	853	124	98	77	5	259	53	22	279	81	134	31	13	11	5	118	6	32	1	6	0	4	1	30	52	4	8	37	4	260	45	4	9	64	58	86	119
ENSG00000039319	ZFYVE16	75366	157	290	713	315	223	336	746	570	637	575	727	87	124	298	397	1115	730	582	706	705	256	110	151	224	294	174	363	83	104	799	48	975	399	573	583	361	538	177	90	496	208	86	50	446	474	95	896
ENSG00000039523	RIPOR1	28370	491	267	1485	2279	1314	1105	1663	181	151	462	596	208	204	1312	1660	3147	347	150	206	159	236	83	291	386	49	294	333	454	277	269	270	381	357	297	340	284	1285	141	23	545	220	23	15	436	255	53	449
ENSG00000039537	C6	119204	12493	13884	4	108	634	38	2	18452	17569	2483	3227	9928	13325	1921	859	2	1669	2489	286	412	7375	7237	224	59	15323	11889	12339	5820	4226	10	4	3	3	1410	817	9	21	1613	381	16	12	3943	2229	9	35	11	3346
ENSG00000039560	RAI14	176284	715	1009	699	787	862	889	5742	713	1027	1318	1913	186	254	653	625	12499	698	485	784	778	109	170	195	218	528	243	564	154	183	755	154	474	229	1012	673	294	6219	155	58	602	321	54	53	378	171	65	243
ENSG00000039600	SOX30	45801	0	3	0	2	2	0	6	0	0	1	0	0	0	3	9	17	1	4	1	0	0	0	0	0	1	1	1	0	0	0	0	0	0	4	2	0	8	2	0	0	0	0	0	0	0	0	0
ENSG00000039650	PNKP	18469	317	291	775	402	435	480	748	211	260	174	264	416	766	1198	1171	1339	188	96	143	158	135	118	285	167	118	404	305	347	409	440	411	394	421	403	551	380	696	107	53	309	280	37	31	222	138	63	525
ENSG00000039987	BEST2	6756	0	1	51	5	7	1	0	2	0	0	0	1	0	1	0	1	0	0	23	6	1	0	0	1	2	1	1	0	0	4	0	22	212	0	4	0	0	0	0	0	11	0	0	0	3	1	0
ENSG00000040199	PHLPP2	86866	62	82	286	483	355	386	342	140	170	417	597	50	59	330	319	1359	342	218	366	454	94	35	152	211	57	44	143	40	27	541	171	696	237	166	248	139	179	61	19	451	307	29	5	393	273	84	292
ENSG00000040275	SPDL1	21142	20	25	304	128	172	310	1230	39	41	69	126	9	33	98	214	1766	69	26	182	210	13	8	28	28	31	34	32	32	16	103	12	137	92	228	381	538	1054	45	9	169	51	2	4	63	30	6	131
ENSG00000040341	STAU2	327339	270	295	701	418	350	415	336	405	427	491	480	70	88	228	249	1035	584	321	305	314	144	66	167	218	288	130	218	124	125	316	113	426	411	400	470	255	293	109	28	445	172	78	36	352	226	53	682
ENSG00000040487	SLC66A1	16974	340	232	972	1051	841	692	783	229	175	518	413	239	604	1194	853	549	159	102	152	170	94	99	162	141	104	132	274	512	253	613	942	372	450	258	349	369	325	59	19	170	176	18	24	221	145	40	354
ENSG00000040531	CTNS	25083	285	196	703	511	575	229	607	246	208	292	294	173	299	640	423	624	231	91	106	156	104	60	153	199	64	244	157	179	153	317	342	341	224	262	290	234	349	69	14	101	66	18	24	167	125	15	235
ENSG00000040608	RTN4R	41831	186	254	805	441	301	69	39	165	18	99	121	57	57	133	15	77	47	30	41	42	12	30	135	48	8	72	84	208	129	90	145	66	45	10	21	2	18	7	1	97	53	3	4	211	110	6	14
ENSG00000040633	PHF23	4693	427	197	1741	943	1013	502	2573	180	93	330	652	349	340	1706	765	2855	367	178	334	297	138	133	464	412	95	294	421	235	361	707	901	1058	720	545	500	557	1246	144	25	820	541	33	15	415	292	85	452
ENSG00000040731	CDH10	157878	0	0	0	0	0	0	46	0	0	0	0	0	0	0	2	2	0	0	30	29	0	0	0	0	0	0	0	0	0	0	0	0	0	1	2	1	28	3	2	0	0	0	0	0	0	0	0
ENSG00000040933	INPP4A	149536	158	125	251	243	210	380	505	148	263	539	482	56	63	327	466	1026	202	161	367	298	123	56	125	128	58	108	126	130	91	252	162	357	161	272	234	273	325	88	24	143	60	12	10	190	160	42	446
ENSG00000041353	RAB27B	177656	11	15	607	410	356	0	240	28	41	1337	2360	1	8	45	19	153	145	69	224	227	2	22	33	71	16	8	30	8	5	251	65	881	791	82	50	0	296	46	0	2728	1341	19	12	3553	2930	424	452
ENSG00000041357	PSMA4	12012	1364	883	3080	3044	3054	1940	3458	794	894	1555	2452	802	1346	1987	1299	5683	1521	731	849	1158	496	337	775	1052	983	1031	844	756	938	1818	1618	1955	2176	1614	1612	2169	2172	491	88	1521	567	134	76	643	490	114	1626
ENSG00000041515	MYO16	611853	81	120	0	9	7	1	27	124	161	37	26	67	155	13	150	8	47	44	14	10	18	33	6	4	94	22	122	65	67	2	1	15	0	11	6	0	9	12	8	2	2	20	21	0	3	1	1
ENSG00000041802	LSG1	31672	556	468	1018	581	775	444	954	369	378	371	655	431	911	1418	944	2429	715	281	367	492	208	129	200	373	371	422	336	259	157	597	433	624	578	510	441	295	498	247	148	431	154	39	28	293	315	45	1462
ENSG00000041880	PARP3	6522	518	614	237	1137	803	437	255	397	426	275	599	417	723	490	183	1142	232	224	59	64	80	115	246	165	212	203	275	370	259	421	538	340	359	85	57	356	320	74	25	225	94	47	37	171	157	28	727
ENSG00000041982	TNC	98682	85	5	2	7	22	11	74233	7	2	2203	4229	1	3	118	33	11685	77	5	139	113	7	2	36	33	12	12	19	181	18	14	1	16	0	49	31	20	51303	36	0	9	1	1	3	0	0	3	108
ENSG00000041988	THAP3	10720	223	171	232	241	277	379	366	64	58	297	178	96	120	492	631	653	118	50	91	103	26	47	107	78	72	86	81	107	131	141	235	171	202	81	119	167	231	50	4	145	126	14	12	103	66	27	151
ENSG00000042062	RIPOR3	105434	324	15	18	7	5	12	94	9	23	42	68	5	68	19	24352	206	5	9	33	33	9	6	5	5	13	47	127	295	279	11	9	12	3	88	11	8	182	92	23	2	0	1	8	0	2	0	14
ENSG00000042088	TDP1	89825	109	88	643	392	515	371	662	70	101	153	218	34	36	189	352	1819	116	62	189	219	63	17	52	69	95	63	83	37	52	157	205	281	188	170	318	349	320	40	6	108	42	19	12	52	31	11	177
ENSG00000042286	AIFM2	34711	546	475	900	711	671	3459	604	220	206	544	913	189	395	612	526	1610	447	203	63	82	94	74	437	553	255	164	336	163	263	271	197	140	118	392	295	2298	371	107	31	250	123	31	24	164	91	34	652
ENSG00000042304	C2orf83	38516	1	0	0	0	0	0	0	1	0	0	0	0	0	93	0	0	0	0	0	1	0	0	0	0	0	0	0	1	0	0	0	0	0	1	1	0	0	0	1	0	0	0	0	0	0	0	0
ENSG00000042317	AL049834.1	85426	76	59	158	143	116	78	136	70	115	157	163	24	90	259	175	268	154	99	126	126	50	10	40	43	36	28	68	23	43	52	25	117	81	185	234	21	173	28	17	61	24	8	6	28	29	5	260
ENSG00000042429	MED17	30736	28	38	64	46	46	37	108	43	30	69	83	15	34	66	77	218	126	92	129	136	24	13	11	5	19	13	27	28	20	59	32	62	36	38	34	39	48	29	10	42	31	4	9	54	26	18	101
ENSG00000042445	RETSAT	12576	3489	3591	3750	6882	5844	2508	946	3092	2899	3039	2532	1732	1291	5528	1641	1880	2583	2216	473	796	1016	913	929	1186	2058	1597	2474	1467	1810	3922	4313	4255	2626	1588	1735	1286	617	400	48	3584	1695	487	297	2967	3220	272	3119
ENSG00000042493	CAPG	23679	95	20	934	1221	726	341	2811	16	23	594	686	4	23	172	248	2923	181	96	300	439	21	18	143	86	23	43	57	135	76	389	236	507	376	277	610	192	2259	32	2	1234	572	6	0	510	318	114	720
ENSG00000042753	AP2S1	12856	1842	1007	3258	3052	3597	1754	8892	345	374	948	1066	1111	872	3216	1703	9023	636	277	561	794	250	275	586	533	403	737	594	833	1008	589	772	669	711	978	876	1199	2928	280	35	847	649	52	53	515	332	171	696
ENSG00000042781	USH2A	800557	1162	1280	4	7	12	0	1	402	933	26	14	82	102	33	31	3	60	110	4	1	7	164	6	2	857	64	417	486	379	21	3	19	17	8	13	2	5	4	12	4	0	200	89	0	0	1	2
ENSG00000042813	ZPBP	270908	0	0	0	0	0	0	0	2	2	2	1	0	0	0	0	0	0	0	0	0	0	1	4	0	3	0	0	0	0	0	0	0	0	1	0	0	0	0	0	0	0	1	0	0	0	0	1
ENSG00000042832	TG	267945	3	9	2	5	12	0	42	8	17	3	28	9	5	319	34	12	8	9	7	12	5	2	0	4	10	7	14	2	2	3	3	2	2	18	7	1	20	7	2	3	1	1	3	3	10	4	1
ENSG00000042980	ADAM28	64945	14	4	0	82	91	0	1	43	64	202	495	1	2	9	32	5	0	1	117	356	15	4	6	1	4	4	25	40	12	0	0	0	1	42	27	0	10	17	6	2937	559	0	2	2172	2100	191	3779
ENSG00000043039	BARX2	76431	0	0	0	1	0	0	1	6	3	0	2	2	0	1	1	1	0	0	22	10	0	0	0	0	0	0	0	2	0	0	0	0	0	0	0	0	0	0	0	11	6	0	0	7	26	7	308
ENSG00000043093	DCUN1D1	47879	456	456	669	538	571	386	628	724	668	1091	1097	141	165	225	741	922	808	571	461	488	256	192	227	273	722	301	492	256	289	856	246	1195	646	666	676	360	473	124	51	651	247	90	60	420	418	63	738
ENSG00000043143	JADE2	58918	313	164	1483	738	825	343	681	143	134	201	692	60	63	165	298	1946	122	67	383	459	157	112	118	180	103	211	247	233	185	567	987	935	1775	181	195	288	347	33	20	317	280	12	11	456	389	91	1134
ENSG00000043355	ZIC2	4981	0	0	1	14	1	55	2	0	0	9	1	0	0	13	0	0	0	0	2	5	1	1	1	2	0	0	0	0	2	1	0	2	0	3	3	284	7	0	0	0	0	0	0	0	0	0	0
ENSG00000043462	LCP2	51585	305	183	0	0	0	0	1	211	492	23	13	3	29	1	405	0	1	0	1	0	544	141	28	9	41	309	174	305	231	2	0	0	0	0	1	0	0	94	29	0	0	3	13	0	0	0	760
ENSG00000043514	TRIT1	45401	134	107	575	244	292	384	335	118	170	215	421	123	203	494	468	855	258	167	265	339	82	51	105	86	135	78	115	59	60	187	189	223	212	241	243	180	293	93	40	182	54	22	21	97	50	31	267
ENSG00000043591	ADRB1	3038	7	0	3	3	0	0	3	44	17	8	5	1	2	3	1	4	1	71	62	47	9	11	4	0	8	4	1	19	22	3	1	1	9	0	1	0	4	8	4	1	5	14	2	9	0	1	19
ENSG00000044012	GUCA2B	2410	34	12	4040	340	309	1	0	7	16	6	3	20	29	1	11	0	113	123	1	0	4	9	1637	1539	7	13	8	10	26	471	2127	2224	2907	0	3	0	2	3	0	129	92	2	2	220	41	32	36
ENSG00000044090	CUL7	16328	293	315	1197	1169	1083	2770	1358	163	201	381	600	260	695	618	1770	2979	258	144	479	503	64	86	239	282	122	144	202	229	190	813	854	930	885	567	644	770	1401	96	69	381	177	37	31	193	242	32	615
ENSG00000044115	CTNNA1	324067	1829	2144	7718	9167	7070	10950	9904	1602	1929	6457	10372	913	1171	4402	3121	20002	6145	3536	4898	5402	1337	654	2405	2774	793	1489	1610	1056	964	4377	3187	4094	3353	3799	3995	6281	6929	849	175	15838	5488	294	192	7826	6304	967	9700
ENSG00000044446	PHKA2	91816	826	1109	2914	2185	2073	1788	165	1751	1569	2131	1987	1846	3801	8326	5873	913	884	1628	548	582	377	355	519	191	470	647	962	249	220	1781	1559	983	674	1016	1490	978	174	758	552	571	288	206	125	73	214	32	1881
ENSG00000044459	CNTLN	368941	216	385	415	273	335	114	196	414	594	337	266	186	271	93	314	633	510	578	119	117	189	115	88	71	265	230	297	116	120	370	86	385	118	181	205	72	299	132	120	4	0	77	56	1	5	1	82
ENSG00000044524	EPHA3	374513	92	1	1265	264	144	0	358	6	12	9	23	0	1	3	16	2	0	0	20	24	0	1	1	0	31	0	0	62	13	21	0	30	0	1	31	33	425	34	1	0	0	0	0	0	0	0	14
ENSG00000044574	HSPA5	6490	7772	6235	18640	16415	15974	40302	32198	7017	8771	7268	17197	10876	15457	23953	3113	58633	3818	426	1619	1238	12034	3045	4665	7773	5356	17912	5346	4803	2253	8265	8474	8678	10895	11622	13588	14123	19270	6543	582	13365	5484	880	620	3156	3779	482	10913
ENSG00000046604	DSG2	50831	197	426	31	961	289	4817	209	659	569	6252	10110	121	105	232	134	16	956	536	2579	2980	274	179	769	785	327	203	373	181	124	452	243	234	347	2060	2636	612	450	114	25	12701	3508	82	74	14946	10455	1360	7009
ENSG00000046647	GEMIN8	21614	136	120	317	251	310	227	197	97	92	231	273	87	268	273	508	439	123	75	82	89	41	32	93	118	56	74	75	88	108	103	135	140	127	205	175	150	139	30	13	84	36	10	1	84	45	9	262
ENSG00000046651	OFD1	34612	247	206	270	3552	3890	152	186	379	397	650	908	181	515	539	2101	352	289	245	324	381	132	63	110	138	131	74	208	221	116	321	114	409	272	287	228	211	250	148	156	404	205	37	28	207	392	120	1765
ENSG00000046653	GPM6B	167699	19	1	7	20	25	0	142	16	10	25	57	1	1	0	7	36	0	0	260	73	4	1	1	4	0	0	3	5	5	23	0	30	10	92	18	5	13	25	1	0	0	0	0	0	0	0	258
ENSG00000046889	PREX2	284986	47	7	10	1	1	2	6	42	49	364	41	3	0	1	50	29	2	0	18	10	29	20	1	7	19	36	88	41	31	8	0	11	2	3	11	7	0	35	10	0	0	0	3	0	0	0	18
ENSG00000047056	WDR37	82846	255	217	711	376	315	217	630	172	262	552	654	113	178	787	406	1096	269	255	271	330	128	66	145	168	98	151	173	170	108	366	239	450	254	322	380	235	398	105	30	388	157	22	9	271	313	33	408
ENSG00000047188	YTHDC2	81591	256	404	784	593	591	556	434	634	766	941	1170	176	314	643	404	1370	1429	553	442	464	207	131	230	348	322	177	326	207	113	776	62	651	409	713	762	399	369	250	63	829	252	105	53	312	415	93	1159
ENSG00000047230	CTPS2	124937	194	182	716	684	656	831	439	239	201	334	513	191	216	181	653	907	328	162	382	397	53	52	124	95	152	105	170	96	118	426	281	572	327	349	493	472	311	75	31	531	167	34	14	258	173	47	444
ENSG00000047249	ATP6V1H	128015	214	251	929	1101	1056	720	1176	187	233	974	1162	114	105	613	247	1504	484	267	515	602	153	89	208	412	191	176	138	143	170	480	462	632	487	431	445	461	711	104	19	879	274	25	23	368	301	43	757
ENSG00000047315	POLR2B	53436	459	587	2672	1500	1473	1700	3166	535	806	2354	3540	483	743	2190	1046	7467	1302	743	1593	1872	404	191	503	739	399	431	428	226	167	1334	616	1788	1172	1738	1750	711	1474	340	77	1994	434	99	73	923	796	97	2043
ENSG00000047346	FAM214A	128500	397	772	610	422	332	102	152	769	1249	922	1003	256	376	512	389	372	686	499	403	248	228	256	184	272	859	294	580	300	276	394	83	421	425	287	225	80	194	255	92	865	374	350	175	693	983	203	1105
ENSG00000047365	ARAP2	296293	132	130	100	79	72	16	23	489	463	402	724	121	158	150	63	1	445	286	465	733	247	63	50	75	167	120	142	84	81	213	39	187	164	159	211	11	14	102	60	978	469	47	29	493	448	158	778
ENSG00000047410	TPR	64041	566	846	2023	1129	1245	2814	1512	1284	1367	2325	3076	810	1160	2641	2274	4225	2111	1573	1820	2151	574	245	665	631	595	461	811	250	201	1449	66	1598	725	2062	2298	1525	2774	542	197	1994	690	199	112	707	924	239	2614
ENSG00000047457	CP	59419	10790	28510	15994	1421	457	21542	15	58272	41977	87661	79329	35296	32070	54322	1713	0	13123	22566	1308	1505	25480	19863	24224	2446	34031	26255	22893	4504	2937	1468	87	65	20	6326	5912	2127	47	4055	2696	381	175	12661	4324	5	74	40	2
ENSG00000047578	KIAA0556	230236	97	116	486	244	259	364	315	129	200	267	517	94	224	609	393	1063	158	112	325	397	52	46	141	143	33	128	124	99	63	227	203	286	211	322	363	386	291	82	13	299	160	11	15	353	331	64	573
ENSG00000047579	DTNBP1	140257	89	65	290	264	249	238	301	36	53	85	132	83	115	132	146	528	24	11	65	58	45	37	59	77	17	90	39	55	49	108	210	137	236	87	58	164	206	54	14	147	96	11	3	68	49	27	337
ENSG00000047597	XK	46339	18	6	52	31	13	0	2	13	25	31	25	9	15	19	933	0	79	79	19	29	11	4	19	10	10	5	10	16	3	5	1	1	5	1	2	0	1	32	6	17	12	1	3	28	16	3	29
ENSG00000047617	ANO2	414363	3	0	0	0	0	1	11	3	5	0	0	0	1	0	8	0	0	0	4	1	1	1	1	0	1	1	3	4	2	0	0	0	0	1	0	0	2	7	1	0	3	0	0	0	0	0	3
ENSG00000047621	C12orf4	50773	86	71	236	203	194	70	579	84	101	104	267	67	142	239	324	1035	240	119	208	206	66	24	35	76	64	58	60	40	22	204	36	164	190	281	170	154	281	65	15	227	57	14	12	143	121	29	295
ENSG00000047634	SCML1	17539	277	472	566	362	365	829	195	1351	1247	1226	610	224	561	343	262	665	237	212	163	129	228	128	82	84	547	187	438	327	261	1047	183	1354	813	582	909	1012	78	166	55	40	47	163	80	24	57	10	354
ENSG00000047644	WWC3	128916	148	80	29	540	445	355	1049	126	154	332	311	58	117	342	537	1216	253	101	622	854	80	66	161	358	49	99	156	138	93	313	138	433	348	260	366	59	843	87	18	225	122	17	7	312	151	19	335
ENSG00000047648	ARHGAP6	548269	29	3	58	31	17	0	73	9	10	91	60	0	0	2	58	165	0	0	232	331	5	3	1	0	5	3	6	28	14	24	6	47	13	32	22	4	51	23	5	47	29	0	0	33	69	7	232
ENSG00000047662	FAM184B	152315	2	2	3	25	47	1	11	4	4	10	6	0	1	3	0	12	0	1	4	3	5	2	1	3	2	3	3	7	5	6	1	2	5	5	8	1	9	1	2	0	0	2	2	1	1	2	0
ENSG00000047849	MAP4	238582	1169	1443	5579	4214	4744	6383	11278	680	800	6959	9723	963	1227	4628	1527	26671	4295	2045	1789	1942	1022	365	3311	3373	421	1431	829	1022	596	2937	2384	3585	2738	2679	3950	3995	10929	387	205	2856	1351	185	95	2306	1870	389	2697
ENSG00000047932	GOPC	42273	295	341	942	534	521	647	1488	407	467	397	831	97	177	386	218	2781	441	293	128	148	191	105	144	218	283	242	298	207	154	521	90	822	420	737	936	333	1306	158	39	339	152	59	37	254	196	20	499
ENSG00000047936	ROS1	137555	3	6	24	283	289	2	41	4	23	5	19	1	1	2	0	4	5	113	14	32	0	0	3	2	64	1	12	2	12	112	24	115	14	17	73	45	6	1	1	3	7	0	0	0	5	0	2
ENSG00000048028	USP28	77696	261	260	543	998	1054	517	616	313	313	299	408	75	120	264	200	1756	280	266	230	262	88	71	148	152	173	116	203	61	51	326	154	402	284	337	292	333	476	69	17	115	74	26	26	110	65	15	375
ENSG00000048052	HDAC9	915467	54	39	8	99	56	1	296	36	62	435	446	0	1	1	49	338	1	2	166	105	99	17	3	10	18	46	34	42	33	13	5	6	19	7	4	0	122	16	12	129	0	3	4	171	45	47	275
ENSG00000048140	TSPAN17	11667	458	348	789	681	637	546	2103	155	124	569	1128	231	194	983	2073	3139	407	175	304	394	138	134	577	522	208	304	271	239	298	519	477	614	410	550	415	702	1252	87	24	711	339	29	18	719	556	98	728
ENSG00000048162	NOP16	5037	219	107	849	618	916	337	527	58	46	158	124	378	829	1257	533	1579	236	46	125	174	67	34	102	216	89	146	64	109	122	108	170	128	115	267	267	601	130	141	10	173	30	18	14	45	54	10	142
ENSG00000048342	CC2D2A	131692	47	52	71	108	225	82	465	46	73	72	165	7	10	79	86	1261	183	34	241	164	9	15	63	34	21	23	40	23	23	48	41	48	35	189	126	67	395	43	10	65	5	3	1	16	12	4	111
ENSG00000048392	RRM2B	34459	171	257	458	271	309	960	867	396	373	7046	2764	94	103	633	86	1221	1224	853	1163	1224	212	76	887	2493	318	216	321	166	173	492	83	756	371	1861	1584	508	517	86	30	486	169	34	19	557	697	58	617
ENSG00000048405	ZNF800	85134	187	199	361	220	230	190	260	394	334	709	670	72	116	304	568	495	461	285	454	453	152	63	88	123	241	142	262	134	89	242	36	272	197	287	333	135	167	64	23	245	112	62	39	275	265	64	707
ENSG00000048462	TNFRSF17	2858	2	0	0	0	0	0	0	1	0	0	0	0	0	0	2	1	0	1	0	1	1	2	0	0	0	1	1	2	4	1	1	3	0	1	0	0	0	1	0	0	0	0	0	0	0	0	0
ENSG00000048471	SNX29	597553	144	99	660	763	733	258	750	98	112	170	245	41	54	110	450	1900	153	123	191	167	92	65	94	58	56	95	108	89	71	143	68	195	134	100	94	373	311	44	25	86	39	17	6	54	93	8	191
ENSG00000048540	LMO3	62222	3	0	2	4	8	0	1	4	3	4	9	0	0	1	1	3	0	1	411	291	0	3	2	5	5	3	2	1	2	11	2	9	9	153	15	5	2	14	2	0	0	0	0	0	0	0	18
ENSG00000048544	MRPS10	11054	647	478	1463	1001	1161	1037	1234	321	425	899	1036	277	304	645	225	2614	810	344	260	357	186	145	462	667	402	390	362	204	268	695	587	972	724	552	590	413	723	126	23	563	226	67	30	327	262	45	752
ENSG00000048649	RSF1	161021	226	386	641	493	417	1175	853	592	485	990	1269	154	136	358	542	1381	394	405	668	513	298	139	235	237	408	341	558	115	111	628	61	963	413	877	879	480	1349	171	81	889	411	86	39	439	439	147	1149
ENSG00000048707	VPS13D	282017	603	882	962	802	684	521	774	950	995	2965	2466	715	850	870	552	2253	3252	1402	1421	1702	332	342	735	1164	530	673	594	337	239	1024	267	983	522	868	918	370	564	248	200	2338	871	117	100	1606	1057	392	2474
ENSG00000048740	CELF2	538278	105	47	0	0	2	0	627	109	255	60	202	2	6	2	115	1120	1	3	346	313	431	77	7	9	23	84	49	161	65	0	0	1	0	46	7	3	630	39	5	25	1	1	0	0	4	1	684
ENSG00000048828	FAM120A	114427	1771	2390	4317	3088	3577	2199	3541	1674	1875	2616	3380	796	1006	2071	1937	7654	2984	1644	857	1031	1017	647	1168	1585	1096	1346	1713	730	695	2176	944	2087	1823	2158	2550	1385	2372	575	140	2291	784	299	146	1872	1357	278	4537
ENSG00000048991	R3HDM1	193815	193	170	1127	460	621	1227	758	184	243	416	499	65	137	439	249	1717	227	113	213	189	97	38	123	199	66	156	117	64	46	243	110	393	243	522	718	804	450	76	32	129	35	34	20	150	144	26	513
ENSG00000049089	COL9A2	17324	22	1	7	24	20	1126	105	6	16	100	73	2	4	20	184	19	1	1	105	95	7	4	47	18	8	21	27	73	21	9	14	14	2	60	188	1250	167	14	4	45	10	0	0	22	30	21	308
ENSG00000049130	KITLG	88058	36	10	263	174	293	10	1595	5	37	394	350	1	2	83	13	4159	35	8	354	355	9	0	1	7	13	5	12	14	12	34	21	130	346	562	349	254	1118	59	4	311	73	5	5	250	217	29	307
ENSG00000049167	ERCC8	71242	51	49	211	128	136	286	252	45	45	109	158	27	61	86	65	706	156	88	113	153	24	10	23	26	39	31	34	31	19	92	45	106	88	118	137	121	106	26	5	72	14	15	6	42	41	7	107
ENSG00000049192	ADAMTS6	333182	7	8	10	3	1	42	289	12	8	40	31	4	0	6	44	1092	11	13	33	19	1	2	3	2	1	0	1	6	0	114	31	45	59	23	27	8	483	6	8	2	11	2	1	5	14	8	6
ENSG00000049239	H6PD	36562	2685	3619	3202	4744	4270	3407	1768	3608	2067	9963	10311	4504	6155	13338	2756	3632	7540	7017	1578	2219	3451	3938	4509	2189	2694	6644	4547	3583	1404	3350	2586	3124	2759	4126	1990	1646	2422	975	373	637	364	577	291	611	431	94	2206
ENSG00000049245	VAMP3	10136	814	766	1250	2782	2575	2185	2675	506	498	1855	2213	168	183	1540	577	5381	703	459	1019	1207	398	152	236	378	404	373	503	448	381	629	816	849	1022	1036	909	1112	1493	248	52	2078	673	141	66	1160	865	138	1483
ENSG00000049246	PER3	60857	586	1583	16	53	46	76	186	374	550	505	68	153	744	77	292	536	200	767	47	22	50	137	91	72	375	185	231	219	303	39	30	68	19	47	53	35	104	75	82	144	111	162	154	105	89	16	513
ENSG00000049247	UTS2	10429	4	0	0	0	0	0	0	0	2	6	22	0	0	0	1	0	0	1	0	0	1	0	0	0	0	1	6	8	8	0	0	0	0	1	0	0	1	0	0	0	0	0	0	0	0	0	0
ENSG00000049249	TNFRSF9	27271	2	0	1	22	2	0	10	4	6	19	33	0	0	10	0	4	5	1	37	19	4	0	2	4	1	2	2	1	1	15	3	6	1	7	16	0	18	4	0	3	1	0	0	2	0	4	1
ENSG00000049283	EPN3	11068	4	0	127	139	73	28	3	4	3	80	78	0	1	7	12	1	1	0	52	136	0	0	5	9	4	2	2	8	5	18	10	9	10	0	6	50	2	5	2	267	154	0	1	385	349	73	1346
ENSG00000049323	LTBP1	452556	205	70	45	7	7	24	5079	141	170	845	1010	29	80	154	843	3151	436	271	196	188	22	113	112	65	86	44	153	267	147	184	131	257	129	1003	146	11	3320	85	16	174	89	25	11	179	135	33	1534
ENSG00000049449	RCN1	14851	855	711	545	539	569	461	4752	314	266	240	536	1033	1079	2179	807	6501	523	235	324	271	171	140	276	179	265	462	326	341	231	196	212	301	245	462	224	117	2160	778	47	174	41	73	54	112	15	8	266
ENSG00000049540	ELN	42118	685	471	14	19	20	49	36655	185	279	3	2	15	30	3	1585	542	2	1	23	20	13	142	11	1	502	82	421	451	136	0	4	3	14	5	9	10	15566	16	7	1	1	34	30	2	0	0	48
ENSG00000049541	RFC2	22959	293	246	1699	667	807	689	1039	133	139	194	158	282	424	345	563	1929	165	97	163	170	101	58	99	88	116	174	124	113	141	177	237	188	191	222	318	725	420	150	24	142	94	22	17	72	53	13	368
ENSG00000049618	ARID1B	434759	428	648	1214	551	554	1636	1459	605	698	715	878	310	261	355	837	1938	708	577	767	622	277	275	304	332	419	433	613	330	197	710	357	720	516	585	752	1367	1574	195	98	612	317	95	72	708	456	207	2179
ENSG00000049656	CLPTM1L	27347	2337	2064	2518	1590	2130	2090	2733	1302	406	1718	1635	1609	1926	2400	943	4645	1198	397	394	553	1025	555	937	1055	467	2706	720	2106	942	943	1123	1017	1358	1236	1464	1596	1494	442	69	925	475	74	92	631	410	81	1481
ENSG00000049759	NEDD4L	357314	315	306	3570	3223	2611	9190	437	410	350	1140	2356	195	390	518	1455	2086	1370	667	2711	2809	237	170	522	863	256	198	438	467	326	1082	1570	2005	3559	1035	1783	1045	401	199	50	1273	772	84	44	1834	1616	373	1506
ENSG00000049768	FOXP3	20039	123	69	7	317	296	0	2	176	4	0	3	14	5	0	29	7	2	3	3	2	29	2	1	1	2	12	27	227	20	34	101	13	42	1	1	3	2	0	0	2	0	8	8	0	0	0	8
ENSG00000049769	PPP1R3F	31668	68	37	171	134	117	15	257	22	11	29	25	44	70	238	113	197	15	23	54	69	5	9	13	35	24	38	21	31	20	57	151	47	84	29	35	8	66	6	5	25	27	3	1	30	14	3	51
ENSG00000049860	HEXB	82624	1069	1116	2935	2917	2623	3656	3098	1275	1165	3434	2721	980	900	2708	916	4513	1257	1247	896	1273	781	427	1475	921	1128	976	1247	554	848	1649	2937	1798	3654	2119	2611	668	2353	805	62	2706	2302	231	121	1903	1772	214	5612
ENSG00000049883	PTCD2	48028	151	132	317	316	339	129	258	203	203	224	312	79	69	164	173	638	303	154	165	198	50	33	48	89	92	73	121	46	49	201	98	299	239	192	213	130	159	21	7	45	15	28	9	60	54	26	231
ENSG00000050030	NEXMIF	192629	2	1	0	7	3	0	8	2	0	3	8	0	0	2	4	1	1	5	5	2	0	0	0	1	0	0	0	0	3	18	1	11	0	2	0	0	2	3	0	3	0	0	0	0	0	0	5
ENSG00000050130	JKAMP	20967	234	279	537	431	397	544	937	314	318	761	1161	109	138	444	150	1558	504	250	354	412	183	84	180	249	267	171	232	99	110	371	146	491	424	573	568	271	529	63	20	573	233	41	27	374	298	37	1024
ENSG00000050165	DKK3	53562	143	2	4	30	6	2	11915	30	51	1196	2506	2	5	341	150	20612	30	7	1521	907	10	5	25	13	15	47	57	263	54	208	127	840	87	1779	1489	11	9519	45	2	109	92	1	3	32	51	1	92
ENSG00000050327	ARHGEF5	25344	35	39	0	148	106	9	31	91	82	290	554	52	116	238	15	106	24	15	16	40	53	35	79	136	20	92	92	37	46	87	61	44	22	149	394	10	38	11	0	127	60	1	2	73	69	10	136
ENSG00000050344	NFE2L3	34939	50	35	37	412	282	1074	170	75	76	721	674	2	1	5	28	870	5	1	63	69	52	21	30	15	23	53	42	123	36	169	8	44	21	234	457	139	232	15	2	167	38	1	0	77	37	11	18
ENSG00000050393	MCUR1	28011	411	390	421	837	709	575	926	241	194	216	325	428	594	471	395	1389	376	182	255	304	173	119	161	231	247	580	240	296	285	674	514	475	385	183	242	484	532	124	19	179	191	46	44	178	117	42	294
ENSG00000050405	LIMA1	107758	310	203	1603	2073	1849	738	4526	222	294	1502	2521	59	91	499	290	24976	418	175	1599	2265	92	59	254	286	137	163	205	171	88	616	208	855	605	1698	1682	180	2575	356	35	3426	1445	28	8	1863	1673	293	4678
ENSG00000050426	LETMD1	12462	721	622	2314	3093	2799	1473	339	522	639	832	851	372	605	1407	1742	1087	370	365	431	499	154	205	241	316	553	265	633	296	380	673	843	809	711	1133	1466	1050	508	199	76	354	178	95	53	139	215	54	884
ENSG00000050438	SLC4A8	124446	7	3	26	5	5	2	124	4	5	9	8	0	1	2	45	672	0	1	67	32	7	2	0	0	2	6	4	4	3	36	37	9	27	1	2	1	127	17	10	2	34	0	0	16	12	3	26
ENSG00000050555	LAMC3	85299	89	3	3	29	23	16	33	0	1	0	2	0	1	8	203	2	0	0	146	122	6	0	0	1	1	7	15	501	39	3	48	4	28	318	7	93	12	1	8	0	0	2	0	0	0	0	4
ENSG00000050628	PTGER3	195455	10	1	413	3	0	1	61	3	0	5	7	0	0	4	12	35	0	0	5	3	0	0	2	6	0	0	2	5	4	2	1	2	0	1	0	0	21	4	0	0	0	0	0	0	0	0	4
ENSG00000050730	TNIP3	96058	1	1	5	28	4	0	58	4	2	0	12	0	0	0	0	123	0	4	14	27	2	0	2	0	1	3	1	7	3	13	16	8	97	0	0	0	17	13	2	0	0	0	0	0	0	0	25
ENSG00000050748	MAPK9	58956	313	302	1314	849	732	1148	1056	364	387	772	983	174	319	692	564	1540	396	255	315	351	172	122	257	373	234	255	315	158	163	746	495	680	527	471	683	901	602	151	23	693	354	60	24	453	354	48	973
ENSG00000050767	COL23A1	352775	7	7	2	2	2	0	289	3	5	10	6	2	14	383	247	0	1	20	112	54	12	2	1	0	3	15	4	41	19	12	30	10	10	0	3	1	93	3	1	0	1	0	0	0	0	0	2
ENSG00000050820	BCAR1	39872	143	107	758	934	1006	1090	969	142	98	896	1090	87	118	427	164	1958	165	189	132	143	117	102	1369	1098	70	335	233	475	247	1015	1536	836	789	386	590	885	1044	32	7	554	306	13	9	403	248	49	428
ENSG00000051009	FAM160A2	23376	601	1053	569	735	709	307	484	612	922	758	948	803	1209	1220	2346	810	495	410	337	406	219	239	165	149	343	358	647	544	408	703	614	478	483	656	646	318	365	157	76	662	459	101	69	621	804	137	1460
ENSG00000051108	HERPUD1	12722	2562	2724	2224	2911	2617	2866	3034	2292	2262	2002	2003	1281	2237	1192	869	4220	1636	561	677	647	1068	660	594	898	1911	2084	1314	1289	1107	1229	2654	2034	2409	548	600	1454	1740	828	86	954	459	335	306	586	663	87	1971
ENSG00000051128	HOMER3	12060	61	11	16	163	120	261	1102	4	8	74	161	0	3	110	120	1415	12	3	49	38	15	10	36	41	1	24	35	76	104	13	32	16	9	76	85	122	623	15	0	71	36	0	1	28	14	10	44
ENSG00000051180	RAD51	37566	8	4	279	56	156	403	535	10	4	24	16	3	2	20	345	909	5	3	36	53	2	1	3	1	18	8	10	4	7	19	6	23	12	43	109	458	255	26	3	5	5	0	1	1	14	1	8
ENSG00000051341	POLQ	115214	2	5	213	47	76	133	175	8	6	24	14	0	0	40	839	1026	14	2	91	117	5	4	0	1	8	7	8	2	6	5	0	22	8	92	333	156	185	12	7	12	1	0	1	0	1	0	3
ENSG00000051382	PIK3CB	182230	158	228	855	986	812	1540	237	266	319	1122	1243	172	206	248	192	828	410	299	295	261	338	83	227	335	174	309	242	98	105	757	237	814	497	338	574	437	111	121	55	1097	298	60	27	564	461	83	927
ENSG00000051523	CYBA	7765	1162	337	8717	17535	20119	9608	2848	203	226	1353	2486	6	93	335	3300	2386	2	7	382	452	860	642	105	54	152	1460	508	4840	4493	272	1146	65	226	3634	4550	8922	3828	120	50	1135	975	2	4	642	173	239	2800
ENSG00000051596	THOC3	116807	83	82	536	411	506	477	435	123	126	346	279	79	116	229	302	824	31	20	45	65	75	81	112	155	230	204	188	105	151	384	459	400	421	415	344	1173	674	19	2	25	10	4	7	9	6	0	65
ENSG00000051620	HEBP2	18666	1647	1095	1251	809	743	2112	1672	1016	1579	1310	1339	996	1433	1264	422	2742	895	575	556	778	432	649	467	556	1280	987	1045	1133	1426	886	2175	1120	1184	738	647	765	1535	250	41	1295	621	228	105	816	771	132	2816
ENSG00000051825	MPHOSPH9	91694	155	300	576	312	360	303	236	336	399	718	431	70	64	335	239	885	680	398	357	346	79	41	87	86	163	93	170	67	71	318	41	400	224	444	563	379	245	77	43	48	9	43	13	37	59	14	252
ENSG00000052126	PLEKHA5	246648	270	344	867	824	712	338	478	372	412	530	683	112	257	274	219	881	703	488	301	432	118	64	155	192	300	144	268	169	121	577	124	695	621	651	557	132	617	148	86	1053	393	66	46	461	439	148	1235
ENSG00000052344	PRSS8	4294	175	227	865	2381	1982	865	1	143	115	3456	2877	425	1208	125	211	0	403	223	1423	2004	32	104	313	123	141	180	182	461	122	538	151	48	16	11	57	130	4	82	21	4872	4633	17	27	3070	3073	1174	3826
ENSG00000052723	SIKE1	11206	314	385	597	595	564	516	714	440	404	840	854	157	179	375	223	1314	810	529	648	675	150	123	252	399	319	234	307	163	168	776	150	639	263	739	850	348	762	110	20	383	79	68	46	283	271	44	669
ENSG00000052749	RRP12	69718	219	165	1067	341	575	1303	1048	186	224	447	404	350	1114	685	810	1808	468	135	364	390	193	59	249	372	63	263	179	201	95	379	363	332	380	235	534	1188	322	229	43	137	49	19	13	85	106	41	449
ENSG00000052795	FNIP2	139024	1031	2457	1896	795	728	834	530	1342	1073	778	1264	496	256	998	382	710	876	817	395	449	620	1017	112	105	2010	753	1660	757	408	924	287	1828	964	645	779	241	262	208	66	783	230	343	184	528	826	126	1469
ENSG00000052802	MSMO1	15497	4495	2431	7894	15320	10242	1321	5439	5804	8245	31235	14382	2317	6484	2883	2142	2294	4650	8814	2252	3493	1163	1715	1279	789	4485	1443	4972	2395	1775	25528	14714	18788	7516	3619	5177	1495	2361	930	332	7293	3027	1395	661	3939	2127	316	2510
ENSG00000052841	TTC17	136013	986	1610	1401	1042	904	968	1036	1350	1286	1402	1385	810	1154	1732	2818	2910	996	775	1137	1363	525	370	304	479	783	870	1026	512	453	999	505	1503	981	1287	2164	576	1026	414	140	726	362	240	133	603	650	108	1714
ENSG00000052850	ALX4	49699	0	0	0	1	2	0	11	0	0	0	0	0	0	3	0	925	0	0	4	0	0	1	1	0	0	0	0	0	0	1	0	1	0	1	1	2	8	2	0	0	0	0	0	0	0	0	0
ENSG00000053108	FSTL4	416086	0	0	1839	258	223	112	0	0	0	3	3	0	1	6	2	0	11	5	5	5	0	0	6	8	0	2	5	0	0	299	111	78	14	3	1	157	1	7	1	4	2	0	0	7	14	1	166
ENSG00000053254	FOXN3	494278	768	1141	822	515	515	3814	1826	994	1040	546	489	416	475	375	1330	1808	894	820	512	464	594	302	137	183	627	407	1051	263	266	527	320	572	432	855	735	984	1021	249	68	322	144	247	107	248	194	29	943
ENSG00000053328	METTL24	112344	9	2	23	4	5	0	2	0	1	1	14	0	0	1	3	11	0	0	9	10	0	0	0	3	0	3	0	2	2	27	19	5	3	47	40	0	9	1	0	0	0	0	0	0	0	0	21
ENSG00000053371	AKR7A2	8181	1344	903	2788	3460	4053	2014	1618	563	515	1250	630	412	450	946	319	2764	388	387	389	455	161	333	343	340	527	418	704	645	836	986	1870	930	1189	519	607	1533	884	88	15	553	390	88	49	478	404	46	825
ENSG00000053372	MRTO4	8323	426	333	2373	910	1527	1158	1989	363	404	346	426	283	742	688	992	4197	327	66	250	281	155	127	221	328	219	276	322	248	262	401	453	449	425	587	823	1672	682	187	41	256	68	31	12	126	85	21	316
ENSG00000053438	NNAT	2484	4	13	26	8	8	3	245	10	14	67	36	0	1	0	9	4	1	0	1	0	4	4	2	2	2	3	15	5	0	141	362	49	364	109	97	9	909	0	0	0	0	0	0	13	0	0	3
ENSG00000053501	USE1	4483	472	254	713	501	587	220	456	143	152	64	103	308	515	372	563	939	107	63	45	74	107	115	106	163	171	295	223	356	422	195	312	219	377	199	208	246	393	91	41	86	39	11	19	79	35	17	241
ENSG00000053524	MCF2L2	250735	0	0	1	21	16	0	4	0	2	27	47	1	0	0	35	9	0	0	17	10	0	2	2	4	0	0	0	2	4	4	1	0	1	4	6	1	31	13	4	2	4	0	0	0	0	0	9
ENSG00000053702	NRIP2	10196	28	15	26	17	15	3	3	37	42	33	33	0	0	0	52	0	0	0	4	5	9	9	12	5	12	15	24	48	24	47	25	46	30	38	55	4	20	3	0	0	0	0	0	0	0	0	6
ENSG00000053747	LAMA3	266779	37	52	174	2311	1084	322	8	48	21	1686	4330	20	22	564	76	250	675	11	2819	4140	10	6	193	424	10	4	28	31	11	120	19	150	156	593	1823	20	11	46	10	7574	2619	5	11	5082	3774	748	931
ENSG00000053770	AP5M1	29818	321	336	852	1168	1143	226	617	517	397	1163	1456	98	130	518	238	1682	1175	694	476	537	222	100	357	604	362	244	295	147	132	942	221	1017	579	527	549	234	373	97	20	728	269	66	56	477	537	69	1149
ENSG00000053900	ANAPC4	41285	193	152	391	264	325	149	334	331	350	325	543	222	379	885	1245	1011	346	242	277	293	137	75	77	71	113	137	144	146	109	256	69	396	350	290	366	134	385	195	164	230	100	25	21	101	150	23	706
ENSG00000053918	KCNQ1	404421	44	11	219	146	39	1	2	20	19	321	817	0	1	9	22	1	0	0	5	4	22	19	13	5	2	57	33	96	93	7	1	1	0	1	0	0	6	5	1	69	11	0	3	43	30	7	644
ENSG00000054116	TRAPPC3	19483	701	461	1805	1310	1225	1228	1765	257	281	516	853	402	516	1696	1138	3067	538	265	373	543	201	149	383	483	358	399	356	341	357	771	793	861	756	759	715	741	824	137	29	627	346	64	32	410	289	39	752
ENSG00000054118	THRAP3	80925	1357	1535	4034	2497	2783	3128	3690	1294	1627	1779	3229	1008	1121	2507	2174	9412	2182	1256	1441	1458	897	499	810	913	928	1113	1710	699	710	2328	3377	3839	4457	2151	2379	2124	3639	500	221	1578	625	298	135	968	1207	236	2890
ENSG00000054148	PHPT1	2303	763	643	3145	2688	3126	2508	2264	270	155	910	736	509	1232	1829	1901	2603	347	216	399	519	72	183	905	1077	259	385	386	968	1161	1153	3150	1203	2510	637	904	2057	1588	69	87	257	219	15	19	271	261	79	1028
ENSG00000054179	ENTPD2	5954	23	43	1516	3948	3460	4455	3	10	17	255	222	4	4	54	66	1	5	6	43	24	4	2	42	14	8	7	29	46	20	1140	1292	777	1035	96	120	740	12	4	0	265	94	1	3	165	232	7	424
ENSG00000054219	LY75	101401	19	10	0	12	7	0	1	8	25	82	62	0	0	4	9	41	14	6	12	5	13	7	2	0	5	19	9	31	23	14	3	3	13	30	11	0	2	4	0	98	45	2	0	101	105	2	241
ENSG00000054267	ARID4B	196585	274	449	466	216	191	750	395	586	565	830	968	171	114	299	288	851	460	397	593	531	375	124	226	203	411	410	571	146	143	550	35	819	411	761	779	333	1125	219	112	682	291	63	31	397	412	133	1330
ENSG00000054277	OPN3	87274	62	80	125	247	214	94	63	27	15	62	145	207	180	2392	285	787	578	234	1201	1853	19	9	121	71	17	24	26	16	13	58	33	75	31	17	23	20	15	73	9	1266	514	55	26	845	519	64	205
ENSG00000054282	SDCCAG8	244057	66	85	195	229	241	141	224	127	132	219	305	97	77	383	128	532	72	79	84	102	52	41	71	46	122	68	94	56	41	216	99	280	212	258	332	95	383	17	21	108	37	10	7	52	58	14	175
ENSG00000054356	PTPRN	20025	1	0	0	3	7	31	3698	1	0	18	28	0	0	37	10	89	3	0	21	12	0	0	3	0	0	1	3	0	0	1	0	4	0	560	15	8	7209	0	0	0	0	0	0	0	0	0	0
ENSG00000054392	HHAT	348044	4	9	7	91	49	23	73	17	13	70	71	3	3	8	0	105	10	23	11	5	7	9	29	21	12	5	13	9	7	135	140	78	85	27	17	17	47	0	0	12	0	1	0	42	11	1	51
ENSG00000054523	KIF1B	170798	575	747	1213	1303	1237	3252	1725	939	840	3084	2849	277	271	835	267	2654	1947	1485	1349	1271	327	337	687	1021	559	477	722	270	233	2285	656	2174	908	1559	1971	1633	1034	221	89	1755	649	103	86	1308	828	277	1418
ENSG00000054598	FOXC1	3982	10	1	0	102	28	77	117	133	100	120	90	0	5	37	12	724	0	0	172	191	18	7	2	8	4	23	120	142	73	5	43	6	20	14	9	62	27	29	0	74	39	0	2	181	130	23	411
ENSG00000054611	TBC1D22A	413082	351	290	1527	2176	1285	1496	789	143	185	502	724	199	282	597	712	1247	373	206	237	286	124	104	454	402	146	292	294	266	269	427	478	472	370	355	394	1114	669	117	46	1089	655	25	18	547	495	121	869
ENSG00000054654	SYNE2	464534	576	615	172	1027	942	336	153	1288	877	1731	1577	1783	2449	534	341	786	968	4453	3715	4070	1240	417	2879	731	454	1408	637	464	242	1948	273	2785	869	509	572	19	291	446	382	537	213	130	112	468	238	277	3288
ENSG00000054690	PLEKHH1	56322	39	25	102	340	316	209	5	63	36	174	340	80	54	389	101	29	174	106	261	320	22	17	115	96	13	16	20	16	16	503	139	592	169	373	605	77	12	34	8	230	183	6	8	270	215	66	1556
ENSG00000054793	ATP9A	171876	257	317	2894	1411	1130	1649	1421	499	524	506	1016	194	441	157	362	2311	787	683	351	318	203	176	464	458	198	248	457	197	158	882	538	1633	575	953	628	1636	794	178	118	1754	940	52	24	1794	1373	271	2580
ENSG00000054803	CBLN4	8162	74	99	0	0	1	0	0	13	2	0	0	0	4	0	3	0	0	0	0	0	0	0	0	0	18	1	13	2	8	0	0	0	0	0	0	1	0	1	0	0	0	3	1	0	0	0	2
ENSG00000054938	CHRDL2	34956	29	17	63	446	311	2	5	6	10	49	48	166	346	332	2	0	6	5	3	4	34	45	66	40	12	68	19	55	68	60	232	81	136	12	7	6	5	73	6	0	0	3	4	1	3	0	4
ENSG00000054965	FAM168A	197702	609	698	1172	732	706	1246	2088	509	481	865	1073	200	324	575	679	2577	774	690	619	693	145	198	576	505	336	360	456	235	217	717	556	971	471	761	921	819	1377	138	32	417	302	72	50	316	325	60	680
ENSG00000054967	RELT	21075	27	16	126	67	63	159	216	40	79	109	181	5	17	262	806	352	13	5	77	95	73	14	10	9	7	54	25	66	64	27	16	22	6	37	76	106	112	30	8	63	38	2	0	23	24	7	52
ENSG00000054983	GALC	155845	184	203	312	490	361	1	592	184	318	528	916	44	58	98	207	676	119	103	287	307	218	77	63	71	196	205	222	120	115	342	145	404	153	297	358	1	477	110	19	439	450	32	19	436	612	38	1267
ENSG00000055044	NOP58	37925	223	247	1465	583	838	720	824	445	453	352	549	1089	2338	1302	1356	2490	655	259	465	621	302	108	174	209	311	284	281	109	128	382	148	529	501	656	742	1069	674	811	154	366	60	86	75	175	107	27	994
ENSG00000055070	SZRD1	45570	1160	851	4295	2674	2585	2091	6065	398	368	1228	1310	549	685	4721	1260	12485	1166	602	1138	1281	350	351	917	926	500	693	628	681	677	1130	1362	1355	1197	1235	1506	1397	2164	235	58	1901	885	110	84	1625	1111	162	1344
ENSG00000055118	KCNH2	33360	3	1	37	8	7	19	30	0	1	74	33	0	0	4	4134	0	0	0	74	47	1	0	0	0	0	3	0	5	2	0	0	1	0	11	3	5	7	3	4	2	0	0	0	5	0	1	8
ENSG00000055130	CUL1	103196	786	846	2542	1346	1468	1024	1535	1141	1020	666	1255	691	1291	954	1042	4358	1031	742	745	738	529	325	488	526	680	673	743	401	399	804	540	757	718	863	785	876	1181	312	99	681	283	160	69	378	287	45	1037
ENSG00000055147	FAM114A2	48788	208	179	436	437	428	193	556	216	235	282	472	106	132	206	132	1352	460	265	268	335	106	67	134	159	171	164	175	113	109	460	284	450	595	207	193	237	402	112	24	358	121	38	27	143	162	26	339
ENSG00000055163	CYFIP2	129516	846	1380	29	3871	4119	1496	454	2050	549	573	249	588	445	151	645	745	2363	826	631	708	381	307	477	526	597	319	368	469	291	62	14	3	2	227	348	1462	220	92	25	133	29	129	53	130	100	11	2011
ENSG00000055208	TAB2	192972	952	1315	1316	954	875	2199	1932	990	1140	1768	1576	265	379	615	495	3086	764	618	765	816	409	257	323	496	707	610	720	315	481	681	277	962	608	760	836	546	1244	232	37	1576	866	242	137	1159	827	157	1167
ENSG00000055211	GINM1	25454	461	409	593	581	532	815	966	320	323	766	772	338	242	504	196	1888	521	344	645	739	215	153	210	178	361	334	308	192	250	371	292	414	497	413	367	223	893	176	17	842	417	63	44	336	324	44	699
ENSG00000055332	EIF2AK2	57855	376	398	791	583	504	908	1266	1042	453	775	2903	119	127	354	337	2620	790	552	674	657	230	426	271	320	335	233	493	183	178	715	100	956	315	986	850	649	1897	122	89	632	330	99	48	424	411	150	787
ENSG00000055483	AC022966.1	54060	430	391	1414	965	1188	1978	931	540	536	899	901	353	728	914	957	1912	281	144	452	398	243	155	277	289	173	302	418	454	277	513	421	572	496	698	812	1505	616	274	70	189	60	72	66	176	213	60	963
ENSG00000055609	KMT2C	301083	556	920	1396	788	724	570	509	1823	1918	2342	2228	314	348	312	470	1397	2208	1730	1962	2148	371	289	324	333	666	439	721	267	177	1160	74	1388	714	671	1011	388	585	295	288	1118	644	225	163	1016	720	428	2745
ENSG00000055732	MCOLN3	30418	2	1	24	223	199	0	2	5	1	12	13	1	0	10	2	25	1	0	84	65	0	0	1	0	1	2	1	3	0	9	5	1	9	1	3	0	7	3	1	4	0	0	0	2	0	0	50
ENSG00000055813	CCDC85A	202182	1	2	0	17	20	1	328	0	2	1	0	0	0	2	2	83	0	1	12	21	0	2	0	1	1	4	1	1	1	0	8	0	0	0	0	0	157	0	0	8	0	0	0	7	0	0	5
ENSG00000055917	PUM2	103543	1043	1409	2141	1322	1407	2953	1490	1707	1594	1966	2075	587	812	938	970	3798	1330	1020	1142	1154	796	415	601	847	1184	749	1108	531	504	1489	374	2205	1184	1473	2046	1219	1277	527	115	1490	768	230	105	1120	948	189	2670
ENSG00000055950	MRPL43	18057	1016	586	1595	1542	1722	1029	1299	206	239	247	386	489	680	979	1328	2184	348	201	323	312	100	169	439	426	319	344	439	566	743	463	846	594	783	492	593	846	778	123	22	340	248	63	35	313	232	62	772
ENSG00000055955	ITIH4	17726	401	400	72	8	38	6	0	134	102	11	29	643	982	1344	266	2	136	128	8	9	51	59	68	34	41	130	75	94	117	51	18	41	8	16	14	4	0	305	322	0	0	76	55	0	2	3	12
ENSG00000055957	ITIH1	14473	56644	71512	883	1102	1795	338	5	52048	41307	9508	5037	36747	44330	7755	33921	7	3928	5511	152	301	15759	23344	5776	2633	29315	37005	46852	25195	22380	4850	4306	3745	1045	1738	1156	90	156	2591	1761	75	25	6209	4045	76	215	23	69
ENSG00000056050	HPF1	28474	154	98	242	140	145	111	478	100	145	192	255	112	205	222	239	812	130	94	98	116	51	55	95	98	138	137	128	72	83	290	82	272	234	199	238	175	535	78	7	118	32	22	13	49	38	1	162
ENSG00000056097	ZFR	90390	710	807	2164	1542	1591	3073	2526	988	1041	1958	2312	117	183	374	365	5482	1753	740	1112	1201	489	199	562	846	595	444	633	251	182	1525	469	1392	982	2043	1873	1261	1491	262	61	1054	352	182	72	894	759	113	1668
ENSG00000056277	ZNF280C	66192	11	25	185	34	43	65	82	34	56	86	81	9	15	47	40	216	70	35	127	156	9	9	14	14	16	12	22	16	9	90	13	75	60	91	100	55	109	4	2	19	3	2	3	3	20	2	85
ENSG00000056291	NPFFR2	116263	0	0	14	0	0	0	0	0	0	11	5	0	0	1	2	0	0	0	33	1	0	0	0	0	0	0	0	0	0	24	20	6	4	21	2	0	2	1	2	1	0	0	0	0	0	0	7
ENSG00000056487	PHF21B	128843	0	0	0	0	0	0	3	0	0	0	0	0	1	2	1	5	0	0	17	2	0	0	0	0	0	0	0	0	0	0	0	0	0	1	0	0	2	1	0	0	0	0	0	0	0	0	0
ENSG00000056558	TRAF1	26780	139	66	101	190	115	4	56	108	124	138	231	106	157	181	470	166	130	122	51	28	27	35	98	75	34	57	82	159	76	115	159	88	118	55	28	10	53	24	19	18	10	21	5	9	24	4	289
ENSG00000056586	RC3H2	60803	297	405	985	618	596	779	1049	614	548	1122	1701	126	145	467	412	2736	958	634	1138	1268	304	139	295	481	337	194	356	135	168	820	113	997	414	1132	1227	399	728	194	55	879	297	100	54	669	467	103	631
ENSG00000056736	IL17RB	19226	689	306	868	114	132	844	35	920	1147	231	180	260	704	801	536	70	131	635	21	33	135	170	70	58	681	674	710	182	211	564	1092	798	1678	338	413	785	29	278	80	90	69	110	70	49	63	5	259
ENSG00000056972	TRAF3IP2	51525	101	81	1268	730	849	608	1060	172	249	494	516	105	265	304	259	1346	256	138	180	274	44	69	134	104	88	62	191	74	61	339	411	493	272	263	328	197	501	37	12	432	217	38	19	236	284	44	518
ENSG00000056998	GYG2	53998	810	487	657	924	1111	378	274	575	249	287	357	347	1104	881	551	260	368	148	133	150	144	282	577	601	234	409	311	270	383	528	400	359	253	559	609	602	189	246	92	64	68	69	60	5	39	7	34
ENSG00000057019	DCBLD2	105754	301	300	728	735	406	2005	8303	425	454	2681	8473	190	156	1640	413	4855	382	342	2700	1689	181	141	146	133	378	265	390	166	116	831	173	763	400	2132	1365	570	6784	188	34	14383	1258	67	32	6832	2407	1039	303
ENSG00000057149	SERPINB3	6696	0	0	9	1	0	0	1	1	1	16	151	0	0	1268	0	0	0	0	0	0	0	0	0	0	0	0	0	0	0	0	0	0	0	0	0	0	3	0	0	63	67	0	0	0	14	4	0
ENSG00000057252	SOAT1	64966	269	349	2745	681	644	736	2775	473	392	592	551	198	254	648	183	2399	238	209	420	539	429	172	141	123	207	416	336	155	149	544	424	862	796	544	522	581	761	164	22	521	242	62	29	337	334	48	2553
ENSG00000057294	PKP2	106095	689	744	2177	858	1153	697	10	672	731	686	847	273	196	128	46	0	1912	952	818	1134	679	489	207	317	683	559	536	376	217	666	754	1066	1255	714	738	368	20	74	7	554	182	295	86	675	428	32	443
ENSG00000057468	MSH4	116360	0	0	0	6	2	0	0	3	0	2	2	0	1	5	4	4	2	3	1	7	0	0	0	0	0	0	0	0	1	0	0	5	1	48	0	0	2	0	0	0	1	0	2	0	3	0	8
ENSG00000057593	F7	14893	4719	7092	87	525	473	1221	23	3570	3344	852	590	2657	2522	581	5201	49	709	727	37	52	947	1613	613	335	4409	1945	3499	2402	2131	923	1062	357	177	463	655	427	16	357	141	9	9	683	407	0	0	0	5
ENSG00000057608	GDI2	76909	3763	3437	6947	8162	8006	7994	8125	2363	2676	3098	3903	2499	2858	3316	2523	14749	3750	2520	1768	2338	1828	1045	1302	1674	2673	2480	2449	1555	1578	3590	3315	4370	3773	4197	4370	7751	5431	1559	153	3702	1509	650	366	1557	1433	264	4585
ENSG00000057657	PRDM1	116476	38	30	6	95	157	1	364	96	227	31	15	0	10	6	57	225	0	0	84	57	67	35	5	2	17	38	61	38	34	26	0	17	0	12	21	29	270	33	12	63	56	4	5	44	39	5	192
ENSG00000057663	ATG5	280368	442	405	836	754	606	481	867	352	387	597	585	160	225	371	257	1363	509	385	358	441	210	100	164	172	312	293	248	172	183	415	227	551	417	300	286	260	550	178	32	1008	411	59	34	493	329	61	651
ENSG00000057704	TMCC3	83435	72	13	0	202	48	0	6	34	169	279	152	5	7	109	61	8	21	51	64	48	78	43	7	21	17	61	59	100	18	45	111	31	151	21	57	0	8	61	1	435	151	2	4	241	236	76	48
ENSG00000057757	PITHD1	9814	827	489	1978	985	1254	674	1372	324	308	559	526	536	498	1351	3128	1756	450	183	365	399	314	207	225	302	355	586	498	405	419	401	586	522	461	429	528	503	705	256	30	562	209	48	40	145	225	51	669
ENSG00000057935	MTA3	262378	157	135	462	440	368	2361	658	175	178	274	577	115	185	273	640	1311	264	165	310	407	50	51	196	143	74	81	119	93	86	448	383	575	348	349	461	1128	674	62	26	489	294	27	17	328	352	54	509
ENSG00000058056	USP13	136361	161	174	449	201	349	2321	818	214	263	205	228	111	102	116	288	1669	306	376	248	199	192	70	101	64	163	135	219	91	94	245	121	280	166	227	374	578	407	83	33	91	24	31	30	38	40	8	422
ENSG00000058063	ATP11B	128126	280	411	786	1491	1052	501	743	752	728	2127	1875	181	192	565	224	2777	1115	798	1175	1540	385	120	382	577	437	341	393	176	119	1225	217	1678	704	718	882	175	622	173	41	1453	500	96	64	1168	1071	138	2005
ENSG00000058085	LAMC2	58889	12	1	9	541	180	4	597	82	22	2200	5020	6	0	55	10	130	152	51	826	1511	8	3	150	141	2	6	9	40	9	78	17	18	14	293	133	5	560	62	5	13825	2682	4	0	5461	2985	722	1912
ENSG00000058091	CDK14	744166	339	433	724	543	604	8	1186	489	783	515	618	98	84	159	262	920	1084	925	256	231	92	102	230	318	364	85	399	139	87	324	234	405	710	459	457	46	822	71	22	718	181	84	38	558	228	88	443
ENSG00000058262	SEC61A1	20042	4664	2937	12921	10665	10734	7204	24597	1967	2906	5662	9901	3602	7259	13664	4731	39897	4226	1949	2212	2775	1896	910	2768	2275	1519	6633	2082	3369	1642	4563	4921	4977	4859	5040	4495	9238	8784	1017	542	3270	1483	362	264	2752	2527	463	8642
ENSG00000058272	PPP1R12A	161897	241	282	713	389	329	828	2529	451	486	707	1094	95	126	160	371	3384	739	454	936	898	287	90	205	235	265	237	322	149	88	490	53	555	348	723	690	429	2147	203	64	1077	539	51	34	805	596	153	1183
ENSG00000058335	RASGRF1	130826	3	0	2	49	18	35	4	0	3	2	5	1	0	0	8	30	0	0	57	37	1	1	0	0	0	0	0	1	0	0	0	0	0	5	6	12	1	0	1	0	2	0	0	0	0	0	3
ENSG00000058404	CAMK2B	117427	251	251	5	6	12	8	1	214	367	35	18	311	385	50	12	5	141	84	24	15	33	63	246	159	102	98	193	134	191	3	5	1	4	2	1	8	10	35	4	0	0	33	31	0	1	0	3
ENSG00000058453	CROCC	232691	165	97	256	171	185	195	522	88	100	188	248	90	155	883	907	420	126	41	116	120	35	60	132	112	51	59	155	217	159	213	371	387	448	239	251	149	907	98	41	118	93	5	9	50	61	35	471
ENSG00000058600	POLR3E	37726	149	212	722	312	421	1071	400	182	186	272	312	78	91	396	145	970	238	94	114	130	101	96	232	314	147	253	254	145	145	267	360	343	449	389	543	1109	242	30	8	151	28	13	16	100	64	16	331
ENSG00000058668	ATP2B4	117520	376	96	12	1998	1260	570	6747	742	406	5198	9487	649	1062	1446	1061	23864	489	271	2697	3722	526	198	2706	1896	77	691	499	249	174	17	31	43	4	1862	1073	458	3494	336	279	1742	831	74	50	2064	1047	245	1719
ENSG00000058673	ZC3H11A	59345	0	3	2	4	2	1	2	2	5	7	1	1	0	0	0	3	13	16	11	7	2	0	1	0	1	0	1	1	0	0	5	2	0	3	6	0	1	3	0	7	2	0	2	0	0	0	13
ENSG00000058729	RIOK2	22380	193	184	640	333	338	298	690	183	156	256	326	120	188	312	244	1107	278	158	301	322	108	39	77	72	172	119	166	115	93	308	80	505	301	360	287	377	393	108	15	237	87	28	24	139	141	24	355
ENSG00000058799	YIPF1	38079	432	303	1274	768	698	572	639	215	277	989	905	576	719	1074	465	1283	448	183	247	348	182	93	235	273	214	436	158	173	155	337	392	444	813	353	310	272	244	389	108	677	289	35	31	426	335	78	916
ENSG00000058804	NDC1	72985	179	183	1131	506	865	1298	868	187	220	296	445	86	108	173	280	3270	354	221	302	344	101	57	82	131	149	141	167	68	66	223	72	284	140	551	1131	1345	423	58	24	229	45	31	19	110	105	21	430
ENSG00000058866	DGKG	256566	26	10	26	93	98	129	15	9	22	69	130	1	1	64	65	3	11	8	11	5	9	8	10	9	4	16	46	20	18	4	1	2	2	9	3	67	17	15	6	19	0	0	0	4	5	3	205
ENSG00000059122	FLYWCH1	39271	546	495	1583	685	718	865	1551	128	312	867	686	115	283	611	1371	1368	227	87	218	240	113	129	342	366	108	184	423	300	263	440	664	426	546	384	422	998	1135	84	33	214	183	27	13	281	259	28	461
ENSG00000059145	UNKL	51546	61	114	252	97	116	235	340	106	95	214	278	67	76	390	535	470	213	158	104	78	38	54	57	53	33	85	126	155	126	70	76	122	75	93	124	297	511	35	21	79	40	8	7	44	51	12	337
ENSG00000059377	TBXAS1	243274	184	137	70	42	44	21	37	85	132	49	106	6	25	192	169	10	14	22	13	11	449	66	11	4	49	458	115	297	280	23	27	33	44	28	19	29	16	12	5	113	19	4	0	44	67	17	881
ENSG00000059378	PARP12	39202	394	318	285	645	554	504	179	399	246	565	1491	272	500	775	1148	817	683	386	103	124	226	194	291	318	122	289	168	270	196	222	196	304	279	178	142	378	218	176	114	959	674	17	21	689	518	165	1013
ENSG00000059573	ALDH18A1	50770	374	321	3193	2615	2515	6472	3517	363	383	2190	2591	208	605	1156	682	7144	790	259	900	1167	247	169	498	468	219	606	311	190	133	1030	1037	1482	1783	2003	2856	8181	2190	195	56	1806	647	47	35	1217	974	137	1680
ENSG00000059588	TARBP1	87866	189	179	879	413	518	442	336	221	246	440	893	187	416	679	1026	655	453	203	282	300	69	43	109	130	127	61	155	142	71	328	92	460	365	525	640	493	317	140	80	186	24	21	21	82	119	29	1110
ENSG00000059691	GATB	90503	530	405	1674	1668	1695	978	570	265	286	236	298	258	248	439	597	1852	320	161	137	152	75	106	245	291	295	193	206	175	221	393	760	540	654	322	328	575	340	45	26	189	52	49	28	113	70	17	266
ENSG00000059728	MXD1	45257	108	124	827	1296	519	422	155	377	896	1257	884	62	134	465	287	215	174	104	404	456	230	35	109	143	155	140	109	125	92	1062	411	622	248	293	360	121	141	208	22	3930	3510	21	26	2491	2845	441	417
ENSG00000059758	CDK17	122219	152	181	377	276	225	460	773	436	386	742	859	66	63	126	164	1343	296	258	370	378	207	76	104	117	150	142	199	181	121	287	103	311	248	401	426	223	860	132	38	282	100	39	24	182	167	35	718
ENSG00000059769	DNAJC25	23017	759	861	367	258	272	181	193	792	712	570	325	354	486	425	284	368	306	307	104	123	121	169	93	89	605	382	547	347	382	496	408	462	343	181	173	175	182	81	19	169	97	175	95	64	101	7	353
ENSG00000059804	SLC2A3	16957	61	22	4	19	2	41814	2729	791	1072	920	721	1	35	33	833	2256	0	8	2374	2945	315	28	19	4	15	175	96	127	199	4	0	4	0	502	412	7642	3163	282	22	70	3	3	11	0	0	0	352
ENSG00000059915	PSD	18922	52	50	52	41	48	15	569	25	34	79	58	60	80	192	77	10	8	5	55	61	3	13	28	10	12	27	33	62	44	12	12	30	9	219	30	26	333	2	1	2	4	3	7	7	15	3	27
ENSG00000060069	CTDP1	76822	283	167	270	271	283	524	575	105	102	332	634	189	246	468	517	639	151	70	115	132	133	71	157	190	77	223	143	263	178	228	249	259	237	258	215	288	469	43	10	244	208	12	13	151	100	42	340
ENSG00000060138	YBX3	24234	198	150	3460	1730	2596	4416	4939	440	492	2768	2537	277	657	3213	3913	4182	267	22	1232	1309	324	137	514	508	70	660	206	562	220	371	689	534	1004	1266	2195	2395	3298	395	61	691	299	18	10	532	462	94	2666
ENSG00000060140	STYK1	55395	1	0	2	1	0	0	23	2	1	90	151	1	0	3	24	10	1	0	170	322	2	1	0	0	0	0	0	3	2	0	1	4	0	1	0	0	6	0	0	482	358	0	0	281	284	35	248
ENSG00000060237	WNK1	158873	1315	1799	3845	1972	1647	6193	3289	2237	2452	4842	4305	741	686	3028	2955	4723	3460	1868	2007	1983	1325	640	1333	1875	891	1236	1484	832	544	2568	623	2607	1101	2554	3758	2189	1892	479	190	1557	872	359	169	2163	1572	394	3830
ENSG00000060303	RPS17P5	407	0	0	1	1	0	2	0	0	0	0	0	9	23	33	86	53	0	0	0	0	0	0	0	0	0	0	0	0	0	0	0	0	0	0	0	0	0	0	0	0	0	0	0	1	0	0	0
ENSG00000060339	CCAR1	71365	427	488	2176	1070	1233	1215	1389	702	747	1400	1700	358	583	1996	1176	3194	1005	414	687	779	421	156	402	723	397	542	471	225	165	1236	204	1782	944	1527	1320	825	1509	654	255	1372	320	87	76	574	558	143	1702
ENSG00000060491	OGFR	9165	1763	1695	2180	1127	1174	3516	1253	686	622	2213	1652	852	1350	2108	2672	2008	1003	621	353	377	557	493	700	673	493	1394	1284	3040	2243	969	1371	929	735	691	942	3878	1994	250	169	929	922	82	65	355	251	112	734
ENSG00000060558	GNA15	27716	36	15	0	3	1	4	1	13	24	1	11	1	3	3	219	2	0	0	32	48	66	8	8	1	1	49	16	69	58	1	0	0	0	2	0	1	6	10	5	3	5	0	0	8	0	0	67
ENSG00000060566	CREB3L3	19423	1915	1872	2424	1948	2755	897	1	2778	2075	7575	4316	15873	22913	41419	9304	2	227	260	123	199	5234	995	855	294	605	9838	2015	249	923	2307	1933	2309	986	392	473	864	30	1407	547	368	1580	257	199	112	395	32	19
ENSG00000060642	PIGV	10926	760	638	740	699	715	546	274	499	520	295	320	219	178	264	444	465	233	219	184	213	69	185	125	124	404	255	490	240	260	372	505	441	461	219	220	386	206	42	16	286	170	62	61	233	172	28	434
ENSG00000060656	PTPRU	90297	346	355	685	3006	1852	5173	2234	160	118	1183	1391	279	510	2673	106	1056	493	295	609	823	118	112	575	733	105	292	224	397	238	137	113	103	57	608	624	1706	2033	66	29	407	108	11	12	828	489	80	804
ENSG00000060688	SNRNP40	37220	305	165	1192	381	550	946	1223	142	156	287	338	234	200	506	423	2761	263	173	403	477	126	56	131	169	118	172	148	89	80	293	293	320	324	384	527	981	540	133	13	230	72	20	16	117	106	22	481
ENSG00000060709	RIMBP2	320144	2	0	0	0	0	1	29	33	0	0	0	1	1	5	4	0	1	0	1	1	0	1	0	0	0	0	0	5	0	0	2	0	0	1	0	0	13	1	0	0	0	1	4	0	0	0	0
ENSG00000060718	COL11A1	232405	0	0	1	1	0	1	9319	0	0	24	1	0	1	4	31	8588	0	0	717	333	0	1	1	1	2	1	1	0	0	1	0	2	0	20	5	3	3165	8	2	0	0	0	0	0	0	0	0
ENSG00000060749	QSER1	100496	231	261	629	292	351	597	943	366	394	491	692	47	115	136	89	1280	450	335	757	636	114	50	154	198	193	135	220	56	61	391	24	537	270	654	823	552	624	125	28	386	190	52	39	330	197	77	630
ENSG00000060762	MPC1	18094	2411	1974	973	2190	2121	1137	382	2928	2260	1465	836	2515	3465	1147	1352	689	702	326	157	164	1002	984	674	562	1434	2272	1422	1250	2247	687	702	729	648	431	477	1009	314	2079	295	530	233	282	231	163	154	16	767
ENSG00000060971	ACAA1	34113	11903	10296	7243	4887	5464	3520	858	8590	9142	4271	2195	6100	11574	7733	17424	2230	1859	1536	575	709	1160	2196	1337	1120	4954	2535	5623	2276	3649	9915	26012	16420	13469	1013	1058	3687	507	1065	825	2714	1453	1653	1175	1118	1423	140	2224
ENSG00000060982	BCAT1	139077	3	4	2284	990	967	961	4898	12	27	1399	1110	0	2	181	120	5259	4	8	2626	2921	89	6	15	14	22	17	14	14	2	2183	116	2756	570	1455	1561	1428	5562	16	12	12	1	0	0	0	3	0	28
ENSG00000061273	HDAC7	50410	306	58	810	489	393	695	3171	94	103	1691	1628	17	42	1129	2603	5363	185	45	402	408	137	56	192	216	14	189	226	418	225	349	317	573	355	555	326	357	2531	122	44	980	195	1	8	773	387	185	1449
ENSG00000061337	LZTS1	57798	19	2	1	0	0	0	1151	1	0	9	42	0	2	8	40	743	0	0	72	33	0	0	2	1	1	0	4	21	12	0	0	0	0	19	2	2	92	3	0	0	0	0	0	0	0	0	25
ENSG00000061455	PRDM6	105025	9	3	0	5	2	1	30	5	8	0	5	3	12	11	50	22	1	0	42	22	4	1	0	1	1	4	2	4	1	0	1	3	6	4	1	2	50	6	3	0	0	1	0	5	0	0	25
ENSG00000061492	WNT8A	8375	0	0	0	0	0	0	0	0	0	0	0	0	0	0	0	0	0	1	0	0	0	0	0	0	0	0	0	0	0	0	0	0	0	0	0	2	0	1	0	0	0	0	0	0	0	0	0
ENSG00000061656	SPAG4	5265	24	17	214	670	444	1483	97	20	11	778	1125	32	34	399	237	60	63	314	73	94	9	11	298	51	18	33	19	47	35	356	399	122	84	194	233	511	343	15	3	206	248	1	0	12	44	11	54
ENSG00000061676	NCKAP1	129743	727	961	2604	2680	1978	3365	4223	1002	1206	3441	4463	158	233	707	339	7582	2444	1440	2398	2800	533	344	967	1176	708	501	693	386	355	3239	316	4525	1603	2002	2033	1898	2609	364	62	4180	1543	163	104	2723	2455	330	3904
ENSG00000061794	MRPS35	45473	1057	858	2822	2523	2787	2062	1191	611	742	873	1063	426	603	836	487	2002	1416	615	406	542	413	175	408	646	598	532	597	378	407	1081	927	1320	1358	855	932	1212	731	389	48	1133	279	150	56	468	440	61	1070
ENSG00000061918	GUCY1B1	48782	112	18	115	59	83	0	255	21	22	159	132	1	10	7	115	103	29	8	111	55	19	11	53	39	4	19	19	66	45	6	15	8	19	18	5	1	93	48	6	11	0	2	2	0	0	0	147
ENSG00000061936	SFSWAP	88656	355	381	1180	648	780	1422	724	361	334	614	674	344	748	1142	3314	1805	348	290	410	456	171	106	157	196	136	268	330	279	201	508	527	589	661	540	645	695	772	223	74	356	212	49	29	131	234	82	1181
ENSG00000061938	TNK2	48581	652	738	428	311	322	548	845	242	289	532	404	969	1113	802	3183	1101	162	129	191	213	203	244	285	174	260	632	428	1120	981	273	308	477	203	197	273	211	1388	215	160	328	378	40	14	388	226	74	448
ENSG00000061987	MON2	133659	638	899	822	494	481	527	670	1364	1767	1147	1331	341	710	529	511	2015	1375	1187	860	923	343	262	274	384	636	493	654	333	232	1021	129	1202	595	1020	1041	372	743	267	151	740	293	174	108	432	496	169	1935
ENSG00000062038	CDH3	86427	0	0	1	3	0	8	16	4	3	1801	3937	0	4	1912	5	8	0	3	477	665	0	0	4	3	0	0	1	0	0	2	0	2	0	0	2	1	8	13	1	1191	242	0	1	236	149	99	58
ENSG00000062096	ARSF	71256	22	10	0	1	0	0	1	6	28	2	1	157	131	2	3	0	5	11	0	0	1	46	15	4	11	15	4	17	29	0	0	0	0	3	0	0	0	1	0	0	0	1	2	0	0	0	1
ENSG00000062194	GPBP1	90731	770	728	1334	983	944	1245	1009	718	759	1808	1358	327	471	989	1192	2142	839	613	988	1265	355	221	308	349	589	405	599	385	257	830	176	1082	726	917	1183	501	988	463	186	1196	579	127	83	520	487	106	1642
ENSG00000062282	DGAT2	42023	9392	6197	898	2307	2493	838	204	1623	1539	4164	425	2521	2434	3666	1786	8	1788	1429	266	504	87	1691	193	153	3174	992	1634	2179	2962	2197	1847	1876	508	158	258	925	83	417	143	270	289	718	553	62	113	13	77
ENSG00000062370	ZNF112	40662	26	14	47	33	33	5	59	37	20	40	95	3	4	86	17	189	47	60	88	87	5	4	13	6	17	5	14	8	5	47	14	84	79	89	68	18	61	9	2	60	28	2	0	32	33	14	104
ENSG00000062485	CS	28692	1252	575	7192	6312	6263	6846	4116	625	870	2829	2461	537	877	2767	1742	9612	1013	325	917	1148	385	152	626	906	160	511	427	435	273	1022	1782	1255	1621	1635	1964	4817	1739	352	72	1307	437	56	49	987	731	111	2450
ENSG00000062524	LTK	10250	189	12	3	45	65	0	18	12	75	37	48	3	15	5	535	46	1	3	10	14	34	20	3	4	6	31	124	185	212	29	6	253	2	7	0	52	18	34	13	35	25	1	3	12	53	4	68
ENSG00000062582	MRPS24	3335	5	4	27	5	6	3	84	2	2	0	2	0	1	4	4	141	4	1	3	10	0	1	1	1	2	1	3	3	0	6	1	5	6	1	4	2	20	1	0	0	0	0	0	0	0	1	5
ENSG00000062598	ELMO2	66935	284	151	706	457	446	582	1342	204	100	444	505	193	484	699	729	2520	288	112	322	295	195	71	141	153	47	159	147	153	94	214	212	335	262	189	230	514	625	132	30	324	151	19	15	380	275	25	634
ENSG00000062650	WAPL	86536	562	707	1510	798	748	1423	1231	816	815	1305	1780	304	310	505	570	2727	1614	901	887	1003	477	203	464	708	495	507	700	227	233	1069	184	1118	494	1109	1279	725	1016	277	94	1183	477	122	61	644	510	99	1456
ENSG00000062716	VMP1	135063	825	1117	2895	2935	2518	3248	2400	1333	2239	5588	5823	2432	3079	5591	1490	4143	3306	2041	3117	2505	1124	340	798	706	1631	1073	939	1309	828	2744	4036	3405	10083	3478	2905	1774	3437	2681	1801	2362	1592	389	319	1198	1911	632	5217
ENSG00000062725	APPBP2	83084	296	265	815	571	507	950	1117	492	384	495	873	112	158	398	253	2207	476	365	722	792	195	110	195	252	377	228	318	139	115	734	148	1007	432	604	620	345	953	155	28	591	238	87	47	340	375	51	1354
ENSG00000062822	POLD1	33814	106	134	1674	361	584	1214	1073	64	79	194	159	58	103	386	1358	1312	136	87	165	201	44	55	156	120	47	140	143	69	79	146	169	197	134	300	595	1462	741	35	5	55	49	11	0	50	45	10	130
ENSG00000063015	SEZ6	51539	1	1	1	0	1	5	0	2	6	1	3	0	0	1	0	0	1	1	2	1	0	0	3	0	2	0	3	1	0	5	5	2	0	5	0	2	3	0	1	0	0	1	0	0	0	0	0
ENSG00000063046	EIF4B	36051	3175	3490	11700	9553	10013	14601	7269	3386	4292	5946	4587	1669	1817	4810	3206	20983	4237	3002	2654	3218	1571	1896	2242	1875	4058	2122	5650	1832	1888	3247	4043	5405	4446	9265	10919	12339	8894	1471	121	3806	1197	638	281	950	1002	212	4477
ENSG00000063127	SLC6A16	35577	114	167	6	7	11	2	25	65	124	27	37	143	476	49	202	43	12	22	19	5	26	41	11	21	97	64	72	36	49	0	1	3	1	30	53	3	35	25	10	0	0	29	26	0	0	0	8
ENSG00000063169	BICRA	95081	211	261	507	199	186	314	551	137	87	231	281	166	350	385	584	259	33	22	56	34	90	77	148	143	31	145	137	678	338	184	156	183	131	156	212	211	507	93	42	149	81	13	13	151	90	47	388
ENSG00000063176	SPHK2	11426	649	697	1548	1888	1988	178	636	304	291	312	512	196	224	431	571	848	379	260	122	183	70	138	216	345	195	395	412	447	607	816	1164	834	753	486	625	257	360	39	25	297	157	31	27	285	171	34	334
ENSG00000063177	RPL18	3856	7502	3968	22391	18785	21453	24426	17980	1439	2024	3525	3147	4500	6588	11396	25899	25419	2796	1527	2741	3355	1022	1807	2213	2075	2996	3343	4511	8500	9024	2885	7064	4253	7400	8216	10891	17749	11744	1799	352	3086	1500	257	330	1106	672	384	4832
ENSG00000063180	CA11	8241	25	11	34	27	19	28	49	4	11	80	91	5	3	52	112	82	6	6	40	38	2	3	13	11	4	10	4	25	22	5	9	23	2	27	8	18	51	5	1	53	22	1	0	25	15	15	77
ENSG00000063241	ISOC2	9358	2601	1772	1491	1263	1767	2027	1787	866	919	421	543	1430	1865	2116	931	2115	707	325	152	203	450	690	768	676	1049	1587	862	2244	2464	441	691	519	657	410	565	1968	682	295	74	228	192	166	183	136	111	16	371
ENSG00000063244	U2AF2	20569	1731	1478	6467	3361	4489	3808	7729	941	1228	927	1480	846	1770	4052	3141	10909	701	341	818	858	600	483	798	1092	609	1262	1356	1152	1091	1435	2197	1932	2194	1640	1975	3858	3778	289	68	1105	523	91	97	907	784	104	2066
ENSG00000063245	EPN1	34632	3836	3789	5871	7033	6355	8451	6601	1293	1407	2931	2443	1878	1721	4824	1737	6563	1283	959	488	557	820	1242	1401	1307	1116	2412	2439	5836	6574	1768	2570	1988	1789	1443	1799	3507	5172	261	73	2476	1798	271	185	1860	1452	420	2098
ENSG00000063322	MED29	9338	849	603	1942	1321	1389	998	1154	461	631	836	907	357	447	1463	654	2509	485	303	383	462	251	252	451	491	331	456	633	447	452	970	1213	1065	1078	515	457	866	760	117	19	582	286	95	50	433	518	79	1383
ENSG00000063438	AHRR	113351	0	0	3	0	0	1	29	0	0	7	2	0	0	3	16	43	0	0	4	3	0	0	1	0	3	1	0	1	0	0	0	0	1	1	1	0	30	0	0	0	0	0	0	0	0	0	2
ENSG00000063515	GSC2	1707	0	0	0	0	0	0	0	0	0	0	0	0	0	0	0	0	0	0	0	0	0	0	0	0	0	0	0	0	0	0	0	0	0	1	1	0	0	0	0	0	0	0	0	0	0	0	0
ENSG00000063587	ZNF275	25963	629	580	406	289	322	368	779	675	695	408	461	231	344	302	859	1133	262	253	263	235	183	246	85	117	340	262	629	283	211	231	207	287	171	277	370	357	393	135	35	48	23	117	53	44	50	8	340
ENSG00000063601	MTMR1	72137	226	248	1101	477	578	254	437	209	292	321	557	122	248	294	325	1752	372	248	444	529	141	91	235	211	87	195	227	129	120	314	250	443	372	367	447	203	224	100	25	396	120	36	17	264	177	36	667
ENSG00000063660	GPC1	32413	1117	1097	2527	2212	1469	832	5906	483	282	2155	2774	543	662	1667	149	13883	589	400	2679	2503	333	373	913	547	401	362	515	1074	658	263	523	94	45	1348	505	60	2531	39	9	681	295	56	56	1301	536	76	2100
ENSG00000063761	ADCK1	134905	69	88	345	238	310	69	156	58	75	43	76	122	277	523	718	356	107	31	44	62	50	19	40	68	27	98	49	59	39	133	127	136	129	101	144	90	87	82	28	39	25	10	11	61	62	15	210
ENSG00000063854	HAGH	31537	5859	5095	1822	3025	3244	2689	632	1826	1479	1714	1158	4412	4749	1388	5531	893	711	557	234	291	836	1579	729	1047	2963	1488	2636	3967	5060	1534	3271	1551	1565	340	411	1502	473	287	83	510	365	380	266	262	254	47	1242
ENSG00000063978	RNF4	163100	431	276	1800	1407	1531	1157	2165	326	269	1351	1953	217	328	740	643	4767	622	306	487	601	250	172	416	589	180	311	311	358	241	768	756	856	646	729	764	767	1178	134	31	783	267	41	34	600	451	65	997
ENSG00000064012	CASP8	54268	158	195	229	817	740	372	314	214	297	398	846	45	118	536	199	768	400	296	228	298	90	54	163	177	181	75	146	105	147	497	374	622	485	725	560	485	306	77	21	383	103	35	27	286	296	51	692
ENSG00000064042	LIMCH1	340437	241	109	189	2880	1912	2	810	174	354	1665	2225	158	104	1493	115	1908	482	508	989	1022	130	96	413	921	64	98	130	195	139	72	29	7	6	333	401	1	1161	153	9	5602	2942	37	25	1196	2021	348	3013
ENSG00000064102	INTS13	33145	160	139	879	511	685	737	737	194	193	155	434	135	216	662	270	1376	402	240	220	294	115	39	161	195	148	136	105	103	81	370	130	462	350	585	556	600	622	89	30	173	65	32	14	163	105	17	286
ENSG00000064115	TM7SF3	42855	1370	1154	1677	1667	1972	2514	934	988	1030	2306	2965	515	433	1587	569	3365	2380	1674	558	698	488	368	1629	2370	1374	486	928	663	656	726	1262	1270	1618	1386	1497	1257	739	144	34	1160	328	350	201	1850	1630	132	2011
ENSG00000064195	DLX3	5219	0	0	0	0	0	6	8	0	2	5	3	0	0	12	0	1	0	0	15	17	0	1	0	0	0	0	0	0	0	0	0	0	0	0	0	2	1	3	1	0	0	0	0	0	4	1	0
ENSG00000064199	SPA17	23720	4	1	3	17	28	41	64	4	4	36	49	13	24	111	108	778	44	44	108	52	8	2	8	16	1	1	3	1	0	4	3	5	5	6	10	9	21	7	5	95	29	5	2	62	78	23	207
ENSG00000064201	TSPAN32	16203	22	3	12	10	25	1	3	9	18	8	5	0	2	5	10803	6	0	1	5	3	3	6	1	4	4	10	16	55	14	1	1	3	4	1	0	0	17	1	4	0	0	0	0	0	0	0	78
ENSG00000064205	CCN5	13665	4	0	54	5	4	48	69	0	1	4	16	0	0	3	0	4	0	0	7	10	1	1	1	1	0	0	0	70	10	0	26	3	63	4	0	3	10	8	0	0	0	0	0	0	6	0	10
ENSG00000064218	DMRT3	15077	0	0	0	8	4	0	0	0	0	0	0	0	0	1	0	0	0	0	0	0	0	0	0	0	0	0	0	0	0	0	0	0	0	0	0	1	0	0	0	0	0	0	0	0	0	0	0
ENSG00000064225	ST3GAL6	88965	1054	1193	243	231	157	168	62	774	843	334	167	995	929	212	344	2	468	651	63	109	378	453	72	50	1415	886	693	714	372	138	54	36	31	59	78	199	104	464	95	97	109	304	176	25	60	3	32
ENSG00000064270	ATP2C2	95660	4	3	2	19	9	2	0	7	1	141	103	0	0	1	11	1	0	0	104	129	2	2	0	1	2	1	6	4	0	2	2	0	0	6	2	3	6	16	3	522	99	0	0	152	231	52	532
ENSG00000064300	NGFR	19715	723	3	7	8	5	122	312	1	1	6	1	0	14	8	354	3	0	0	43	28	1	4	0	0	0	4	11	647	570	1	1	0	0	6	1	4	23	55	3	0	0	2	2	0	0	0	83
ENSG00000064309	CDON	107539	32	45	264	42	18	310	272	105	114	145	72	29	32	43	274	95	131	51	1298	757	9	11	17	19	34	19	30	12	13	33	10	38	10	165	217	172	148	22	12	30	2	7	7	6	20	2	55
ENSG00000064313	TAF2	102067	163	223	640	383	397	445	880	315	394	526	793	85	215	272	165	2395	681	405	264	316	157	68	168	251	190	180	186	91	67	374	86	472	266	463	541	254	594	123	23	354	85	60	28	267	233	37	697
ENSG00000064393	HIPK2	216428	1119	1150	5251	2247	1929	2258	1242	1178	1036	4866	4449	538	623	2028	621	936	2333	2616	1442	1256	1152	853	1076	1202	851	2074	1773	660	366	2768	770	4643	2605	2332	2843	1931	516	283	150	1566	685	137	110	2622	1872	424	2307
ENSG00000064419	TNPO3	100993	792	587	3244	1416	1478	1469	2270	657	633	930	1065	355	529	1049	776	4943	991	418	522	652	325	215	359	477	314	387	523	237	203	792	466	844	511	747	838	820	1230	146	59	889	271	82	64	584	507	104	1107
ENSG00000064489	BORCS8-MEF2B	46589	0	1	0	0	0	0	0	1	1	0	1	0	0	2	1	0	1	0	0	0	0	0	0	0	0	0	0	0	0	0	0	0	0	0	0	0	0	0	0	0	0	0	0	0	0	0	2
ENSG00000064490	RFXANK	9640	212	128	1119	580	665	415	1039	62	94	163	253	89	232	747	1395	1896	125	59	180	214	48	63	94	95	74	106	144	174	179	205	401	265	354	254	224	453	565	37	19	286	213	19	4	201	82	35	359
ENSG00000064545	TMEM161A	19344	650	596	1609	679	1042	1190	774	355	346	544	482	288	583	883	1064	698	285	162	174	191	106	176	341	295	292	382	458	523	570	495	953	495	501	625	967	1030	499	70	13	119	46	48	26	101	111	32	340
ENSG00000064547	LPAR2	5275	36	20	42	113	53	32	34	24	35	128	261	7	16	167	273	74	4	5	95	78	35	22	28	18	2	27	27	106	46	28	36	86	26	115	135	10	116	29	6	180	144	0	1	243	162	53	351
ENSG00000064601	CTSA	8676	1235	1398	10050	12214	10240	5961	4972	577	500	2490	2570	1740	1457	15513	3890	5773	952	731	975	1463	836	552	1692	1319	530	1022	906	1190	1037	1368	3889	1526	3623	2518	2522	1574	3217	412	156	2038	2860	222	169	4214	2770	457	3140
ENSG00000064607	SUGP2	43135	646	925	2316	1228	1377	931	1232	1065	728	1896	2147	574	1045	2751	3951	3732	616	484	754	643	292	215	422	590	298	454	604	502	378	1237	699	1659	1176	2198	3456	749	1698	286	131	359	166	79	69	271	373	97	1285
ENSG00000064651	SLC12A2	105911	68	92	372	113	167	186	475	506	335	919	1651	22	17	79	29	899	232	162	608	745	104	58	138	182	108	140	173	116	50	230	41	284	89	2145	1576	173	371	237	26	3348	107	26	22	1044	314	265	6916
ENSG00000064652	SNX24	185915	125	126	183	285	219	244	349	109	146	318	320	54	47	299	102	680	255	114	205	211	82	27	77	103	53	80	56	78	117	184	96	183	94	174	236	223	218	56	13	174	49	17	18	59	90	16	323
ENSG00000064655	EYA2	294220	22	1	0	0	0	0	351	23	6	0	26	76	9	70	12	23	3	26	6	2	4	7	3	1	11	1	2	13	2	0	0	0	0	1	1	0	331	0	0	2	1	8	5	0	0	0	20
ENSG00000064666	CNN2	12482	556	315	2198	1461	1336	6028	13724	196	527	1075	1912	467	577	1305	1352	25353	831	683	1182	1280	281	236	704	616	336	460	513	449	488	414	538	556	929	1076	1895	2487	8264	148	27	1998	1119	67	58	1632	909	221	684
ENSG00000064687	ABCA7	25575	129	92	1190	1105	1230	2437	32	71	108	658	1501	88	47	2702	13866	77	118	31	303	422	79	69	290	230	24	182	131	138	128	314	284	463	594	212	516	1531	166	40	49	526	312	6	12	675	399	105	685
ENSG00000064692	SNCAIP	152865	20	16	1	8	2	0	86	40	34	51	20	1	2	145	55	626	2	2	118	215	14	10	6	5	22	8	19	10	10	7	0	5	0	61	44	2	82	3	3	0	0	1	0	0	0	0	3
ENSG00000064703	DDX20	12755	100	83	453	187	262	206	525	76	69	187	387	59	121	199	282	1646	272	129	299	336	70	36	103	146	52	56	121	66	52	205	112	310	264	257	250	228	231	48	32	140	26	11	5	101	61	8	297
ENSG00000064726	BTBD1	50829	364	364	1697	2146	2017	1229	1617	442	515	1410	1526	239	294	683	176	3156	835	525	737	856	412	133	435	816	355	350	379	230	208	845	673	977	856	932	892	807	1216	211	34	1299	397	74	57	682	600	67	1336
ENSG00000064763	FAR2	191877	16	23	24	233	274	3	139	21	18	46	74	0	3	5	72	740	1	1	16	14	35	4	7	7	16	37	26	26	28	50	56	103	34	38	32	2	85	29	3	0	12	0	0	19	4	0	31
ENSG00000064787	BCAS1	133817	4	2	1376	113	43	538	11	10	0	12	58	3	1	8	36	0	68	5	69	122	1	2	11	22	4	8	7	8	6	413	51	202	62	131	186	141	10	5	2	2575	1362	2	5	1522	2056	246	1578
ENSG00000064835	POU1F1	17180	0	0	1	0	1	0	0	0	0	0	0	0	0	0	0	0	0	0	0	0	0	0	2	0	0	1	1	0	0	6	0	4	2	0	0	0	0	0	0	0	0	0	0	0	0	0	0
ENSG00000064886	CHI3L2	42669	13	2	11	6	3	0	2	2	2	25	156	2	0	137	18	1	0	0	83	72	3	2	1	0	0	5	1	11	3	6	58	9	33	12	3	5	2	5	0	0	0	0	0	0	1	0	7
ENSG00000064932	SBNO2	66631	276	389	694	652	592	1343	1168	438	386	1387	1675	315	878	881	301	1272	144	89	277	333	354	246	587	492	180	886	458	794	512	430	485	292	329	1003	902	1013	1613	68	19	264	199	16	6	249	230	51	1107
ENSG00000064933	PMS1	93544	92	108	315	142	168	335	177	207	197	159	234	65	193	256	344	697	255	95	234	191	73	45	65	91	133	124	117	79	40	211	54	470	399	434	531	312	261	87	80	88	8	34	15	46	27	17	293
ENSG00000064961	HMG20B	6311	942	641	1549	1160	1265	1442	1617	237	224	498	564	724	838	2872	2204	3695	390	230	388	405	153	168	296	300	344	427	384	805	786	351	878	591	1402	676	708	590	1301	162	45	528	281	43	44	310	222	67	912
ENSG00000064989	CALCRL	106496	148	14	0	1	2	0	26	119	187	1470	327	1	1	0	69	42	9	6	61	24	42	16	7	1	24	60	135	156	127	1	0	3	1	5	2	0	32	175	7	11	7	3	7	57	12	0	96
ENSG00000064995	TAF11	10609	368	182	780	843	818	523	527	146	120	209	237	155	227	466	879	988	292	145	315	362	51	58	105	146	112	109	141	113	93	327	297	416	244	249	286	256	231	137	42	329	182	32	18	137	179	25	342
ENSG00000064999	ANKS1A	202151	489	240	1421	2340	2383	1148	580	240	278	602	746	89	176	262	532	1001	243	156	605	622	231	128	162	244	137	330	317	625	262	1405	1523	2002	1863	323	472	736	385	106	31	868	353	29	28	717	487	75	1137
ENSG00000065000	AP3D1	63480	1747	1931	7205	5396	5524	5950	5182	1110	1388	2897	4765	1032	2068	4659	2626	8183	2157	995	1375	1601	1024	743	1950	2580	594	2439	1510	1406	906	2918	2634	2463	2057	2941	3594	3940	3299	480	140	2458	1300	174	119	1650	1448	238	3446
ENSG00000065029	ZNF76	37076	542	467	1685	780	737	352	444	400	378	207	378	303	639	766	1762	957	230	169	200	223	118	111	191	193	188	212	323	327	325	476	504	530	447	295	468	323	287	65	41	120	63	57	33	138	186	39	703
ENSG00000065054	SLC9A3R2	13670	8037	5439	4834	720	848	2233	654	1702	2474	1195	930	2712	4095	6823	2452	4204	1107	532	129	183	619	2012	749	607	2174	2120	5245	7700	8634	576	1198	795	2168	524	552	735	854	538	209	1915	1093	368	294	513	593	200	2336
ENSG00000065057	NTHL1	8051	1524	698	1235	399	626	1091	391	168	148	193	132	251	203	323	541	768	228	93	62	59	35	329	141	211	412	304	440	548	537	181	307	197	499	151	280	1035	292	20	6	72	48	25	29	52	41	16	155
ENSG00000065060	UHRF1BP1	91123	166	255	1109	732	667	1113	419	305	172	771	820	150	250	162	414	890	595	228	412	491	212	63	222	288	87	136	166	73	75	773	244	981	364	262	459	737	167	131	58	190	62	33	18	118	143	53	275
ENSG00000065135	GNAI3	51580	745	717	1693	3145	2904	2012	4208	653	805	1535	2215	229	267	449	454	6430	1439	801	1109	1361	551	239	554	637	591	568	567	434	379	1490	532	1787	964	1284	1276	874	2350	373	62	1737	619	147	48	832	666	164	1343
ENSG00000065150	IPO5	70638	1265	1097	10151	3055	3600	9235	9269	1170	1221	1604	1909	578	809	963	2036	20335	1865	1034	1350	1522	554	482	527	814	1161	913	1299	525	412	1343	840	1918	2182	2657	4344	6827	4358	390	208	1248	168	209	128	475	374	87	2014
ENSG00000065154	OAT	21673	2436	5180	12939	28819	29778	1509	3407	6211	2007	539	605	268	96	575	1596	5830	295	53	1676	2307	427	148	50	97	2438	1067	1404	772	1244	5535	11303	5268	16253	2147	2017	832	1930	1282	19	903	474	475	301	543	775	35	1207
ENSG00000065183	WDR3	36823	308	262	1149	789	1211	746	1093	401	436	721	673	180	293	350	135	2657	1241	401	438	437	171	80	164	302	184	194	312	103	96	303	184	417	449	591	642	782	417	133	32	246	49	100	35	110	109	28	392
ENSG00000065243	PKN2	152033	323	462	965	613	500	892	707	800	895	1206	1491	96	141	171	178	2242	880	620	754	781	271	158	204	326	460	215	439	145	131	677	52	880	498	788	782	636	735	191	47	1184	439	103	46	642	710	136	1408
ENSG00000065268	WDR18	14167	792	610	2879	1231	1671	2221	1953	192	253	326	403	511	581	531	1288	2178	263	185	195	186	142	321	461	494	265	514	451	858	849	461	692	471	502	419	751	1916	1036	54	18	115	136	40	47	224	101	19	327
ENSG00000065308	TRAM2	79652	392	527	990	925	547	2917	4051	608	617	1708	2584	577	625	877	302	19202	1028	689	778	932	796	425	276	374	330	756	624	214	123	917	341	752	490	1181	802	1437	2196	172	32	437	245	89	49	243	329	55	169
ENSG00000065320	NTN1	222490	214	358	2	2	4	6	2977	272	173	206	59	306	317	192	10	10	135	171	49	41	160	209	270	141	215	427	404	309	210	51	89	14	27	9	48	14	213	26	0	0	0	33	24	0	0	0	6
ENSG00000065325	GLP2R	69893	20	0	0	0	2	16	1	1	0	1	19	1	1	3	15	7	8	0	1	3	0	2	4	19	0	0	2	20	26	1	0	0	2	7	5	12	0	5	0	0	0	2	1	0	0	0	15
ENSG00000065328	MCM10	49550	2	4	515	64	151	364	479	3	1	11	3	0	1	7	218	1103	10	0	80	102	1	1	1	0	3	3	9	2	3	3	4	10	11	73	207	362	164	16	4	4	2	0	0	0	0	0	1
ENSG00000065357	DGKA	26708	52	6	72	287	137	194	558	36	85	549	637	2	15	488	915	1859	33	5	233	334	40	7	58	76	3	29	41	96	56	222	117	207	151	147	132	16	734	48	23	1204	904	1	1	512	653	135	636
ENSG00000065361	ERBB3	26706	1966	3355	5792	5786	5422	10493	33	2733	3192	2619	2460	1792	1719	4141	7787	120	1377	1511	900	1350	1424	918	584	883	1505	1483	2967	951	951	4524	3902	4960	2894	1032	1407	5165	50	656	660	4890	3558	322	314	4115	4284	1267	14488
ENSG00000065371	ROPN1	23657	0	0	0	0	0	0	0	3	0	0	0	0	0	0	4	1	0	0	0	2	0	1	0	0	0	0	0	0	2	0	0	0	0	0	0	0	1	1	0	0	0	0	0	0	0	0	0
ENSG00000065413	ANKRD44	344156	121	75	36	15	16	2	139	165	277	195	191	11	38	68	64	158	235	127	69	74	111	34	98	94	46	67	123	96	46	19	15	25	63	29	24	0	143	59	35	116	28	24	11	70	58	24	930
ENSG00000065427	KARS1	21169	959	916	4859	3288	4534	7483	4910	575	823	1397	1776	1021	1259	2278	2091	9504	1783	783	749	1020	495	343	642	903	558	767	790	627	623	986	1201	1259	1596	1414	1658	5068	1990	385	37	1023	358	131	103	660	547	120	1755
ENSG00000065457	ADAT1	26319	111	134	303	235	348	112	419	184	194	201	446	90	142	283	224	1115	241	97	185	247	75	60	90	197	92	126	142	96	59	307	192	331	324	197	226	218	247	41	10	158	46	21	6	210	198	33	562
ENSG00000065485	PDIA5	158202	1707	1870	1503	1208	1187	3398	2176	835	898	1570	1246	1811	2111	3174	1020	1739	505	469	241	338	617	565	515	311	1159	1387	1262	799	840	980	1272	1450	1342	948	1550	1612	1962	333	185	502	185	213	129	164	93	20	729
ENSG00000065491	TBC1D22B	75198	74	68	651	375	348	751	324	72	58	408	310	88	137	371	1697	798	83	69	141	207	38	15	106	107	38	59	66	50	53	173	194	253	183	114	156	292	174	46	33	297	143	4	12	321	242	43	562
ENSG00000065518	NDUFB4	6179	1360	1014	1740	2057	2263	1563	1884	707	637	817	1048	1053	1542	1969	1274	2916	906	653	409	548	254	293	766	1127	759	748	763	928	1344	1192	1622	984	1509	964	1088	1288	1386	138	29	557	333	77	53	394	336	44	1199
ENSG00000065526	SPEN	104361	1035	1325	1596	768	872	1732	1096	1511	1245	1608	1649	676	838	1089	1199	1482	872	582	968	926	541	438	406	543	476	626	983	494	339	748	175	937	466	681	869	968	801	315	152	925	422	259	138	1099	802	310	2686
ENSG00000065534	MYLK	274282	1671	3538	225	448	566	353	2519	2109	2149	1731	1441	359	247	100	268	30247	6108	3926	698	1066	845	631	502	959	1310	997	1972	748	357	238	115	28	71	183	164	776	678	227	66	310	203	447	245	31	87	15	99
ENSG00000065548	ZC3H15	23108	728	664	1695	1524	1681	2472	1594	666	972	1108	1441	292	501	937	312	2877	1092	432	619	704	546	218	377	593	771	663	642	397	354	1017	461	1270	977	1411	1395	2142	1250	316	64	1210	298	109	82	546	511	59	1283
ENSG00000065559	MAP2K4	123001	349	339	875	584	518	838	775	436	406	575	945	257	267	529	359	1668	681	427	659	849	238	103	186	234	333	286	290	185	168	583	173	724	319	577	602	504	469	122	39	706	264	80	37	397	345	63	540
ENSG00000065600	PACC1	50970	37	19	195	69	100	226	281	11	19	86	177	11	14	130	85	386	43	8	93	115	55	12	53	70	12	39	22	11	17	58	102	80	104	117	157	101	141	17	6	39	9	2	2	21	12	3	50
ENSG00000065609	SNAP91	156811	0	0	0	2	0	0	5	0	0	0	1	1	1	1	0	1	0	0	11	3	0	0	0	0	0	1	0	0	0	1	0	0	0	0	0	1	1	19	5	0	0	0	0	0	0	0	2
ENSG00000065613	SLK	62093	451	685	1624	1293	992	877	1140	925	1109	1635	2201	170	195	382	286	2114	987	695	1568	1707	448	208	351	519	584	328	768	264	208	1193	98	1514	722	960	1006	620	1133	296	72	2638	1037	125	58	1698	1203	363	2733
ENSG00000065615	CYB5R4	107767	107	131	218	326	275	167	353	161	218	96	325	12	25	83	71	683	250	196	167	181	121	39	63	98	128	131	116	56	81	178	71	127	125	169	139	277	187	53	9	275	91	16	16	192	154	17	308
ENSG00000065618	COL17A1	54594	0	1	15	87	38	10	15	0	0	49	164	0	0	41	6	29	0	0	296	557	0	0	0	0	0	13	8	3	4	180	10	36	37	9	8	0	21	54	14	22314	9486	9	9	20676	11100	1030	1
ENSG00000065621	GSTO2	36077	88	58	38	126	139	80	110	25	44	68	94	34	49	63	227	256	39	43	61	82	8	32	29	27	60	46	57	33	28	104	85	37	44	103	103	255	123	19	15	183	58	3	10	133	6	19	365
ENSG00000065665	SEC61A2	40324	113	109	96	43	45	126	184	185	179	176	234	123	138	364	141	319	90	95	72	78	45	43	34	58	94	142	90	86	67	141	98	134	84	95	106	107	148	38	15	26	23	19	23	33	50	14	159
ENSG00000065675	PRKCQ	153158	19	3	0	0	4	8	5	8	23	19	7	1	2	5	99	14	0	2	38	30	12	8	4	2	2	2	8	7	4	0	0	0	0	1	12	14	5	3	3	0	0	0	2	0	0	0	111
ENSG00000065717	TLE2	49996	395	310	562	399	317	15	179	104	116	219	165	151	200	55	893	40	28	30	75	48	37	85	168	109	65	230	319	537	490	142	67	103	86	101	127	4	124	49	24	148	22	19	15	34	34	26	2052
ENSG00000065802	ASB1	25508	146	104	727	697	689	1139	1224	159	197	513	525	159	526	584	1326	2188	315	155	265	232	58	69	181	417	154	93	138	297	149	429	600	617	1027	479	631	680	795	403	54	599	150	20	23	486	366	77	240
ENSG00000065809	FAM107B	256340	1848	1713	1974	4207	3090	1815	415	1859	2370	3639	3925	895	917	1476	717	1727	1911	1434	780	1022	794	446	963	1098	1444	904	1175	878	794	2754	1312	2972	1886	820	1336	439	522	570	138	2706	903	242	162	1112	1173	160	9019
ENSG00000065833	ME1	220649	143	136	1000	2141	2117	0	1021	43	79	2246	1392	27	167	760	58	1437	1168	226	320	355	107	41	176	233	46	95	53	156	143	742	269	263	215	272	461	2	567	88	12	681	237	3	1	103	318	16	1691
ENSG00000065882	TBC1D1	248091	725	850	984	1335	729	1764	1705	317	549	1652	1266	372	455	991	569	4823	953	561	460	572	267	158	341	423	420	211	469	398	324	276	175	387	359	874	995	1170	920	183	23	1316	548	85	42	1033	879	131	2525
ENSG00000065883	CDK13	149459	641	823	1344	608	661	551	910	896	894	781	1071	374	435	646	981	1640	843	715	825	975	312	201	267	311	361	421	733	338	344	588	356	706	445	617	637	489	763	249	102	728	342	143	108	474	405	142	1449
ENSG00000065911	MTHFD2	18955	28	8	2383	867	1026	3764	3312	15	22	198	402	1	2	81	212	6538	6	4	965	1212	36	2	9	8	4	11	15	79	8	163	309	251	178	339	563	1156	1780	80	9	146	71	0	1	63	52	3	109
ENSG00000065923	SLC9A7	159867	317	275	342	247	215	442	532	228	381	626	685	86	166	284	96	1100	661	387	232	305	97	88	204	178	275	107	277	121	96	252	198	572	312	379	506	186	600	54	12	121	26	53	14	44	21	8	218
ENSG00000065970	FOXJ2	22801	220	233	239	211	216	281	1015	173	147	645	600	80	90	200	579	1135	156	110	263	322	130	62	99	104	75	100	168	129	74	172	120	155	116	231	229	278	594	77	18	397	222	20	26	298	222	45	655
ENSG00000065978	YBX1	21387	4456	3712	26176	21141	28599	21299	27442	2107	2649	4126	5515	2518	3018	13989	7160	40975	2808	1306	1503	1837	2748	1537	3401	4024	2905	4266	3873	4721	5961	5562	11595	7494	11414	10494	11411	14911	16787	1072	119	2377	684	288	264	1606	1186	223	2713
ENSG00000065989	PDE4A	52857	83	26	423	140	93	450	476	38	53	128	281	26	34	283	140	888	22	15	30	28	57	31	113	105	8	46	60	119	69	18	69	112	256	75	28	106	292	15	3	43	35	1	0	78	33	17	258
ENSG00000066027	PPP2R5A	76443	1307	837	2038	1827	1581	1549	532	1344	1190	4364	1910	678	674	897	711	1146	936	674	413	494	639	387	457	371	626	814	886	509	599	893	943	1432	925	586	810	525	364	417	86	925	514	151	64	691	611	99	1354
ENSG00000066032	CTNNA2	1463630	1	1	0	0	0	2	2	0	0	1	0	1	0	1	0	0	1	0	70	36	0	0	0	0	1	0	0	0	0	0	1	0	0	1	3	0	1	1	0	0	0	0	0	0	0	0	2
ENSG00000066044	ELAVL1	47086	678	665	2103	1184	1399	2473	3385	431	357	735	917	313	454	819	659	4423	404	218	571	463	242	234	457	528	243	395	460	382	441	616	641	686	658	732	1044	1651	1756	237	43	692	307	36	35	442	332	56	1101
ENSG00000066056	TIE1	22126	430	112	2	0	1	69	11	114	122	888	197	64	111	3	677	6	5	3	2	3	71	142	26	5	57	291	474	525	335	3	0	0	0	3	2	27	14	137	21	0	2	5	10	1	2	0	25
ENSG00000066084	DIP2B	243672	535	687	993	825	793	2095	1033	947	1044	1568	1890	254	399	689	311	1973	1841	1046	1067	1392	273	176	515	732	366	291	560	240	196	640	243	803	503	835	1166	1503	362	305	80	1293	476	106	82	798	570	192	1113
ENSG00000066117	SMARCD1	15507	351	302	2808	2005	1763	2020	1960	248	212	638	944	188	293	1530	998	3599	434	202	466	457	178	109	300	322	90	279	264	229	169	791	868	890	898	500	772	1331	813	71	39	591	247	30	15	404	359	86	911
ENSG00000066135	KDM4A	55369	215	284	565	557	529	165	596	115	118	233	358	138	188	1100	324	1349	456	283	448	497	64	52	139	156	91	144	124	86	104	278	194	294	247	216	209	213	280	123	35	501	247	36	32	266	283	59	584
ENSG00000066136	NFYC	79955	759	685	1116	916	889	879	759	476	490	313	407	273	457	510	1928	1729	365	232	299	320	159	137	211	263	274	260	387	313	319	471	673	366	548	266	307	690	566	113	39	219	213	56	57	247	277	42	856
ENSG00000066185	ZMYND12	25924	73	71	15	33	31	8	8	60	51	67	30	22	23	28	37	10	122	104	19	11	2	18	28	22	70	13	43	34	60	61	48	14	40	6	14	7	19	4	0	12	6	19	7	7	2	1	53
ENSG00000066230	SLC9A3	53993	7	19	32	353	214	6	12	6	4	15	18	1	0	9	1	5	5	3	13	55	5	1	7	16	6	12	14	17	3	299	100	160	46	17	35	4	31	6	0	25	21	0	0	33	6	4	3951
ENSG00000066248	NGEF	134555	507	390	774	872	637	1130	31	488	552	305	404	534	1111	371	903	7	527	444	35	54	107	151	279	295	195	262	338	328	244	501	283	164	96	226	354	92	53	100	46	665	232	76	46	289	256	63	370
ENSG00000066279	ASPM	62567	6	30	313	98	214	359	522	22	33	180	87	1	1	34	667	2592	105	14	309	278	10	3	0	2	56	36	41	4	9	31	3	45	16	346	974	818	982	51	28	18	2	2	2	0	7	5	2
ENSG00000066294	CD84	38421	112	104	0	0	1	0	0	129	165	1	3	0	5	2	91	0	2	2	0	0	711	68	13	5	71	297	96	120	103	0	0	0	0	2	0	0	0	18	17	0	0	3	3	0	0	0	329
ENSG00000066322	ELOVL1	4676	526	356	2612	5127	3823	1213	3661	229	257	1571	2290	135	311	2157	2850	6857	714	219	579	841	228	113	669	816	165	441	310	392	354	1501	1767	1283	1075	1097	1247	816	1908	82	7	2124	913	24	29	1766	1168	173	1679
ENSG00000066336	SPI1	23716	317	189	2	2	4	2	2	119	223	1	0	3	32	2	408	2	0	0	1	0	646	196	33	17	28	682	140	976	1157	2	0	4	3	1	0	1	1	36	17	0	0	0	3	0	0	0	147
ENSG00000066379	ZNRD1	6010	65	40	161	92	110	279	120	19	9	26	26	112	159	234	270	526	25	18	36	44	18	17	25	30	21	21	30	25	30	30	41	60	49	37	60	166	114	20	3	47	35	3	4	10	7	4	22
ENSG00000066382	MPPED2	202379	4	12	0	0	1	0	44	9	7	11	3	1	2	4	26	0	7	0	4	3	49	5	2	2	1	25	4	6	5	0	10	0	18	0	1	0	66	8	1	0	0	1	3	2	2	0	42
ENSG00000066405	CLDN18	34920	1	0	4	11	7	0	2	2	0	15	5	0	0	0	0	0	0	1	759	2768	0	0	0	0	1	15	19	0	0	5	2	238	0	8	17	0	21	3	0	1068	153	0	0	120	498	31	0
ENSG00000066422	ZBTB11	28243	199	236	467	388	384	364	370	405	362	885	757	62	179	240	98	900	588	382	570	615	133	62	92	110	175	113	216	116	69	387	36	431	231	421	508	178	252	140	19	387	128	57	39	276	284	70	574
ENSG00000066427	ATXN3	62125	163	226	140	150	155	318	319	184	199	429	292	87	112	134	505	499	244	268	199	172	115	62	64	65	186	146	186	73	90	231	43	298	101	156	180	140	433	76	37	215	95	50	26	169	131	51	454
ENSG00000066455	GOLGA5	45642	532	716	1353	1531	1267	1380	1222	714	687	1394	1583	317	578	1124	569	2514	1017	419	631	877	490	210	303	384	573	716	543	264	297	1196	392	1269	803	845	820	398	1023	190	47	852	376	158	73	529	441	79	1341
ENSG00000066468	FGFR2	120124	689	686	539	120	282	9	187	341	817	318	785	265	236	11	1988	2	235	212	243	274	122	122	328	206	392	353	609	622	306	68	98	153	69	71	108	81	26	294	122	314	128	23	36	93	138	23	5450
ENSG00000066557	LRRC40	60774	195	239	774	518	549	442	575	403	388	328	538	57	57	43	105	614	543	377	184	219	125	79	69	130	331	126	274	114	165	552	101	486	478	324	366	586	542	102	21	273	42	60	43	101	100	17	322
ENSG00000066583	ISOC1	19279	836	1175	674	786	905	483	184	899	1123	759	631	479	626	563	412	551	616	611	201	217	344	332	368	347	844	557	885	648	841	1288	1318	1109	820	377	436	707	144	249	58	217	121	169	86	166	133	16	515
ENSG00000066629	EML1	204367	125	28	23	22	1	5	991	36	45	100	187	4	7	110	134	995	35	16	303	169	26	14	17	15	17	62	91	45	61	4	1	1	1	15	14	4	326	71	15	164	24	4	1	113	30	17	68
ENSG00000066651	TRMT11	217338	100	167	346	229	312	616	193	306	385	903	680	356	946	356	257	405	691	487	223	237	134	74	133	161	264	189	139	120	124	212	56	280	187	341	445	304	195	225	64	212	76	46	32	82	85	27	464
ENSG00000066654	THUMPD1	39268	330	356	753	521	522	1162	843	421	443	729	901	122	218	557	354	1490	734	482	640	751	245	100	217	273	438	291	381	210	167	649	85	844	474	714	764	529	628	174	46	515	157	81	40	429	362	57	1502
ENSG00000066697	MSANTD3	24555	102	59	255	367	244	549	1301	60	62	180	314	110	154	298	107	1593	331	257	138	131	46	27	126	186	44	55	55	41	54	125	122	138	122	148	166	99	770	73	5	206	131	11	3	109	74	29	167
ENSG00000066735	KIF26A	42171	89	13	207	21	15	0	231	12	8	76	13	0	3	5	208	135	1	0	104	73	22	14	1	6	3	39	95	120	122	0	0	0	0	1	0	0	108	17	4	0	1	0	0	3	0	0	24
ENSG00000066739	ATG2B	84146	387	627	671	380	386	226	611	1194	1155	1115	1081	619	1096	515	1643	1824	1199	942	747	846	388	225	178	217	512	510	563	314	238	679	86	929	534	400	452	135	398	364	167	485	242	178	93	382	378	85	1086
ENSG00000066777	ARFGEF1	170270	395	556	1317	1455	1152	893	839	843	829	1659	1882	210	300	446	289	2186	1356	820	1265	1370	354	186	404	584	400	361	537	196	172	974	78	1309	517	985	1078	393	845	212	103	2392	712	154	70	1829	1207	301	2107
ENSG00000066813	ACSM2B	40201	13324	9537	107	1163	1001	398	2	4327	10649	9127	2403	7290	9296	2504	2204	0	4865	6955	119	301	1671	2540	131	29	8616	7012	4849	5835	5743	431	286	136	21	112	541	99	9	875	362	0	0	1362	903	0	0	0	0
ENSG00000066827	ZFAT	235261	84	74	254	289	332	112	213	47	79	98	99	31	46	125	99	526	132	103	179	212	49	26	50	92	26	77	87	84	64	69	66	87	76	58	105	104	103	12	7	113	48	12	9	97	98	13	195
ENSG00000066855	MTFR1	126527	469	543	888	1120	1037	835	862	461	674	638	590	195	299	327	131	831	506	328	314	358	327	162	230	277	400	571	439	236	283	742	498	865	643	470	664	621	412	120	14	266	109	88	52	134	156	17	600
ENSG00000066923	STAG3	43925	52	19	103	39	27	23	25	11	30	94	82	115	58	9	132	50	5	0	2	3	8	11	11	24	13	22	11	8	24	93	48	165	123	44	49	23	40	19	1	0	1	2	1	0	1	1	9
ENSG00000066926	FECH	42313	629	621	1171	571	623	465	654	389	482	306	570	247	197	258	4272	1693	815	324	248	294	170	150	304	307	356	321	470	228	258	540	493	511	416	371	440	291	480	119	47	246	124	105	54	161	155	15	612
ENSG00000066933	MYO9A	296286	138	184	426	362	343	206	487	326	343	459	444	63	65	174	311	1592	364	371	1127	1330	154	70	40	59	184	170	119	72	55	117	24	271	271	204	158	136	582	74	41	199	107	45	29	158	60	46	363
ENSG00000067048	DDX3Y	16370	1	628	1240	49	2	1557	839	1	1992	4	0	306	0	1356	406	2701	992	746	1331	1461	0	0	0	0	816	617	900	0	0	1008	121	1224	864	0	2640	901	1097	681	116	842	378	0	0	355	0	0	945
ENSG00000067057	PFKP	71385	33	6	1732	6347	5108	787	7502	39	19	2926	5575	6	3	544	82	6335	926	273	544	653	25	15	1163	968	9	27	51	110	41	766	741	148	182	600	738	153	8772	63	7	4719	1461	1	0	1327	1207	159	1461
ENSG00000067064	IDI1	10018	1263	676	5779	6796	4737	372	2866	1310	1782	4546	2295	890	2704	1131	1984	2193	1427	2312	1117	1441	351	263	438	369	741	511	924	788	570	9542	6269	7661	5567	1043	1398	887	695	784	185	4385	1572	263	202	1418	690	162	2280
ENSG00000067066	SP100	129664	843	1004	64	615	527	456	986	976	838	1671	3309	445	534	1562	1330	2550	1072	964	467	579	436	405	448	484	529	516	667	424	465	514	319	158	347	481	286	80	1823	426	142	1298	607	108	70	785	664	214	1924
ENSG00000067082	KLF6	9285	424	3062	1772	5962	4522	3860	5982	8617	14325	5677	4925	2760	4299	693	979	4817	1442	661	1655	1348	4094	1592	777	1464	9287	3486	4797	1657	605	3486	6254	4004	6849	3165	3845	696	4435	3586	161	4063	1599	1573	1090	2561	1680	422	2154
ENSG00000067113	PLPP1	110115	311	326	354	521	422	189	1009	321	186	485	614	678	518	1313	491	1198	457	177	457	505	369	132	285	170	292	491	278	360	267	362	457	387	338	377	320	68	573	334	34	759	495	66	74	541	446	55	774
ENSG00000067141	NEO1	253495	265	246	955	1666	1477	896	2233	275	335	665	1212	85	167	582	310	460	286	214	731	700	99	85	255	356	125	184	188	204	74	254	304	258	330	504	579	81	1345	80	17	700	281	48	20	713	302	97	2367
ENSG00000067167	TRAM1	35198	2088	2478	4820	6404	4847	2875	5724	2522	2892	7174	12467	599	829	1497	313	14255	6685	2618	1616	1652	2145	648	1697	2777	2227	4028	2306	1257	1328	4375	1388	4559	2955	4794	3129	3264	3429	760	170	4929	1720	427	197	2955	2402	303	9168
ENSG00000067177	PHKA1	135505	54	72	633	245	205	284	116	50	85	406	569	15	74	187	93	209	87	55	136	171	108	36	31	17	38	64	35	56	50	161	126	179	232	96	99	318	137	27	11	190	99	2	2	76	76	17	319
ENSG00000067182	TNFRSF1A	13357	2170	1930	4687	7147	5708	3376	5613	1375	1190	4263	3311	1851	2830	5047	986	6360	835	512	1055	1361	1345	859	678	640	1093	2343	1377	1629	1717	1599	1490	1315	1375	1305	1344	1698	3096	638	122	3315	2865	339	179	2289	1878	360	4783
ENSG00000067191	CACNB1	24250	13	1	53	21	15	27	179	2	12	48	84	1	1	36	121	333	9	1	49	26	4	2	21	12	0	4	11	18	7	14	24	33	49	29	21	20	218	5	5	8	7	1	0	7	9	6	91
ENSG00000067208	EVI5	283708	402	625	384	507	403	207	387	432	599	386	597	96	98	95	99	780	685	754	592	593	114	103	153	105	539	215	346	134	141	435	50	555	227	358	428	113	390	143	69	841	363	123	43	410	442	123	408
ENSG00000067221	STOML1	15696	267	157	583	841	833	79	686	51	75	170	290	106	139	236	374	945	154	55	75	108	37	50	129	138	105	101	110	143	141	325	519	286	355	119	90	98	340	34	8	283	197	5	7	247	152	28	280
ENSG00000067225	PKM	32793	843	202	34486	59568	54001	60035	99789	259	262	7390	17271	38	50	21964	927	178806	639	873	6193	6940	486	144	1719	1516	116	639	360	713	430	2674	7962	1588	4656	4377	2595	36526	49480	518	70	23926	12207	18	33	8394	6913	1414	17370
ENSG00000067248	DHX29	51639	282	351	1027	408	486	268	973	456	430	789	1202	173	293	454	447	1990	1005	510	683	745	271	123	262	337	395	415	355	178	134	576	86	714	430	766	555	329	701	140	98	766	184	70	50	567	597	78	1288
ENSG00000067334	DNTTIP2	13634	352	344	1257	671	743	900	1299	404	338	919	1329	361	587	947	762	1432	921	385	633	674	298	153	264	475	391	275	391	207	201	603	139	618	531	837	777	622	841	192	51	749	240	75	62	339	389	84	902
ENSG00000067365	METTL22	27971	186	124	327	174	221	498	703	92	159	224	290	150	148	394	825	1316	187	124	102	111	54	38	132	125	82	99	81	81	120	160	151	208	180	196	251	344	477	60	34	64	40	19	32	56	50	31	226
ENSG00000067369	TP53BP1	107667	79	125	764	356	288	304	1731	202	165	611	983	96	273	972	684	4532	407	217	1062	962	61	34	226	239	61	67	119	42	39	370	174	609	431	706	931	297	1147	150	98	638	162	24	9	347	306	96	1081
ENSG00000067445	TRO	10969	443	414	28	111	158	159	1201	500	317	137	102	1	5	54	929	814	4	1	430	376	10	70	65	57	121	80	137	319	161	515	350	218	88	496	586	170	958	8	9	0	1	0	1	0	0	0	21
ENSG00000067533	RRP15	52690	122	128	489	193	219	189	458	153	158	101	294	98	97	145	144	1155	367	146	219	224	142	61	87	153	156	134	157	62	56	200	65	200	183	273	386	309	324	112	25	88	11	21	27	77	29	15	319
ENSG00000067560	RHOA	53853	3076	2395	13161	9406	9516	8945	18753	1738	2215	5630	6461	2102	2195	5270	2299	33171	3755	2230	2811	3146	1980	912	1788	2222	1034	2308	1958	1737	1839	3824	4011	3921	4746	3503	4053	6507	12100	1847	127	10373	4140	338	258	3978	2863	636	7427
ENSG00000067596	DHX8	126473	332	350	1331	906	972	1527	1735	386	302	997	1079	323	371	694	666	3612	748	362	601	752	239	94	260	309	161	283	331	184	131	516	442	550	500	408	438	1104	725	141	36	790	285	63	53	558	463	95	1308
ENSG00000067601	PMS2P4	14878	9	12	60	29	26	13	25	6	11	21	23	5	7	35	73	80	6	5	12	13	3	4	7	19	2	4	7	6	9	62	23	35	20	13	23	22	33	4	1	11	5	2	3	7	7	6	34
ENSG00000067606	PRKCZ	134984	222	259	9	869	738	1641	42	115	109	87	170	110	241	410	534	43	244	99	569	510	50	73	180	197	70	124	106	100	95	76	95	40	12	200	340	559	36	62	54	634	538	36	27	348	316	98	536
ENSG00000067646	ZFY	47225	0	163	189	4	0	77	244	1	218	0	0	36	0	88	131	451	301	226	251	251	0	0	0	0	142	82	157	0	0	151	36	250	148	0	135	79	198	90	19	268	112	0	0	130	0	1	357
ENSG00000067704	IARS2	53909	1452	2052	4433	3445	3901	4520	2019	1618	1744	2897	3382	909	721	1377	292	5132	1682	1077	1098	1283	706	697	1032	1397	1306	1052	1469	492	676	2744	1653	2969	2789	1212	1698	2433	1933	376	52	2478	723	247	133	911	685	113	2180
ENSG00000067715	SYT1	588015	29	3	0	0	0	0	10	1	6	53	21	0	1	0	18	176	0	0	307	111	0	0	0	0	2	1	1	16	15	0	0	0	5	9	0	3	200	13	0	43	0	0	0	0	0	0	1
ENSG00000067798	NAV3	888369	5	0	2	27	39	0	641	12	3	118	440	2	0	46	35	2610	6	0	37	32	0	1	0	0	0	0	3	13	0	1	1	0	0	117	0	0	515	8	9	11	0	0	0	6	0	2	20
ENSG00000067829	IDH3G	8757	574	467	2414	3319	3311	726	1655	220	222	509	644	556	980	1972	1374	2900	373	159	271	309	163	132	327	367	153	451	262	410	447	627	1498	685	1053	475	505	600	932	131	61	495	294	55	37	366	252	83	1010
ENSG00000067836	ROGDI	5982	418	172	572	347	407	230	194	56	40	66	99	259	203	421	885	221	81	61	49	56	14	66	95	84	49	95	80	270	217	133	121	147	122	138	147	258	149	38	3	128	117	15	15	151	131	31	266
ENSG00000067840	PDZD4	28399	89	10	0	0	0	5	84	5	25	15	36	0	5	22	358	25	0	1	25	4	26	28	4	5	3	21	24	185	84	0	0	0	0	20	5	2	68	12	17	1	1	0	0	1	0	0	30
ENSG00000067842	ATP2B3	65263	3	0	2	0	0	1	2	0	0	0	0	0	1	16	3	1	0	0	4	4	0	1	0	0	0	0	0	2	0	0	0	0	0	0	0	0	1	1	0	0	1	0	0	0	0	0	0
ENSG00000067900	ROCK1	164907	386	732	882	667	610	920	1239	1013	1080	1885	2051	246	227	293	183	2787	1216	715	684	768	656	223	449	610	624	577	712	236	170	1061	59	1374	503	1151	1375	563	1588	210	103	1293	455	121	70	791	620	156	1458
ENSG00000067955	CBFB	72074	211	176	805	427	423	926	1826	223	218	518	630	41	79	178	114	1768	268	203	376	393	222	117	152	222	150	171	288	196	141	273	219	366	484	524	421	766	946	108	18	481	116	59	26	378	91	55	646
ENSG00000067992	PDK3	85245	284	179	1114	1227	1279	535	152	269	276	972	831	77	85	268	554	322	624	588	481	492	74	89	164	121	153	145	178	84	122	1171	296	855	674	440	427	327	307	92	12	232	95	46	23	17	38	14	381
ENSG00000068001	HYAL2	4992	630	199	906	608	618	2339	1688	103	115	635	639	119	253	746	1013	1280	195	74	313	439	165	135	149	169	85	333	293	1279	441	220	406	256	336	322	501	848	531	83	12	443	222	14	17	725	339	36	645
ENSG00000068024	HDAC4	353486	108	73	384	183	214	547	379	82	147	237	227	71	131	153	234	378	138	113	176	125	49	51	69	75	42	74	130	91	34	234	118	226	156	188	204	403	330	54	23	106	74	12	16	107	57	18	333
ENSG00000068028	RASSF1	11198	260	109	1006	699	605	586	739	82	105	541	409	83	220	410	1204	2678	170	57	86	96	91	53	204	222	74	99	148	227	227	225	317	300	284	195	307	258	770	113	22	410	241	15	5	131	120	28	421
ENSG00000068078	FGFR3	15579	1201	1080	3163	2437	2330	6036	405	860	1460	982	770	570	1134	1034	4413	26	442	402	730	764	190	352	364	266	526	551	2102	1357	1015	1838	2812	1329	1114	979	2237	4446	149	244	117	880	336	78	66	246	355	84	2928
ENSG00000068079	IFI35	7731	585	379	680	733	634	509	538	206	134	146	769	340	334	555	344	1025	204	111	79	131	105	226	186	102	149	319	225	420	424	424	459	292	286	146	91	380	564	77	50	277	229	6	10	130	123	44	462
ENSG00000068097	HEATR6	37914	104	109	417	247	217	416	532	111	124	238	283	171	144	606	378	1348	172	139	302	363	60	25	54	70	51	66	83	55	35	243	179	238	212	186	180	253	322	48	26	137	41	12	12	86	130	22	361
ENSG00000068120	COASY	4810	1719	1309	6412	3158	3741	5668	1559	633	839	2189	1643	907	1651	3530	3698	3431	1037	472	448	593	351	310	694	978	493	1329	852	567	593	1439	1905	1560	2137	877	1242	3675	803	297	181	1008	604	96	92	810	806	132	1266
ENSG00000068137	PLEKHH3	9080	567	836	1504	1121	1239	599	631	174	152	715	516	96	130	925	778	718	386	166	270	311	48	82	313	254	128	257	464	634	929	878	2480	1397	1254	278	366	464	957	7	52	174	145	9	14	97	101	30	275
ENSG00000068305	MEF2A	151049	488	689	725	585	409	496	677	835	1056	836	955	350	744	601	762	1383	845	765	645	816	477	240	287	428	442	385	526	208	178	745	146	1044	394	444	629	252	706	331	103	414	277	133	79	408	300	64	1111
ENSG00000068308	OTUD5	36358	822	804	1842	1355	1379	1796	2368	561	576	925	912	696	755	955	3561	2635	395	233	337	403	420	355	583	485	349	592	711	606	522	565	618	592	570	623	649	1192	1704	100	47	481	325	87	74	399	303	102	1178
ENSG00000068323	TFE3	14684	473	357	2919	1367	1101	1389	2687	361	388	1315	1221	353	714	2842	1008	6028	549	197	559	562	332	244	689	742	166	592	341	538	505	630	813	561	557	554	624	820	1972	308	72	952	408	46	29	739	374	105	1156
ENSG00000068354	TBC1D25	22895	167	147	332	348	380	265	583	104	80	148	224	123	228	313	470	613	103	60	123	139	72	62	128	134	61	112	95	170	125	148	199	199	164	152	161	120	287	52	8	159	87	26	14	100	101	19	238
ENSG00000068366	ACSL4	109159	118	43	5435	5483	6137	11441	2418	191	207	14983	13512	113	206	2691	3629	4399	273	1313	1205	1853	159	68	107	118	50	126	128	150	157	4422	559	2883	1714	12703	14143	6758	1390	924	1748	1323	276	12	33	528	454	66	1629
ENSG00000068383	INPP5A	245693	316	202	529	450	403	884	762	211	209	315	284	118	158	392	401	3155	410	315	262	291	84	84	172	188	116	171	200	160	151	185	200	214	148	305	325	680	561	217	55	365	315	33	24	302	235	50	634
ENSG00000068394	GPKOW	10328	251	234	656	565	509	683	814	142	186	233	284	217	236	306	487	1624	226	162	179	178	93	100	176	234	129	243	257	190	229	269	328	294	299	179	216	472	480	50	11	322	180	26	12	197	131	39	316
ENSG00000068400	GRIPAP1	28544	673	693	951	570	581	775	677	608	662	666	910	468	772	1137	1288	1889	342	282	348	363	254	226	335	368	269	474	497	376	336	596	500	667	485	689	772	500	938	237	140	636	434	95	56	303	444	158	1167
ENSG00000068438	FTSJ1	10343	174	98	1055	566	754	615	1703	108	167	265	464	197	524	706	538	2487	314	104	190	263	132	64	149	148	81	323	83	165	113	227	234	274	304	290	280	473	684	97	26	471	109	5	12	248	152	60	372
ENSG00000068489	PRR11	49206	12	11	526	161	234	1299	719	8	16	123	26	0	2	11	356	2681	2	0	47	55	11	11	1	1	9	26	17	9	6	3	7	16	10	149	425	885	1035	21	8	31	9	1	0	11	8	3	10
ENSG00000068615	REEP1	124090	29	1	28	1211	534	0	34	1	2	17	44	0	1	67	23	6	7	16	116	138	8	2	4	17	1	4	27	9	19	185	14	130	34	8	34	2	11	16	1	402	54	2	2	574	108	36	861
ENSG00000068650	ATP11A	196839	409	645	1596	3435	2578	2956	409	891	603	2761	4134	158	339	738	302	958	621	365	1202	1292	314	392	872	1186	514	556	541	334	208	995	209	816	336	1674	2716	1591	343	135	56	1004	224	84	62	707	492	170	8462
ENSG00000068654	POLR1A	85939	347	321	1500	1090	1487	1425	1798	306	266	511	1563	244	463	996	790	3220	1510	445	698	776	235	148	585	876	172	395	341	181	140	833	460	838	613	1129	1237	2453	679	123	45	395	49	59	38	424	260	64	932
ENSG00000068697	LAPTM4A	18978	3372	3094	4974	4403	4181	9327	9700	2599	2339	5946	5076	1737	1719	4113	375	14900	1537	1341	1346	1272	1882	1522	2457	2651	2990	2982	3047	1555	1812	3540	4409	3768	4135	3942	3708	4519	7800	689	56	2729	1117	463	257	2101	1462	191	5455
ENSG00000068724	TTC7A	159980	350	350	1467	2553	2009	3541	514	358	171	508	407	151	357	637	515	1861	285	88	310	376	212	146	139	220	89	402	397	219	191	684	1074	878	962	240	447	1084	400	83	26	1205	1000	27	25	1156	826	189	867
ENSG00000068745	IP6K2	52350	790	640	2291	1620	1767	1133	1401	397	456	904	1121	357	588	1980	3624	2179	448	368	766	785	191	158	406	437	256	299	268	618	455	1059	1258	1545	2285	1253	1163	908	1116	172	79	1039	776	45	22	491	680	157	1098
ENSG00000068781	STON1-GTF2A1L	246592	0	0	0	0	0	0	1	0	0	0	0	0	0	0	2	0	0	0	0	1	0	0	0	0	0	0	0	0	0	0	0	0	0	0	0	0	1	0	0	0	0	0	0	0	0	0	0
ENSG00000068784	SRBD1	223485	116	120	264	318	341	386	422	169	218	112	191	115	121	98	101	930	406	238	256	275	106	62	62	83	132	134	134	92	81	320	55	340	275	298	310	320	272	71	25	199	56	33	25	90	90	18	557
ENSG00000068796	KIF2A	231087	59	59	555	397	502	489	735	71	48	429	564	23	15	179	79	1456	169	73	343	379	56	19	79	85	28	44	65	17	19	199	35	345	141	385	426	264	464	42	17	426	169	20	9	352	249	65	583
ENSG00000068831	RASGRP2	18545	322	212	30	145	146	9	8	30	179	20	14	0	8	28	791	45	12	0	15	18	88	61	23	12	93	152	102	394	219	17	3	1	3	2	1	1	0	26	23	0	3	9	6	1	0	0	98
ENSG00000068878	PSME4	106924	805	971	1630	853	852	2775	1501	1061	897	1991	2169	786	1117	1385	2389	4350	3075	1543	1291	1341	791	334	591	864	846	667	674	407	359	1007	225	1372	525	1167	1366	1601	868	480	180	1253	345	321	156	694	659	231	2032
ENSG00000068885	IFT80	142894	41	37	142	90	83	153	140	47	61	137	216	17	83	166	159	354	218	94	241	200	12	14	29	36	34	24	40	33	33	109	4	233	115	288	166	57	229	88	9	56	27	10	9	14	34	10	293
ENSG00000068903	SIRT2	21307	390	328	756	1030	1073	397	956	325	343	540	443	134	224	485	311	1196	236	176	129	175	121	172	319	267	216	475	317	359	337	501	987	454	564	269	312	374	476	57	12	233	107	28	27	137	115	18	233
ENSG00000068912	ERLEC1	31775	547	424	1449	1289	1059	2669	1584	493	590	1185	1542	246	342	578	136	2369	646	283	642	834	476	191	413	362	475	885	507	313	287	921	630	1538	1348	1015	1100	1216	1546	156	24	1147	385	87	58	589	556	81	1895
ENSG00000068971	PPP2R5B	16922	239	131	384	291	213	358	733	134	97	307	796	124	229	829	1156	805	228	115	137	125	89	60	253	351	79	167	105	258	201	191	185	248	143	218	232	110	725	47	16	317	222	12	9	331	228	59	260
ENSG00000068976	PYGM	13585	16	5	142	1	0	13	8	3	5	3	11	3	22	6	65	7	1	2	38	61	1	1	3	2	1	1	1	22	12	1	0	2	1	4	1	6	95	15	0	2	0	2	0	0	0	0	26
ENSG00000068985	PAGE1	8537	0	0	0	0	0	3	0	0	0	0	0	0	0	0	0	0	0	0	0	2	0	0	0	0	0	0	0	0	0	0	0	0	0	0	0	16	0	0	0	0	0	0	0	0	0	0	0
ENSG00000069011	PITX1	7079	0	0	1	949	498	781	102	0	0	47	99	0	0	153	0	1560	1	0	28	37	0	0	0	0	1	1	0	0	0	47	331	170	525	69	2	1299	158	0	0	86	20	0	0	325	16	8	2
ENSG00000069018	TRPC7	152225	0	0	0	1	2	0	1	0	0	0	0	0	0	0	0	0	0	0	0	0	0	0	0	0	0	0	0	0	0	0	0	3	0	1	0	0	0	0	0	0	0	0	0	0	0	0	0
ENSG00000069020	MAST4	573234	393	688	166	201	144	233	256	517	958	966	1130	162	94	353	353	283	838	502	486	526	96	179	366	615	325	177	491	270	223	125	65	216	176	295	350	155	410	218	53	346	171	60	54	291	286	77	747
ENSG00000069122	ADGRF5	102421	357	63	0	0	1	0	26	96	122	1989	377	2	19	1	151	1	0	1	516	662	259	116	10	5	23	258	527	311	166	0	0	1	0	2	2	1	2	190	23	6	2	3	7	0	13	3	16
ENSG00000069188	SDK2	310061	8	1	0	2	0	1	280	2	2	42	64	0	0	47	6	14	1	0	288	102	0	0	1	18	1	3	1	7	3	18	79	31	61	46	111	2	115	8	1	6	44	1	0	157	41	15	263
ENSG00000069206	ADAM7	86040	0	0	0	0	1	0	0	0	0	0	1	0	1	0	8	0	0	0	0	0	0	0	0	0	0	0	0	0	0	1	1	3	0	2	0	0	0	0	0	0	0	0	0	0	0	0	0
ENSG00000069248	NUP133	68082	214	238	1011	614	755	1033	1053	289	375	547	801	128	239	323	475	2552	608	500	745	852	158	101	190	247	180	174	264	119	125	503	263	638	455	486	658	787	724	136	59	443	123	50	26	225	197	46	669
ENSG00000069275	NUCKS1	37360	3713	3815	8218	3790	4410	6726	10661	3132	4494	3187	3328	1497	1860	1538	4189	21187	3221	2186	3205	3554	1157	1314	1172	1760	3953	2369	4866	1485	1968	4063	1624	4897	2924	4088	5504	3870	8143	1467	487	2505	1104	662	314	1127	1128	192	3710
ENSG00000069329	VPS35	33386	528	511	2921	3638	3151	3249	3539	571	586	1455	2449	193	209	622	677	6251	1125	666	1466	1789	368	197	523	712	521	374	562	292	386	1862	692	2067	1428	1592	1642	2140	2835	293	59	2603	791	95	48	1072	781	119	1896
ENSG00000069345	DNAJA2	18312	748	724	1580	1451	1498	4071	1732	690	802	2192	1752	532	632	976	502	3386	1464	766	854	1057	575	335	695	864	797	631	794	434	488	806	703	815	694	1050	1127	2095	1191	370	71	1120	451	165	85	546	440	89	1208
ENSG00000069399	BCL3	12339	668	959	1223	507	494	870	1019	361	475	861	968	2247	3763	6146	324	809	325	168	87	92	563	398	858	533	126	1222	313	1706	1227	317	266	271	257	441	512	272	1156	335	136	348	367	56	46	430	212	92	2364
ENSG00000069424	KCNAB2	110266	166	82	136	629	665	1045	534	80	113	512	259	60	796	106	394	429	2	5	65	55	424	89	33	20	20	240	112	326	230	44	72	30	56	38	25	864	313	24	21	8	15	4	6	36	33	23	381
ENSG00000069431	ABCC9	145128	1343	1509	63	340	408	1	136	2130	1728	485	108	651	352	58	79	524	1896	887	4	1	546	822	124	114	1819	682	1139	651	634	7	12	3	2	656	5	0	63	144	5	0	0	422	173	0	0	1	2
ENSG00000069482	GAL	7396	0	0	171	776	1132	0	105	0	0	20	9	0	0	118	21	206	4	0	18	12	1	0	3	5	0	0	0	0	0	13	29	7	110	2	4	0	60	2	0	5	1	0	0	2	0	2	0
ENSG00000069493	CLEC2D	34584	28	5	7	21	25	20	13	25	64	36	41	0	10	114	552	124	1	0	55	69	15	10	3	0	3	7	18	23	13	23	4	54	27	76	144	21	105	19	31	7	13	0	0	2	3	2	263
ENSG00000069509	FUNDC1	19220	85	55	294	276	260	212	268	41	51	147	225	32	51	174	98	496	75	44	143	165	30	14	63	73	33	60	42	47	74	117	119	203	136	193	178	143	181	26	3	228	147	5	11	107	90	21	358
ENSG00000069535	MAOB	115840	5639	6207	7235	4092	3774	1007	8	4625	5236	1277	996	3190	2558	3430	1800	0	1061	1205	189	189	1202	2126	1034	921	3705	2051	5794	2667	3122	3443	4067	4162	3473	1978	1921	1665	46	692	68	2768	574	1153	642	1244	1281	128	753
ENSG00000069667	RORA	741018	648	807	487	622	678	571	206	4034	3392	1849	1774	654	421	279	281	146	1470	2633	166	184	979	904	125	107	2385	448	1618	1072	266	524	88	432	22	249	233	172	419	284	192	91	34	883	327	20	81	13	718
ENSG00000069696	DRD4	3437	2	3	1	13	7	0	14	1	2	12	4	2	4	0	5	0	0	0	0	0	1	3	6	2	0	0	2	5	18	8	11	2	1	0	1	1	6	0	0	1	0	0	0	0	0	0	0
ENSG00000069702	TGFBR3	225992	298	311	7	8	32	4390	457	291	814	226	107	267	132	306	183	1450	405	189	296	346	1249	204	42	16	438	774	736	380	188	51	63	228	212	421	319	2496	253	404	61	55	52	95	40	20	48	4	1031
ENSG00000069764	PLA2G10	22124	0	0	3	1	3	0	0	0	0	0	0	0	0	0	2	0	0	0	2	2	0	0	0	0	0	0	0	0	0	0	0	1	0	0	0	0	0	0	0	14	17	0	0	5	7	6	5
ENSG00000069812	HES2	12252	0	2	0	14	6	10	4	0	1	196	356	0	0	673	3	1	77	6	52	99	1	0	59	62	2	0	3	3	0	0	0	0	0	4	11	0	0	1	0	97	2	0	0	205	85	12	0
ENSG00000069849	ATP1B3	50425	112	29	1881	1008	1234	1886	4083	80	168	512	582	16	22	3192	1560	8355	236	26	652	676	165	38	103	130	12	90	62	266	157	393	432	473	784	913	1152	970	1534	302	18	575	540	7	2	439	196	60	215
ENSG00000069869	NEDD4	166824	251	466	349	2161	1136	325	1086	1093	974	1222	1549	195	252	355	201	3237	2265	1298	1030	1420	296	152	372	523	639	171	356	108	128	2246	316	1557	666	725	847	461	587	128	50	392	175	281	83	184	161	59	134
ENSG00000069943	PIGB	36688	48	80	108	221	153	135	141	70	82	158	190	31	83	130	102	456	174	97	103	122	40	17	44	46	37	64	41	39	23	142	76	167	90	105	104	99	75	24	5	174	67	17	15	104	80	14	322
ENSG00000069956	MAPK6	115269	624	763	1965	2696	1693	5623	2359	1098	1109	3791	2812	251	357	424	371	2692	1207	789	760	969	566	191	284	400	675	521	558	291	257	3800	379	3083	1882	1995	2900	2159	1251	309	133	1912	859	200	121	960	1086	121	1199
ENSG00000069966	GNB5	76264	210	239	653	628	550	588	240	218	171	391	490	174	219	413	353	1035	253	239	177	227	94	108	271	207	119	157	192	113	158	449	423	478	398	243	356	141	265	63	51	360	216	35	29	224	198	39	1109
ENSG00000069974	RAB27A	116147	240	371	331	1445	890	184	525	377	363	649	987	558	509	1095	136	599	115	111	238	195	486	175	220	119	395	854	306	226	175	372	112	728	194	282	226	62	589	296	80	583	378	93	56	200	482	65	539
ENSG00000069998	HDHD5	27776	970	671	4090	2371	2801	0	1383	509	472	629	844	671	615	682	674	1327	376	393	82	102	286	244	494	541	456	608	618	540	486	881	1300	693	841	494	636	4	1301	135	24	312	146	60	43	141	197	31	746
ENSG00000070010	UFD1	29291	446	441	1408	604	636	340	1842	361	268	891	720	599	1137	1866	1404	3225	672	348	306	361	203	161	331	348	228	377	250	240	290	416	418	458	473	387	391	582	791	257	29	580	305	89	55	374	419	60	1151
ENSG00000070018	LRP6	151019	90	204	244	126	118	179	217	1133	775	1008	663	137	79	82	21	721	273	176	124	123	110	115	294	297	244	151	438	59	60	549	95	654	241	481	719	228	193	29	49	62	24	34	16	59	63	19	121
ENSG00000070019	GUCY2C	83967	3	4	5	280	205	0	1	5	12	6	1	0	0	3	4	2	10	2	53	92	0	0	5	1	0	2	0	0	1	20	76	19	118	0	0	0	3	9	0	345	408	1	0	341	226	78	3
ENSG00000070031	SCT	872	9	0	4	39	24	0	91	0	0	0	0	0	1	1	16	0	0	0	0	0	0	0	0	0	0	1	4	12	14	0	0	2	0	0	3	0	12	0	0	0	0	0	0	0	0	0	0
ENSG00000070047	PHRF1	35752	235	294	567	692	594	314	443	353	266	1114	856	265	455	946	775	877	207	171	106	130	162	127	319	474	138	308	434	291	303	755	632	480	389	397	651	680	580	19	25	262	143	10	11	149	84	21	224
ENSG00000070061	ELP1	66607	635	534	1486	863	898	5204	930	567	770	931	1290	279	758	1310	947	3085	1020	554	669	672	175	155	339	384	464	258	472	241	290	859	387	1211	712	1015	1316	3196	651	455	163	574	118	84	37	365	260	49	971
ENSG00000070081	NUCB2	141827	354	536	1394	763	682	834	1981	267	660	806	967	1709	1964	3051	821	3144	877	223	391	443	339	142	391	318	521	2621	313	349	240	782	588	1721	2820	686	869	482	2353	665	65	1046	589	121	54	309	366	58	1697
ENSG00000070087	PFN2	85884	443	158	4195	1941	1730	3146	5350	193	68	863	1027	48	60	189	89	8792	352	72	1328	1305	14	55	180	172	104	82	103	176	253	974	1100	1019	1665	972	715	893	2284	44	8	567	337	51	45	424	555	66	156
ENSG00000070159	PTPN3	122847	974	1269	283	1171	1240	644	17	889	1443	1689	1460	1404	2098	1185	303	93	1057	935	308	451	757	550	756	558	720	1196	848	418	376	141	169	8	218	566	815	167	7	1067	362	1108	403	197	84	677	506	87	1091
ENSG00000070182	SPTB	133624	7	1	1	1	4	0	53	1	4	29	25	0	2	13	16574	21	10	3	68	60	4	1	52	18	1	19	0	17	6	3	5	3	14	2	2	0	6	11	24	45	7	0	0	11	0	2	15
ENSG00000070190	DAPP1	53363	20	16	3	27	18	1	0	30	69	122	203	1	3	0	25	0	1	0	212	282	43	6	5	0	4	26	24	22	27	3	1	5	0	1	0	0	0	8	5	31	25	0	0	17	28	6	288
ENSG00000070193	FGF10	89459	4	1	0	0	0	0	11	0	1	0	0	22	2	16	67	0	0	0	7	5	0	0	0	0	7	0	111	0	2	3	0	4	0	27	4	3	47	2	1	0	0	0	0	0	0	0	15
ENSG00000070214	SLC44A1	194549	1190	837	7051	4420	4673	2457	2212	1321	1405	4347	3543	1416	1050	2513	969	2791	1261	1105	875	1216	712	434	612	483	721	2426	957	416	532	4247	2027	6659	2603	1776	1658	931	1706	378	123	4374	1998	218	94	2704	3051	346	2806
ENSG00000070269	TMEM260	162252	153	154	427	314	308	231	293	234	202	235	291	106	146	362	464	808	280	200	205	249	49	62	52	85	138	83	137	49	48	204	113	204	170	213	189	94	230	63	20	340	129	34	23	251	187	41	695
ENSG00000070366	SMG6	243946	163	256	603	432	357	349	909	161	174	365	532	176	234	703	822	3028	308	233	376	382	67	54	157	175	86	138	184	51	44	239	151	275	195	282	223	359	419	68	57	638	265	43	36	497	409	132	749
ENSG00000070367	EXOC5	68398	378	384	907	1065	873	797	1940	635	597	1600	1932	121	124	271	265	3383	1000	649	615	575	354	137	416	592	430	243	409	201	213	1548	141	1819	677	1007	1007	391	1373	143	36	1024	256	92	45	653	460	112	814
ENSG00000070371	CLTCL1	112246	125	154	158	176	218	247	224	121	74	184	334	88	135	395	373	461	440	235	113	105	75	17	232	264	54	50	94	68	92	53	65	61	23	117	129	129	211	28	19	31	25	12	11	17	53	6	91
ENSG00000070388	FGF22	4492	12	5	20	8	11	3	3	2	1	1	4	1	0	20	13	1	1	2	2	1	1	0	4	5	1	1	0	7	2	6	15	9	19	2	3	6	6	1	0	0	0	2	0	1	4	0	1
ENSG00000070404	FSTL3	7000	179	92	737	12714	5571	3367	3207	71	40	808	1614	54	48	275	523	1863	551	119	864	1419	58	39	192	218	53	66	93	1103	202	354	314	266	281	678	1387	706	1372	122	6	1826	433	5	7	1398	502	215	88
ENSG00000070413	DGCR2	86172	1205	1247	4936	3566	3485	2270	2699	632	474	2812	3059	448	431	2178	1399	3229	1263	674	976	1257	329	491	1454	1238	589	1142	1140	827	734	1791	2157	1855	1937	1262	1460	2522	1975	139	63	2072	1135	88	69	2123	1423	305	2674
ENSG00000070423	RNF126	15707	746	514	2646	1730	2137	3104	1682	264	265	560	782	462	1027	1094	1783	1332	305	107	222	272	273	237	413	442	247	611	587	889	888	785	1092	720	745	584	998	1612	923	114	44	481	317	52	39	331	222	47	461
ENSG00000070444	MNT	17031	104	184	764	594	678	541	508	112	109	376	411	114	185	213	296	805	85	53	302	218	65	79	104	108	53	110	147	238	132	203	173	187	189	146	137	250	427	55	19	300	165	21	34	321	275	59	493
ENSG00000070476	ZXDC	38290	425	522	663	678	782	574	415	520	476	1112	602	659	1544	924	1140	684	342	280	313	325	206	117	127	128	198	569	351	307	227	501	406	489	331	319	388	454	295	194	92	181	105	52	48	182	144	50	797
ENSG00000070495	JMJD6	13967	263	172	887	570	588	2495	1327	161	165	516	443	226	487	737	738	1252	244	114	224	253	158	108	175	252	120	191	144	136	136	282	465	384	331	317	437	509	631	198	38	277	163	22	24	113	81	37	369
ENSG00000070501	POLB	33354	209	129	338	245	252	290	341	385	246	280	399	167	152	337	233	737	422	150	186	203	57	50	78	130	134	127	235	127	179	165	261	164	219	232	244	159	273	138	26	373	94	20	24	633	78	52	612
ENSG00000070526	ST6GALNAC1	19025	15	2	442	1348	433	0	0	3	8	25	69	0	0	0	84	1	0	0	556	806	4	1	0	0	2	1	2	6	2	41	45	502	725	1	0	1	4	7	1	1116	253	0	4	2660	761	144	1855
ENSG00000070540	WIPI1	36565	69	107	302	319	305	1127	1184	78	65	768	1270	192	270	1515	427	2234	329	128	326	471	117	66	247	187	33	287	101	62	60	124	208	172	283	305	193	365	674	72	15	202	103	17	8	179	156	29	397
ENSG00000070601	FRMPD1	95950	3	16	1	30	28	0	2	12	2	4	3	8	9	3	21	0	8	6	6	2	21	7	3	0	5	2	0	19	3	4	5	2	2	3	1	0	1	2	5	1	1	5	5	43	10	0	184
ENSG00000070610	GBA2	12362	905	854	2229	2650	2665	1218	816	823	646	1274	1124	721	1299	1615	2537	1467	535	569	468	606	262	272	458	568	310	603	664	559	387	1594	1431	1250	1411	860	1066	793	745	269	114	1665	907	71	99	1209	1142	160	2085
ENSG00000070614	NDST1	72393	1228	1817	5671	5272	4865	2034	7834	1573	938	2745	3179	1398	1895	3349	1607	10914	1804	1203	733	846	752	900	1111	1147	542	2047	1780	1112	848	3822	2563	3129	1662	1198	1371	3071	2766	462	144	1525	750	157	56	1647	1746	237	813
ENSG00000070669	ASNS	20865	0	1	50	15	12	40	21	1	2	21	26	1	1	6	10	37	2	2	15	16	0	0	0	1	1	1	0	0	0	13	15	25	5	10	62	6	24	8	0	5	3	0	0	4	8	4	13
ENSG00000070718	AP3M2	18727	81	53	232	134	127	161	378	49	55	207	384	9	4	297	301	1012	104	68	181	139	28	17	37	55	14	30	35	41	37	75	97	85	88	197	193	113	354	55	9	145	30	6	5	132	128	19	251
ENSG00000070729	CNGB1	88788	0	0	0	12	5	110	0	1	0	3	6	2	1	0	3	2	5	0	4	3	0	1	6	7	0	1	0	0	0	0	1	0	0	4	1	16	0	0	0	0	0	0	0	0	0	0	0
ENSG00000070731	ST6GALNAC2	21579	16	8	51	185	146	4	3	4	8	49	45	3	3	3	7	3	11	4	31	34	2	2	25	7	5	12	9	20	14	10	34	6	13	6	6	4	2	0	0	3	3	0	0	13	4	2	11
ENSG00000070748	CHAT	56009	0	0	0	0	0	0	0	0	0	0	0	0	0	1	0	0	0	0	0	1	0	0	0	0	0	0	0	0	0	0	0	0	0	0	0	1	0	1	0	0	0	0	0	0	0	0	0
ENSG00000070756	PABPC1	36993	4863	5584	14854	17971	20928	34264	15456	4581	5987	10488	8575	2586	3815	23103	6370	24877	1840	1032	3361	2850	3521	2652	2768	2739	3795	3811	8333	2517	2766	4770	3202	6778	3301	18951	22888	28675	15913	2584	201	7545	1793	1206	661	4165	3470	442	9778
ENSG00000070759	TESK2	147280	145	153	18	40	44	272	22	130	136	82	35	38	66	130	339	90	64	81	81	96	36	45	37	26	73	75	113	65	70	41	64	36	36	51	64	134	44	34	8	30	29	21	12	9	22	0	35
ENSG00000070761	CFAP20	15789	348	496	417	256	290	792	742	392	388	152	135	237	318	378	353	1340	186	127	265	302	103	124	63	99	258	198	324	382	347	188	328	153	242	178	189	660	344	161	16	188	95	61	78	133	96	21	283
ENSG00000070770	CSNK2A2	40199	264	278	862	922	992	1972	810	156	253	584	621	386	477	1458	1057	2103	639	330	531	515	139	107	133	221	146	121	215	95	109	176	170	275	176	424	522	883	463	173	70	953	323	96	33	401	370	83	979
ENSG00000070778	PTPN21	89229	238	325	665	260	109	141	1088	286	181	221	475	158	240	211	234	1399	441	337	286	358	153	86	214	281	143	137	230	202	117	538	247	874	525	141	262	34	528	92	24	437	219	55	27	470	324	70	637
ENSG00000070785	EIF2B3	136200	430	287	985	420	555	695	1003	171	249	226	288	252	419	356	373	1755	477	189	204	249	168	91	194	203	286	288	195	145	180	298	308	355	360	286	407	536	390	110	24	170	45	46	39	61	69	9	234
ENSG00000070808	CAMK2A	70800	6	7	4	0	0	1	53	6	3	0	0	0	1	5	76	43	0	0	28	17	0	0	0	0	10	0	2	3	0	9	5	6	2	1	0	13	32	4	0	0	0	1	0	0	0	0	0
ENSG00000070814	TCOF1	42679	355	274	2225	607	1015	2620	1876	215	199	281	305	222	473	328	989	3915	141	69	483	450	145	104	143	222	94	256	278	129	110	253	256	272	246	461	1122	4663	1177	109	32	209	74	32	23	106	101	51	643
ENSG00000070831	CDC42	75849	1745	1273	4354	5612	4681	4665	7540	1346	1368	3072	4862	905	744	2723	1551	14601	3164	1481	2037	2322	1389	693	2113	2432	1493	1674	1500	1300	1363	3759	3198	4978	3261	4061	4338	2655	6432	852	208	6653	2394	243	137	3340	2480	596	4625
ENSG00000070882	OSBPL3	185094	32	10	653	802	600	553	492	46	53	647	1136	2	9	1189	380	3170	64	12	474	525	57	11	19	71	4	27	34	45	22	537	93	484	252	358	635	363	582	44	4	1079	353	2	5	646	618	121	582
ENSG00000070886	EPHA8	40106	0	1	0	2	2	1	0	0	0	0	1	0	1	5	2	0	0	1	1	4	4	0	0	0	20	0	0	3	0	25	0	24	0	1	21	24	1	0	0	0	0	0	0	1	0	0	0
ENSG00000070915	SLC12A3	50643	4	0	50	242	81	145	1	3	0	0	0	0	0	1	1	0	0	0	4	1	0	1	0	0	0	2	1	1	0	0	0	0	0	0	0	15	1	1	0	0	0	0	0	0	0	0	8
ENSG00000070950	RAD18	188371	51	50	393	179	216	235	453	58	81	153	172	30	42	83	546	1562	137	110	237	223	36	17	48	93	68	48	54	34	17	125	70	189	272	135	281	307	215	35	8	193	76	16	5	97	68	19	245
ENSG00000070961	ATP2B1	121251	343	473	1896	2053	1724	902	3031	662	884	823	1000	124	161	256	451	4533	496	271	867	1194	446	133	129	105	328	473	460	246	206	1372	107	1639	593	2086	3021	754	1714	202	111	1834	847	115	39	894	858	163	2151
ENSG00000070985	TRPM5	18530	0	1	7	1	0	2	1	1	2	4	3	0	0	0	26	0	0	0	0	0	0	0	0	0	0	0	1	2	3	0	0	5	0	3	1	4	0	0	1	0	0	0	0	0	0	0	6
ENSG00000071051	NCK2	149362	245	79	501	2152	2062	898	1679	103	69	585	1024	50	58	696	344	1320	87	74	441	524	88	48	162	191	43	151	126	445	223	901	1876	681	1086	376	482	444	815	73	19	712	448	7	9	551	459	83	3126
ENSG00000071054	MAP4K4	197839	1465	1167	1130	1426	1141	10238	10283	1149	1749	3440	4215	490	683	6129	2002	13767	2208	985	985	1000	422	331	1116	2199	783	698	1072	466	444	1123	616	1520	634	4013	2650	8568	8634	827	263	3718	1126	118	69	1713	974	380	1415
ENSG00000071073	MGAT4A	112026	137	107	261	167	100	1814	2	299	333	948	916	134	100	244	268	2	169	180	418	641	222	90	83	98	155	147	174	80	91	63	12	125	9	350	511	744	9	68	19	826	660	31	29	786	707	198	567
ENSG00000071082	RPL31	21803	8689	4285	21758	19088	18944	36916	21707	1702	2154	2986	2939	5019	5756	15567	12047	21884	3069	1716	3324	4322	1363	1930	3795	3747	4448	3861	5643	7199	7350	4730	10167	8238	11022	13371	16530	21996	13381	2066	150	1335	567	197	160	471	334	120	4805
ENSG00000071127	WDR1	42610	1585	1468	6090	9968	8711	10070	18757	1150	2049	4810	7355	1247	1998	4624	2019	43403	3245	1798	2017	2336	1219	711	3546	4699	846	1412	1541	1344	1445	3641	3469	2965	3240	3127	4174	3591	9296	626	166	10984	4107	232	189	5056	3649	619	5109
ENSG00000071189	SNX13	149740	243	250	1495	701	704	413	657	499	592	1109	1088	105	99	212	230	1215	790	673	912	1069	239	80	164	197	306	243	304	153	145	683	82	772	520	440	473	226	477	128	71	631	237	69	32	481	545	79	1322
ENSG00000071203	MS4A12	14652	0	0	0	0	0	0	0	0	0	0	0	0	0	0	0	0	0	0	0	2	0	0	0	0	0	0	0	0	0	0	0	0	0	0	0	0	0	0	0	3	1	0	0	0	0	0	0
ENSG00000071205	ARHGAP10	340713	464	204	262	427	428	26	482	192	186	145	143	175	234	112	97	1506	172	17	471	539	57	62	39	57	102	103	84	157	109	161	245	211	245	118	141	11	310	30	1	309	136	16	42	157	98	25	136
ENSG00000071242	RPS6KA2	497087	256	253	1138	703	484	14	1560	159	187	1522	2505	123	120	446	171	3493	690	290	996	1144	126	109	257	298	146	205	251	189	83	86	77	139	97	768	255	10	739	89	8	483	175	29	12	318	303	79	379
ENSG00000071243	ING3	26453	83	102	347	161	170	26	159	148	212	88	104	37	64	94	119	387	115	109	164	172	61	34	24	47	154	97	138	61	82	102	69	135	219	102	95	77	114	62	5	89	34	11	17	41	79	4	323
ENSG00000071246	VASH1	21547	165	61	12	6	8	4	455	39	54	317	161	1	13	152	684	378	4	1	134	64	40	56	36	17	10	98	155	203	104	2	7	7	7	183	141	11	373	95	20	7	2	0	2	11	0	1	172
ENSG00000071282	LMCD1	72861	51	21	51	216	175	375	1483	39	83	201	193	13	76	51	284	1884	92	42	310	252	17	9	30	36	26	27	41	109	33	42	14	6	9	281	199	107	338	38	5	30	8	3	6	24	28	9	30
ENSG00000071462	BUD23	22136	600	525	2772	1068	1512	817	1480	349	339	482	735	605	935	1612	1036	2435	344	155	222	227	249	237	466	479	312	581	539	496	600	594	740	633	922	611	762	1233	1227	289	56	775	369	50	46	283	200	64	1350
ENSG00000071537	SEL1L	62306	2064	2371	2262	1654	1454	2329	3247	4058	4649	3829	5823	850	928	1186	414	5176	6348	2253	1483	1952	2088	700	1181	1752	2266	3196	2385	941	594	2526	613	4129	4038	2550	2860	927	2268	896	212	2608	886	701	279	1560	2345	218	2775
ENSG00000071539	TRIP13	26473	5	12	708	234	373	577	1100	0	4	26	29	1	7	17	369	2339	12	4	65	63	7	1	4	15	6	2	10	4	8	99	27	151	59	117	232	436	541	9	1	4	0	1	0	0	0	4	8
ENSG00000071553	ATP6AP1	7871	1112	1018	4762	4204	4070	4853	4517	648	648	2075	2341	731	626	2317	1410	3557	471	332	1018	1337	645	397	808	883	402	856	803	742	656	1633	2557	1464	1962	1944	2336	1981	3279	375	78	1974	1926	90	75	2439	1553	209	2426
ENSG00000071564	TCF3	43325	341	288	2941	1554	1503	4511	4669	190	183	578	997	160	262	961	4156	4270	164	94	354	376	117	96	484	564	77	254	351	333	338	435	636	697	644	893	1424	2455	3276	106	37	708	457	23	16	751	371	80	538
ENSG00000071575	TRIB2	25845	221	96	0	33	48	31	972	65	77	363	858	41	78	1146	684	630	59	45	245	158	44	54	74	60	72	170	159	275	176	2	0	2	1	465	74	370	924	154	34	388	242	12	5	116	128	34	811
ENSG00000071626	DAZAP1	28118	1070	1063	3728	1825	2356	4460	3624	631	733	1303	1299	957	1426	2852	3444	6038	804	444	486	539	496	409	672	779	522	812	972	867	998	1173	1275	1085	897	1268	1606	2980	2965	528	159	615	337	83	59	332	327	127	1578
ENSG00000071655	MBD3	19269	991	576	2428	1180	1378	1216	2651	185	187	249	356	792	1127	2633	3761	3499	419	208	388	469	139	226	382	533	231	443	436	790	670	573	738	549	650	420	515	1372	1148	129	107	303	336	55	48	367	201	145	857
ENSG00000071794	HLTF	56427	272	447	1158	302	311	641	526	380	409	672	890	90	114	300	439	1973	633	452	854	856	101	101	181	209	447	117	366	108	135	719	161	790	672	705	1256	410	704	88	26	191	62	63	29	78	101	13	518
ENSG00000071859	FAM50A	6513	701	409	2254	2084	2076	1588	3963	226	303	482	940	529	1057	3177	4053	3958	515	271	337	455	252	172	608	722	194	407	333	508	503	1006	1304	1178	965	1002	931	478	1968	344	133	676	634	21	46	416	369	260	991
ENSG00000071889	FAM3A	10083	1385	913	1778	1519	1581	825	1058	345	423	762	696	796	1027	1377	1743	1199	402	242	179	233	172	259	405	415	494	599	640	792	955	1054	1565	889	864	446	464	490	766	185	70	700	663	74	50	404	417	130	983
ENSG00000071894	CPSF1	16106	514	1141	2184	813	1015	2444	1556	764	655	653	810	664	2155	1581	5114	3314	185	111	234	189	261	421	550	480	478	764	1194	561	796	768	1012	909	977	1386	1413	2635	1679	146	81	243	153	69	34	235	168	42	1491
ENSG00000071909	MYO3B	477026	1	1	34	112	159	4	4	0	63	12	10	0	1	3	10	1	0	2	8	20	0	1	0	0	1	0	7	2	0	18	13	1	3	0	0	1	4	3	0	6	10	1	0	7	4	2	4
ENSG00000071967	CYBRD1	35882	269	15	71	531	382	20	4469	142	219	678	689	14	44	164	594	6705	3	40	939	1130	81	45	43	23	100	64	123	277	125	90	219	331	187	348	3	11	2757	101	4	198	824	22	17	852	480	36	3117
ENSG00000071991	CDH19	103055	30	0	0	0	0	0	12	0	0	0	10	0	3	0	3	0	0	0	5	0	2	0	0	1	2	3	4	198	27	0	0	0	0	1	0	0	0	29	3	0	0	0	0	0	0	0	137
ENSG00000071994	PDCD2	9397	497	343	1692	1062	1326	1481	1296	305	323	567	685	241	415	1093	507	5355	745	324	376	478	168	129	304	384	314	272	307	334	310	500	626	604	655	583	623	1413	596	184	30	522	150	49	38	287	220	37	827
ENSG00000072041	SLC6A15	54124	0	0	7	120	314	1	166	0	0	12	1	0	0	0	1	10	0	0	5	12	0	0	0	0	0	0	0	0	0	0	0	0	0	1	0	0	149	7	3	0	0	0	0	1	0	0	0
ENSG00000072042	RDH11	18993	1769	1581	5978	2350	2361	1046	2233	1349	965	2691	3303	1155	1778	3211	2483	3200	1506	1571	568	761	370	289	974	872	981	832	931	938	1207	4310	3281	6264	3765	2016	2522	476	1108	1228	505	3995	1585	238	210	1356	1133	245	5253
ENSG00000072062	PRKACA	26396	385	539	973	737	886	732	1083	435	531	669	579	132	104	277	66	2229	153	65	88	76	278	292	715	833	367	613	790	150	293	408	588	420	434	624	720	530	1156	19	8	116	48	41	16	138	112	11	287
ENSG00000072071	ADGRL1	58444	5	2	128	49	55	35	188	3	4	102	119	1	0	44	27	44	1	1	61	52	4	3	39	18	4	16	6	5	4	123	157	233	236	134	233	79	103	0	0	83	121	1	1	305	149	28	56
ENSG00000072080	SPP2	26455	3996	3024	1	0	2	0	1	1878	2236	63	6	1828	842	25	1160	1	49	209	0	4	594	987	3	3	1926	626	2399	1300	1545	3	0	0	0	88	35	2	2	137	103	0	0	550	317	0	0	0	2
ENSG00000072110	ACTN1	105297	1332	1411	5325	2684	2915	10876	32581	1174	1366	3719	7415	1150	1973	5660	1326	53731	2523	1117	1356	1365	1190	637	3282	2793	404	2590	1274	933	950	2327	3202	2799	3110	2872	2669	3328	12553	472	158	1238	438	181	116	1872	1219	223	3252
ENSG00000072121	ZFYVE26	89216	229	245	619	510	510	459	905	245	367	607	874	116	254	591	784	1544	561	484	587	735	142	83	217	250	109	177	217	112	103	815	318	885	343	565	573	389	403	160	59	609	245	25	29	463	338	95	644
ENSG00000072133	RPS6KA6	129853	15	9	57	73	62	0	68	6	33	111	113	0	2	16	45	172	55	25	88	83	1	5	22	62	14	4	10	8	6	98	8	141	70	5	26	0	97	55	10	296	248	4	0	147	142	29	211
ENSG00000072134	EPN2	121100	82	138	237	159	193	288	494	160	136	342	371	109	203	357	1108	1899	180	122	423	432	47	57	93	106	73	64	127	61	45	196	164	228	235	198	293	243	273	66	18	301	224	33	17	287	181	66	548
ENSG00000072135	PTPN18	19360	1034	668	891	1250	1350	1066	338	518	506	361	465	624	1220	659	1533	1515	314	270	203	269	386	236	271	145	233	544	525	652	516	621	698	616	633	311	433	833	411	158	62	395	318	79	87	720	613	152	3725
ENSG00000072163	LIMS2	43405	1239	745	119	69	34	307	432	353	318	93	105	417	571	236	865	2069	188	78	103	92	86	143	233	168	141	203	587	715	736	6	12	2	3	5	2	62	537	191	50	0	3	63	61	4	0	0	44
ENSG00000072182	ASIC4	24602	2	1	0	2	0	3	1	0	0	10	1	1	3	4	163	3	0	0	6	4	0	0	0	0	0	0	0	0	0	0	0	0	0	2	4	2	6	1	1	0	1	0	0	0	1	0	0
ENSG00000072195	SPEG	58786	24	4	83	6	7	5	600	15	2	207	359	3	7	230	332	1681	0	0	174	190	4	5	1	3	2	1	7	57	49	11	13	5	0	135	6	2	2014	5	2	12	2	0	0	0	1	0	16
ENSG00000072201	LNX1	242104	68	136	86	88	72	26	20	86	167	258	163	51	37	25	47	9	140	117	46	49	18	26	76	54	66	27	61	22	27	122	119	147	167	111	139	8	19	19	10	425	118	8	10	246	165	26	689
ENSG00000072210	ALDH3A2	37624	6365	7271	3323	7296	5806	3672	502	4260	4840	6309	5320	1639	2069	4581	1362	1461	6592	3883	943	1318	1045	1404	1825	3516	6120	1531	4771	1642	2542	4860	4830	4607	3081	2210	2976	2745	279	1168	225	4127	1466	1394	597	1891	3449	219	13044
ENSG00000072274	TFRC	54913	706	639	2795	7974	5752	16227	8070	3274	959	2679	4938	243	595	1144	8057	17170	8050	1977	1358	1944	768	116	1269	1571	215	994	800	194	139	5499	2537	4336	2786	1738	1882	2445	3441	432	89	1824	491	138	53	273	456	59	2510
ENSG00000072310	SREBF1	26612	5683	7036	12498	9325	11005	1148	1818	1221	1107	6005	2826	2468	3357	7693	8863	4164	2228	2396	872	991	520	1130	1274	1158	213	4383	2566	4266	6060	6539	8619	4650	2615	1198	1812	2215	2139	2222	755	1207	626	216	208	1109	1011	152	4103
ENSG00000072315	TRPC5	308461	10	46	0	0	0	0	4	59	93	39	10	2	5	2	2	1	78	69	2	0	4	9	4	9	13	3	19	3	4	1	0	0	0	1	2	2	23	9	0	0	0	8	3	0	0	0	0
ENSG00000072364	AFF4	88239	1072	1353	1789	1705	1374	1728	3191	1908	1817	5581	6385	157	124	547	248	4774	995	519	2687	2774	760	401	768	1214	1666	618	1368	1267	706	2910	384	2959	964	2196	2508	920	2132	368	146	3084	834	238	149	2571	1905	578	2179
ENSG00000072401	UBE2D1	35772	79	58	236	249	265	289	493	87	100	610	507	19	17	122	15	492	108	55	178	133	180	39	74	94	71	118	71	111	72	133	67	149	134	248	255	205	343	48	6	220	93	17	3	181	159	20	273
ENSG00000072415	MPP5	94719	500	567	808	690	617	561	428	527	497	1081	1059	67	60	243	86	2635	873	494	404	444	185	132	274	334	434	232	408	155	212	707	102	883	353	513	685	290	261	92	13	722	291	83	29	611	511	80	820
ENSG00000072422	RHOBTB1	132002	148	59	354	147	244	292	903	74	32	346	362	10	58	37	258	1693	131	15	105	112	105	18	32	35	22	69	112	106	110	52	42	135	79	1356	1599	93	470	82	16	558	332	7	6	391	400	65	196
ENSG00000072501	SMC1A	48579	834	879	2723	1340	1850	2080	2421	1344	959	875	1248	487	643	442	919	5206	762	634	729	820	755	401	362	600	461	755	863	367	384	908	477	796	631	1002	1268	1744	1182	300	71	1210	359	172	115	641	756	160	1713
ENSG00000072506	HSD17B10	3112	3476	2628	3209	2827	4101	1140	1852	1002	1131	441	511	2521	2224	1899	816	2539	953	561	180	236	409	694	835	801	1470	2464	1690	2021	3149	685	1676	763	1890	739	549	1447	803	313	30	489	157	202	184	200	109	38	610
ENSG00000072518	MARK2	72091	401	351	1818	1737	1703	1174	897	264	297	754	1083	165	264	799	847	1161	277	165	494	549	209	175	362	483	149	335	360	268	226	650	634	589	629	546	658	907	688	76	46	1356	736	32	35	1312	1016	231	1365
ENSG00000072571	HMMR	31738	6	13	456	224	350	600	390	8	19	91	25	2	7	11	184	1341	16	8	95	119	8	5	1	1	12	18	19	1	11	47	2	8	14	135	310	1175	496	34	4	19	2	2	0	2	0	0	6
ENSG00000072609	CHFR	134117	237	190	1000	857	689	493	877	184	177	461	826	130	343	896	1077	1023	297	201	241	341	180	73	190	190	77	210	161	220	134	598	449	629	378	487	664	285	392	151	34	534	287	16	9	259	264	122	675
ENSG00000072657	TRHDE	583492	6	85	95	60	67	0	19	11	2	12	1	10	2	0	2	1514	38	0	5	2	1	7	8	5	58	0	22	6	18	109	11	105	154	2	1	0	382	20	0	21	0	4	2	0	2	0	44
ENSG00000072682	P4HA2	103477	106	117	672	1816	1091	4340	11963	102	82	1617	2994	97	83	1273	154	6580	693	469	591	786	19	46	401	409	70	78	96	71	48	727	333	305	140	1396	786	1788	7429	43	13	1375	646	16	5	706	683	75	572
ENSG00000072694	FCGR2B	15507	394	41	0	0	0	0	0	28	49	0	0	3	12	8	250	0	0	1	0	0	140	68	6	5	25	143	289	229	320	0	0	1	0	1	0	0	0	110	21	0	0	5	6	0	0	0	46
ENSG00000072736	NFATC3	144508	188	344	738	505	587	910	535	479	387	378	300	257	283	512	470	1026	463	434	672	813	198	95	79	137	194	152	239	47	46	260	204	268	199	289	382	887	166	133	71	315	187	115	81	312	263	59	874
ENSG00000072756	TRNT1	23946	123	73	286	169	224	191	420	122	134	218	318	71	84	235	91	760	198	88	177	134	95	39	91	138	95	81	81	51	57	160	77	270	252	219	290	148	264	120	9	148	18	17	7	78	78	19	387
ENSG00000072778	ACADVL	8141	11910	12668	15654	13821	13692	8630	4047	12484	19861	10837	9972	18665	59577	51522	47379	7999	5576	4275	2190	2554	5643	4818	10759	7378	6742	10813	11385	7534	11745	13319	22130	17267	13252	7594	7487	3469	7867	6260	3917	5722	4297	1786	1411	1856	2871	709	13595
ENSG00000072786	STK10	146145	364	139	236	334	309	548	1621	159	281	329	748	39	75	349	1047	3072	144	46	231	251	502	119	156	186	32	403	162	337	255	188	160	290	214	206	162	846	979	96	48	484	181	6	11	285	214	46	766
ENSG00000072803	FBXW11	145324	441	412	1548	835	788	1231	1278	543	610	2109	2582	136	128	685	232	3576	1362	632	790	1042	366	186	616	1029	343	471	440	239	238	895	718	1520	917	1120	1313	1264	966	137	40	1309	343	85	51	746	611	110	1345
ENSG00000072818	ACAP1	14948	72	13	2	13	13	28	16	16	51	7	3	4	9	4	290	60	0	0	7	1	29	27	21	5	10	61	33	108	98	5	11	5	10	7	13	8	31	9	2	1	0	0	0	0	2	0	209
ENSG00000072832	CRMP1	145002	17	4	144	49	51	42	348	8	41	129	147	0	0	2	104	2	0	1	46	15	0	1	11	9	1	4	4	41	7	136	189	290	344	113	75	31	423	10	3	0	0	0	0	0	0	0	1
ENSG00000072840	EVC	103104	35	49	880	293	379	198	651	31	128	283	568	41	4	221	147	2311	218	71	352	315	7	21	88	63	11	19	31	61	10	530	945	893	1098	465	301	226	535	20	14	227	11	16	0	83	83	33	1091
ENSG00000072849	DERL2	15557	709	354	718	810	741	311	1121	362	373	382	657	560	1094	1072	630	2342	547	256	329	372	315	168	204	235	312	649	313	339	279	525	443	563	600	491	437	346	759	307	65	461	297	49	36	238	258	74	1058
ENSG00000072858	SIDT1	97282	24	4	94	7	7	0	0	28	21	67	143	1	1	11	38	1	1	0	9	6	11	5	13	7	2	10	15	13	29	18	35	61	87	33	17	0	4	13	4	727	230	1	4	597	538	120	623
ENSG00000072864	NDE1	83086	17	3	145	47	61	868	214	18	30	109	102	5	7	24	55	805	8	5	19	14	15	9	51	61	6	29	22	14	10	24	22	25	29	62	83	294	234	6	0	15	8	2	1	14	6	1	35
ENSG00000072952	MRVI1	120897	31	3	15	1	0	4	153	6	15	45	214	1	3	27	226	2617	0	0	88	79	16	1	0	0	3	28	12	55	17	4	1	0	0	9	1	15	229	17	5	0	0	0	1	0	0	0	13
ENSG00000072954	TMEM38A	28884	198	137	839	717	669	225	30	79	125	414	413	84	52	659	29	47	229	113	106	99	26	55	569	599	94	77	85	64	79	168	148	222	145	127	264	44	21	15	4	140	341	9	10	92	118	19	34
ENSG00000072958	AP1M1	48329	1171	1273	3151	2466	2596	2265	2567	552	441	892	922	509	645	1166	1368	4449	1027	602	488	556	364	254	442	576	479	711	743	598	751	1038	1917	952	995	738	1244	1583	1217	107	51	584	234	80	76	557	234	73	454
ENSG00000073008	PVR	22364	620	658	1565	4652	4256	1606	1997	712	610	1718	2542	934	1795	2504	931	3260	3284	950	515	943	1011	393	1171	2435	403	592	669	629	394	2692	1676	2137	1021	787	1160	1103	826	468	93	1048	524	179	95	546	618	128	771
ENSG00000073050	XRCC1	37433	170	140	792	334	396	748	603	68	63	78	95	86	150	411	1128	1725	90	73	178	188	40	35	90	94	70	98	111	161	151	127	141	158	130	215	317	657	469	27	21	189	110	23	22	129	104	19	382
ENSG00000073060	SCARB1	105812	5241	5461	14662	10039	8502	18559	978	2748	2297	7837	4740	4302	4011	7115	4390	1857	2709	4714	486	673	1382	1223	6176	1624	1633	3784	2682	2653	2174	6521	6222	3402	1740	2062	3485	5229	427	332	134	644	781	498	317	495	805	74	2573
ENSG00000073067	CYP2W1	6459	2	2	78	13	3	1936	4	4	5	3	1	1	1	3	230	0	0	0	133	142	1	1	1	1	2	1	2	9	4	0	0	0	0	3	4	995	5	0	2	2	0	0	0	0	0	0	4
ENSG00000073111	MCM2	24026	28	33	2117	435	866	2046	1852	11	31	53	78	10	20	40	1711	5389	55	25	267	331	7	6	15	13	15	15	79	17	17	36	77	45	76	185	463	3176	558	42	11	17	4	10	2	11	1	3	91
ENSG00000073146	MOV10L1	71811	5	13	2	0	2	5	26	37	22	9	6	2	7	8	49	115	1	2	0	2	2	4	1	0	15	2	40	7	3	9	26	8	26	36	3	8	42	5	0	5	0	2	4	0	0	0	4
ENSG00000073150	PANX2	9564	271	277	17	27	22	675	482	217	127	272	128	45	110	79	77	103	124	47	5	5	26	112	137	101	155	67	331	142	198	47	51	27	12	6	9	609	181	16	2	4	1	32	10	6	16	0	56
ENSG00000073169	SELENOO	16637	2326	2221	1679	1500	2012	607	485	983	1016	899	673	1676	2859	1893	4959	574	710	767	214	313	406	462	525	430	624	1570	1275	1940	2089	848	1508	653	757	315	548	582	400	210	114	234	200	130	122	173	138	54	688
ENSG00000073282	TP63	265887	10	5	1	1	0	0	2	9	3	2	0	2	2	1	7	0	3	8	163	232	1	1	2	0	2	4	0	1	3	0	0	1	0	1	1	1	0	1	0	26	2	0	0	4	12	2	13
ENSG00000073331	ALPK1	157112	111	119	78	182	132	69	146	180	199	518	480	165	604	929	286	799	253	186	263	242	72	62	78	62	57	172	80	68	56	148	85	60	105	247	155	1	242	108	78	200	128	28	14	164	243	63	588
ENSG00000073350	LLGL2	50128	1658	1442	2957	4510	4172	2425	9	987	1080	1800	1707	645	1120	1141	1676	43	643	534	731	875	160	443	692	586	515	936	1150	907	1079	1351	2310	1458	1480	642	824	1360	24	252	86	2364	1451	81	80	2382	1070	431	5508
ENSG00000073417	PDE8A	158705	879	968	834	1588	1340	559	785	886	1263	825	989	312	637	713	1060	1279	827	855	276	342	350	298	504	478	585	344	723	562	402	1100	630	1077	514	679	842	523	552	419	76	627	248	211	82	417	416	77	2346
ENSG00000073464	CLCN4	80715	133	112	1	183	182	105	133	173	224	346	308	35	78	125	248	45	292	158	72	75	55	96	105	189	92	73	222	70	64	117	88	85	68	230	404	80	103	37	5	59	2	14	9	48	10	3	116
ENSG00000073536	NLE1	13574	191	124	1314	724	1109	1269	845	52	72	118	127	115	241	181	321	1260	199	71	109	123	44	46	86	89	54	77	99	87	80	122	173	168	259	329	490	1793	320	28	5	21	1	6	4	13	7	9	106
ENSG00000073578	SDHA	38841	914	726	858	1051	1146	711	341	64	59	73	36	410	682	322	677	315	402	400	149	179	45	32	39	47	28	50	51	69	54	43	37	66	66	39	51	40	31	161	26	369	201	100	55	182	129	27	876
ENSG00000073584	SMARCE1	23692	70	45	111	81	84	51	104	100	71	152	157	30	17	30	65	234	223	175	230	191	24	17	28	13	67	17	47	34	35	91	28	124	82	105	71	43	100	46	15	42	36	6	11	57	53	35	246
ENSG00000073598	FNDC8	9117	0	0	0	0	0	2	1	1	0	3	0	0	0	2	3	1	0	0	0	0	1	0	1	0	0	0	0	0	0	0	2	0	0	1	1	0	2	0	0	0	0	0	0	0	0	0	1
ENSG00000073605	GSDMB	15259	746	1083	64	75	52	57	13	1998	1210	1404	556	1119	2945	1491	7401	192	338	300	93	149	157	261	71	76	403	232	562	267	249	243	84	339	112	516	882	42	278	384	739	314	305	97	137	268	332	194	1416
ENSG00000073614	KDM5A	109263	392	593	827	612	617	852	1205	707	718	1823	1812	307	451	805	884	3088	1255	1050	1449	1713	356	209	326	431	494	383	566	174	159	816	265	939	418	931	811	638	952	244	139	1013	420	108	74	551	419	128	1192
ENSG00000073670	ADAM11	22858	14	8	45	30	47	20	29	9	16	28	6	4	26	17	74	19	3	3	14	14	1	6	2	2	3	7	13	23	11	17	53	20	22	7	7	22	18	2	0	0	2	3	0	0	0	0	13
ENSG00000073711	PPP2R3A	182166	24	51	128	376	296	4	643	42	51	327	549	2	11	93	158	1926	170	118	375	438	25	14	36	32	17	22	28	17	3	280	38	504	240	158	131	7	417	22	24	243	82	3	0	160	125	49	535
ENSG00000073712	FERMT2	95167	1332	2036	630	1148	1129	1211	5038	1703	2332	1243	1848	448	594	649	459	7666	1504	912	1010	1083	454	463	496	609	2089	697	1387	566	676	858	202	659	405	1347	848	479	2860	431	71	111	4	445	193	35	40	10	244
ENSG00000073734	ABCB11	115826	328	1377	20	820	698	1	0	3127	1351	814	1191	636	277	84	122	0	500	525	16	22	2013	481	122	26	1523	928	1518	251	94	958	310	681	157	3	6	0	1	86	112	52	26	316	121	31	40	5	8
ENSG00000073737	DHRS9	31378	10	11	10	21	19	1	0	19	17	69	770	5	4	154	29	0	6	4	69	67	45	9	6	1	12	19	17	7	10	184	430	142	494	2	1	0	1	31	14	11964	6095	15	6	9157	8400	952	12
ENSG00000073754	CD5L	67345	1853	1357	0	1	1	0	0	977	633	1	0	3	120	1	400	0	0	0	0	0	3224	901	0	0	497	1737	592	2088	3856	0	0	1	0	0	0	0	3	240	74	0	0	6	15	0	0	0	0
ENSG00000073756	PTGS2	8632	3	21	11	94	84	1	3655	679	1317	48	85	0	12	3	5	2066	1	1	1828	2586	170	20	4	2	17	43	63	13	81	2	1	2	1	112	18	1	7555	150	6	2	6	1	7	0	2	0	51
ENSG00000073792	IGF2BP2	181317	54	3	1989	644	560	5260	1854	31	20	1499	1429	3	5	751	2771	4987	10	2	989	1233	5	12	30	80	10	16	32	52	29	865	255	869	259	1240	1899	1759	1998	49	147	995	547	1	4	571	413	217	983
ENSG00000073803	MAP3K13	206153	405	652	318	617	624	458	389	500	620	1000	891	266	459	627	537	786	861	642	179	198	99	123	221	224	377	241	423	183	174	434	261	448	224	479	469	196	325	248	60	435	235	69	58	405	302	98	1155
ENSG00000073849	ST6GAL1	148051	15908	14662	3649	2469	2255	8442	343	18123	14437	7664	5904	5102	5263	16527	2178	526	3836	4319	458	828	6106	6427	2773	1855	11509	11216	11776	4682	5366	3630	4228	3016	5034	3532	4550	3515	178	2829	657	279	18	2789	1148	88	50	17	219
ENSG00000073861	TBX21	12886	46	2	0	0	0	0	2	10	25	2	0	1	2	1	18	1	0	0	0	0	18	13	4	2	0	2	11	39	22	0	0	0	0	0	0	0	0	4	1	0	0	0	2	0	0	0	78
ENSG00000073905	VDAC1P1	847	0	2	9	7	13	7	5	7	7	14	17	2	1	4	2	48	1	3	1	1	3	1	3	0	0	4	3	0	0	6	6	2	6	5	7	7	7	0	0	4	2	2	1	15	6	2	2
ENSG00000073910	FRY	452412	347	262	556	188	197	325	65	308	560	754	864	173	533	185	429	2452	752	951	134	145	98	181	408	158	277	127	182	237	174	162	92	232	609	222	427	92	46	275	49	322	206	47	37	133	243	69	2664
ENSG00000073921	PICALM	112707	1777	1903	2803	2562	2250	2652	5321	2162	2314	5108	4612	617	1117	1689	2774	8647	3085	1846	1503	1757	1190	555	1049	1168	1110	1236	1279	920	818	2236	841	2021	1335	1494	1649	1057	3750	657	155	3544	1377	355	217	2069	1767	257	4258
ENSG00000073969	NSF	166795	71	80	304	234	225	202	528	98	129	225	450	17	22	89	19	1603	97	50	74	88	78	39	105	126	34	86	78	26	32	157	96	162	169	162	142	194	312	15	1	166	50	8	3	105	120	27	327
ENSG00000074047	GLI2	257030	12	0	0	0	0	1	873	1	0	40	69	0	0	13	156	733	0	0	27	27	0	0	0	0	4	0	0	13	6	5	0	7	0	24	2	5	639	9	2	18	6	1	0	9	2	8	3
ENSG00000074054	CLASP1	311811	605	613	1738	1039	773	1426	1488	692	827	1778	2190	306	412	832	1059	3117	1089	938	894	987	281	185	355	399	401	298	484	348	200	926	354	1097	579	992	999	953	1158	164	124	617	247	163	63	324	267	104	953
ENSG00000074071	MRPS34	1265	1391	537	4066	2441	2958	1491	1643	154	153	279	286	888	1123	1858	1171	3524	488	192	286	358	123	157	360	497	315	331	338	604	784	645	1104	811	953	494	641	1491	594	152	29	583	348	48	61	276	203	78	486
ENSG00000074181	NOTCH3	41957	152	17	9	170	100	92	2300	18	18	601	1461	0	5	67	342	467	2	2	604	465	50	5	15	10	12	127	23	357	111	8	0	9	3	828	70	13	2073	31	5	39	35	0	7	3	1	0	42
ENSG00000074201	CLNS1A	122858	761	812	2165	1347	1592	2349	1559	472	547	964	855	610	708	1546	595	3261	763	389	691	777	413	282	685	659	627	566	691	329	486	605	784	884	969	883	1062	1533	961	406	61	677	247	103	60	285	203	31	958
ENSG00000074211	PPP2R2C	243022	0	0	0	3	1	113	22	0	0	144	181	0	0	32	0	2	8	0	2	2	0	0	33	47	0	0	0	0	1	0	2	1	0	5	0	122	5	5	0	846	63	0	0	602	276	27	2
ENSG00000074219	TEAD2	21862	113	52	294	14	21	359	2857	24	38	148	329	50	120	324	366	3449	109	43	173	162	42	21	146	184	11	92	38	77	60	7	14	8	35	263	223	153	1129	100	24	123	17	1	2	66	41	32	12
ENSG00000074266	EED	34060	168	90	374	217	273	258	443	125	75	222	266	35	51	200	130	814	192	116	154	170	61	31	112	165	66	91	114	66	64	140	71	231	96	220	283	252	332	80	11	242	134	10	13	120	109	28	366
ENSG00000074276	CDHR2	53463	534	1235	1208	19854	16386	3125	18	67	1195	3037	1764	1632	1246	8436	840	1	892	1090	62	153	77	340	248	942	586	772	1080	678	664	2112	856	321	43	395	468	1491	25	339	97	6062	6314	34	37	4949	4530	753	2573
ENSG00000074317	SNCB	10474	0	0	1	0	0	0	9	0	0	8	7	0	0	4	0	2	0	0	1	0	0	0	0	1	0	0	0	0	0	0	0	0	0	2	0	2	28	0	0	9	0	0	0	0	3	0	0
ENSG00000074319	TSG101	58615	456	410	1275	1372	1135	1586	1436	333	436	552	887	466	330	764	982	2734	631	329	379	473	322	173	426	613	430	366	449	321	456	833	857	1109	782	681	592	937	1002	176	31	1190	535	78	46	872	737	123	1135
ENSG00000074356	NCBP3	44088	317	361	1001	539	509	623	1229	446	429	687	897	245	380	625	1547	2070	405	301	465	523	206	129	223	231	208	286	381	279	209	593	348	695	467	487	521	391	946	199	92	492	217	54	37	457	376	111	1530
ENSG00000074370	ATP2A3	40594	168	24	2219	114	133	26	173	48	187	11	29	5	15	3	937	80	0	0	25	25	68	56	16	16	7	103	119	335	201	135	769	121	334	6	6	10	69	32	7	2815	1213	4	5	2707	3290	418	3540
ENSG00000074410	CA12	60468	1	4	11122	8091	6852	34	2302	5	0	6873	11047	1	3	2650	188	400	237	54	234	285	4	0	634	911	11	31	50	3	0	7484	3387	5170	3502	1031	1755	37	2776	9	11	600	570	0	0	263	892	43	733
ENSG00000074416	MGLL	363128	2974	3105	7165	5477	3783	4	3286	2410	2936	4335	7937	1991	2067	2150	277	13184	6564	2349	191	350	1223	685	8814	6535	921	2294	1615	1793	1306	1457	603	250	14	380	319	6	590	236	85	4667	3462	287	163	8881	6544	813	4293
ENSG00000074527	NTN4	133345	542	268	55	124	41	148	191	161	300	1920	4028	43	70	203	44	5140	493	80	81	255	316	160	346	393	113	476	696	384	434	136	30	166	25	203	168	175	357	227	11	3531	1008	17	36	4590	2260	346	2387
ENSG00000074582	BCS1L	4679	482	349	806	691	1089	424	514	315	303	122	282	366	629	1058	1288	1278	308	129	108	122	108	116	176	223	269	293	367	284	376	340	518	455	598	332	332	565	425	89	47	102	28	29	34	56	55	24	532
ENSG00000074590	NUAK1	76693	234	236	4	92	85	72	1965	97	101	1021	422	47	50	81	96	2008	192	195	168	168	91	66	57	83	54	152	240	85	87	67	28	5	17	196	171	162	898	124	25	75	28	4	2	41	43	11	52
ENSG00000074603	DPP8	75241	177	239	693	843	686	545	728	308	272	622	1242	120	151	377	370	1852	551	320	537	582	148	91	176	245	181	214	268	115	116	496	69	628	304	573	652	294	572	116	34	733	280	58	25	559	537	79	1312
ENSG00000074621	SLC24A1	49629	84	121	211	967	841	264	182	119	124	158	209	45	32	48	82	708	102	126	111	154	31	42	49	45	50	53	108	46	55	236	161	198	101	104	136	370	242	38	20	283	92	22	6	132	144	27	230
ENSG00000074657	ZNF532	123880	60	26	831	95	101	1	1421	52	74	213	444	12	34	53	235	3356	15	13	412	339	54	16	13	19	25	47	84	85	51	229	219	294	483	210	93	0	1504	72	32	71	44	2	3	125	52	20	1079
ENSG00000074660	SCARF1	11886	66	55	15	22	16	1	4	96	67	66	34	13	57	29	99	0	2	5	1	0	29	26	13	8	14	65	117	79	77	28	38	37	31	2	0	0	10	4	0	0	2	0	0	1	6	0	12
ENSG00000074695	LMAN1	31442	3224	4480	1969	2816	3197	9550	7055	5509	6019	10930	7403	1416	1797	1606	669	9743	4185	2996	2364	2828	1939	1259	1393	1085	4599	5093	4378	1558	1387	3634	423	4197	2669	5087	6979	3085	5894	1005	319	1408	722	1006	396	547	980	104	2216
ENSG00000074696	HACD3	47931	2227	1954	3367	3915	3913	3070	3776	1986	2193	1706	1991	1012	589	2074	315	5409	2433	1659	1121	1433	770	508	798	888	1765	1177	1661	603	922	2569	1965	2781	2371	2630	3426	2706	1963	411	41	1622	503	441	207	1067	1343	142	2190
ENSG00000074706	IPCEF1	202296	32	8	0	12	24	0	1	10	42	1	8	0	3	0	43	2	1	1	27	21	24	8	1	1	5	34	20	14	37	1	0	11	0	2	3	0	0	17	1	1	0	2	0	0	4	0	229
ENSG00000074755	ZZEF1	138585	532	645	1791	1108	1197	548	1080	719	823	1621	1903	415	859	1161	1367	2326	1176	748	751	882	310	278	518	730	239	515	536	495	362	1163	655	1240	884	744	808	480	649	223	128	1173	998	81	68	1042	725	291	1949
ENSG00000074771	NOX3	60471	0	0	0	0	0	2	0	0	0	0	0	0	0	2	0	0	0	0	0	1	0	0	0	0	0	0	0	0	0	0	0	0	0	1	2	1	0	0	0	0	0	0	0	0	0	0	0
ENSG00000074800	ENO1	18190	7875	6683	37759	82860	86725	170173	72894	3321	4039	18359	35687	4743	6760	27582	2955	110098	25069	21120	7313	9171	3512	1980	13999	13301	3390	6364	5141	6639	5752	18264	33223	10926	24622	14737	16222	95602	62195	2426	162	11979	6335	505	437	1912	1622	432	15519
ENSG00000074803	SLC12A1	125640	1	2	0	18	14	0	0	10	3	0	0	0	0	1	3	1	0	0	2	1	2	1	0	0	3	1	3	0	1	0	0	0	1	0	0	0	2	5	0	0	0	0	0	0	0	0	0
ENSG00000074842	MYDGF	28988	2149	1103	4663	3968	4029	5420	8166	643	952	1593	2257	1156	2454	3467	441	7494	1132	383	351	462	595	768	2038	1275	1089	3043	1259	1269	1623	2026	2794	2098	3260	2289	2888	3900	6132	414	95	1566	1265	80	71	877	457	124	1346
ENSG00000074855	ANO8	11632	203	232	595	352	278	415	330	230	151	593	508	169	318	344	215	274	85	49	114	112	70	159	292	249	118	255	197	539	301	266	452	312	495	203	316	212	522	35	8	264	117	27	9	250	245	54	541
ENSG00000074935	TUBE1	16866	536	545	156	176	153	190	144	1656	910	473	394	228	248	225	154	569	297	213	116	121	121	116	58	92	557	176	510	483	296	215	132	148	159	178	241	129	148	127	36	64	39	121	79	29	83	12	361
ENSG00000074964	ARHGEF10L	158176	2486	3016	3113	1741	2078	1980	425	2699	1910	2010	3237	3543	7192	4270	3815	770	1513	890	261	328	562	732	938	587	932	2414	2384	3341	2512	1626	1743	1159	928	1219	1172	1890	367	563	538	712	559	251	226	480	641	109	1465
ENSG00000074966	TXK	67857	29	10	10	8	3	0	0	25	25	10	21	11	7	38	84	5	15	13	12	11	25	6	2	1	11	8	17	10	10	2	1	2	1	14	0	0	3	8	3	64	18	1	1	37	7	6	35
ENSG00000075035	WSCD2	121249	2	0	0	1	0	0	2	1	1	0	0	1	1	1	13	0	0	0	5	4	0	0	0	0	0	0	0	2	0	0	0	0	0	1	0	0	1	1	0	0	0	0	0	0	0	0	29
ENSG00000075043	KCNQ2	72467	0	0	0	0	0	2	0	0	0	0	0	0	0	1	1	2	0	0	1	1	0	0	0	0	0	1	0	0	0	0	0	0	0	0	0	0	0	5	0	1	0	0	0	0	0	0	0
ENSG00000075073	TACR2	13015	3	1	7	8	5	1	14	1	1	2	12	0	0	5	0	3	1	0	1	0	4	0	0	0	0	3	1	2	3	2	3	4	3	1	2	2	4	2	0	0	1	0	0	6	0	0	3
ENSG00000075089	ACTR6	42743	165	164	289	228	220	286	298	167	190	467	359	34	38	113	58	659	263	133	144	187	59	40	83	103	169	103	137	72	133	184	106	221	178	302	318	281	352	85	14	223	67	14	10	50	62	2	245
ENSG00000075131	TIPIN	50555	25	22	210	101	189	70	248	20	39	36	70	25	36	73	106	518	67	29	57	79	3	5	26	32	16	11	24	10	5	35	45	67	83	41	94	208	105	19	5	20	3	6	3	8	11	2	33
ENSG00000075142	SRI	21875	222	126	2589	1064	1181	1	1479	85	34	219	419	93	104	469	557	2908	208	88	361	405	111	70	226	212	49	146	109	159	128	131	148	216	183	456	479	3	944	134	9	792	727	30	26	530	227	81	491
ENSG00000075151	EIF4G3	370596	314	389	1787	1157	1092	1642	2071	644	711	2073	3685	223	567	2341	585	4566	1078	496	1072	1173	425	184	675	955	216	480	453	273	238	1191	401	1219	1104	1724	2008	544	2076	431	175	1452	622	36	49	945	968	239	2290
ENSG00000075188	NUP37	47017	71	57	404	271	368	499	468	46	85	111	234	47	65	199	260	1667	155	75	164	218	15	13	42	48	57	39	31	31	29	97	147	144	173	161	212	438	241	30	8	128	54	5	11	95	75	6	177
ENSG00000075213	SEMA3A	536947	2	0	65	10	35	34	255	6	0	176	67	0	1	0	28	1611	0	0	307	183	0	1	0	0	0	1	0	3	3	9	2	0	17	68	32	1	1401	18	0	411	45	1	0	19	12	13	2
ENSG00000075218	GTSE1	33940	4	7	673	152	243	628	973	4	3	38	17	2	12	25	1318	2276	0	2	52	50	3	0	3	1	0	13	9	8	8	3	5	6	5	67	207	764	882	13	5	4	6	0	1	0	0	0	1
ENSG00000075223	SEMA3C	179821	13	5	156	43	19	1	1683	6	10	443	314	1	1	8	6	1420	4	1	177	194	12	0	1	1	3	4	9	12	0	40	20	35	304	462	137	5	1444	9	0	415	241	0	0	173	215	43	211
ENSG00000075234	TTC38	26047	2762	4335	2735	3072	3515	3553	782	2943	3331	2950	1780	3461	3102	3959	3582	1405	1626	1544	290	385	1238	1988	1023	991	2129	3298	3083	2218	2312	2920	4647	2680	3434	1288	1864	4354	520	442	179	1220	690	489	293	960	958	117	1404
ENSG00000075239	ACAT1	30908	7634	10726	4968	4976	5219	1954	849	4995	4454	1119	848	8832	5241	1288	770	3097	2514	2568	350	404	2162	2267	1184	963	4570	4839	3930	1762	3619	2003	3587	2488	4090	438	598	862	422	4268	399	263	78	1507	728	75	71	19	267
ENSG00000075240	GRAMD4	103778	648	1601	6063	2704	1799	1093	324	1485	575	975	1282	2203	6343	737	582	237	690	373	418	472	773	251	959	935	461	1496	756	1046	1214	811	447	450	335	708	892	667	382	1422	65	844	775	133	90	595	706	87	1158
ENSG00000075275	CELSR1	176336	217	535	76	516	245	53	59	164	142	424	803	28	37	138	93	74	275	72	1128	1032	19	7	219	186	80	35	124	103	102	26	13	18	11	386	489	47	15	57	12	188	3	20	20	320	118	47	150
ENSG00000075290	WNT8B	20735	0	2	5	7	13	2	0	2	0	17	4	0	0	0	1	1	0	0	1	1	0	0	0	2	2	0	0	0	0	0	0	0	1	1	1	0	0	0	0	0	0	0	0	0	0	0	0
ENSG00000075292	ZNF638	158508	985	1431	1516	723	750	800	991	1786	1430	1284	1706	1153	2185	3441	3768	2726	2408	2246	1378	1435	490	371	474	609	1362	633	1067	392	382	1174	125	1780	989	1407	1374	966	1344	847	656	1520	701	308	181	736	602	197	2267
ENSG00000075303	SLC25A40	42792	83	85	345	282	258	243	228	203	141	315	282	23	16	47	63	492	125	87	88	95	47	21	56	76	104	69	95	53	38	173	91	251	229	146	270	182	168	32	15	176	69	27	14	146	92	11	427
ENSG00000075336	TIMM21	12008	254	257	313	532	717	332	583	193	263	217	320	167	191	429	386	1053	188	104	121	115	114	71	262	337	263	230	215	153	200	247	279	301	324	358	390	341	494	105	29	122	35	31	19	73	66	7	395
ENSG00000075340	ADD2	160607	3	1	989	21	2	9	437	8	1	6	1	0	1	3	5857	1	0	0	43	6	1	1	0	0	1	2	5	4	4	3	29	22	70	2	1	5	280	7	2	1	0	2	0	0	0	0	8
ENSG00000075388	FGF4	4319	0	0	0	0	0	0	0	0	0	0	0	0	0	0	0	0	0	0	4	2	0	0	0	0	5	0	0	0	0	5	1	1	0	0	3	6	0	0	0	0	0	0	0	0	0	0	3
ENSG00000075391	RASAL2	390006	112	104	181	537	381	199	962	209	123	575	883	40	94	212	154	1648	476	174	648	756	74	42	95	132	77	79	100	81	53	238	38	249	105	203	274	130	341	86	30	622	211	10	17	550	388	93	577
ENSG00000075399	VPS9D1	13764	506	347	665	1144	1003	266	285	220	187	134	307	340	724	1442	890	830	144	97	121	102	87	99	153	164	143	252	217	464	383	350	486	415	347	150	118	193	473	106	47	162	108	30	30	88	128	58	500
ENSG00000075407	ZNF37A	55959	142	172	216	141	122	188	236	253	131	97	402	106	196	510	287	610	312	250	2	2	109	69	92	134	137	209	178	64	39	267	19	356	148	514	383	161	344	80	40	213	84	33	22	226	154	46	541
ENSG00000075413	MARK3	118439	504	427	1272	954	879	872	1515	504	473	1512	1557	627	1036	2881	6544	3302	776	450	744	869	300	178	403	447	247	406	329	321	239	628	511	897	658	979	911	417	1246	333	255	1027	626	100	75	560	485	160	1701
ENSG00000075415	SLC25A3	12788	4841	3237	24055	16297	14429	9012	12380	2654	3898	6607	7045	2656	4076	6863	5231	29231	8552	3951	3166	4062	1603	1107	3225	4550	2410	2566	2685	2450	3026	7746	7025	7386	5693	4473	6364	10394	6334	1688	282	7987	2670	336	292	3318	2517	353	5212
ENSG00000075420	FNDC3B	362091	463	595	1096	933	696	7134	3100	1683	2764	3262	5631	506	505	1016	440	4957	2519	1999	1975	2274	882	362	1166	965	538	1073	792	336	251	1456	267	1532	624	2904	3136	1980	3149	691	377	2235	1043	247	118	1792	1144	327	1547
ENSG00000075426	FOSL2	24869	227	253	2028	3880	2728	4230	8687	1080	1490	5070	6630	754	1388	2451	331	8271	622	1396	2560	3203	594	384	817	739	392	515	623	1003	548	1657	2048	1937	1279	1450	449	742	4256	611	117	4074	3079	132	65	3836	3790	695	3565
ENSG00000075429	CACNG5	59634	1	0	0	0	0	0	0	0	0	0	0	0	0	0	0	0	0	0	5	1	4	0	0	0	1	0	0	0	0	0	0	0	0	0	0	1	0	2	0	1	0	0	0	0	0	0	0
ENSG00000075461	CACNG4	68691	2	3	6	4	1	43	9	1	0	20	2	0	1	2	10	3	1	1	11	5	0	1	5	3	1	0	0	0	0	14	0	26	0	1	10	240	5	1	0	9	2	0	0	10	4	2	58
ENSG00000075539	FRYL	282965	296	324	430	283	255	322	817	590	609	1106	1194	150	221	305	853	1703	890	809	1059	1255	211	110	180	199	237	168	264	161	96	464	20	542	395	461	495	167	516	224	90	1258	620	44	65	1050	621	248	1417
ENSG00000075568	TMEM131	239615	448	682	1212	1042	918	1380	1466	792	1087	1048	1741	273	431	616	408	1506	931	633	647	673	338	196	320	352	237	329	410	153	151	667	179	814	476	818	848	831	1144	124	73	1411	471	141	80	1944	1795	300	3026
ENSG00000075618	FSCN1	13839	702	183	46	103	65	5939	18946	55	84	2304	2177	3	22	974	1182	14591	10	4	463	497	150	162	77	44	21	706	452	673	816	5	2	9	19	2063	2719	3152	14747	172	22	517	204	1	7	218	95	46	44
ENSG00000075624	ACTB	36636	26291	13051	92280	105961	83865	98338	295248	7704	18659	25000	51751	31576	36080	23264	48397	415899	46959	26535	19256	21787	13764	10494	39789	31360	11037	18050	17293	21143	20148	37052	40235	20056	51243	14556	26046	43637	165765	11455	2190	76421	36572	2561	2050	33748	22506	6407	45177
ENSG00000075643	MOCOS	84660	437	1020	665	1383	1343	621	81	416	425	922	1111	494	741	1058	58	998	1135	990	92	144	233	189	414	526	569	607	344	201	244	633	432	439	210	324	293	497	54	280	63	174	110	135	76	204	167	24	253
ENSG00000075651	PLD1	210546	710	1195	502	1966	1477	2353	252	626	838	1145	974	343	320	233	618	535	505	337	529	814	119	149	312	173	834	244	511	232	294	257	63	311	205	653	799	467	302	121	44	2048	485	119	104	788	634	261	17477
ENSG00000075673	ATP12A	32082	4	0	10	10	11	0	1	1	0	1	0	0	1	3	3	0	0	0	5	1	0	0	0	0	1	0	1	3	1	0	0	0	0	0	0	0	0	0	1	0	0	0	0	0	0	0	0
ENSG00000075702	WDR62	50227	17	10	476	62	120	336	501	9	16	33	11	14	22	69	1003	1093	9	3	77	76	8	3	2	5	3	27	18	23	21	27	24	12	14	70	221	385	259	14	19	6	4	0	2	7	4	2	18
ENSG00000075711	DLG1	256770	570	778	852	740	668	763	809	900	1001	1325	1803	245	411	766	628	4168	1758	1046	960	1005	296	269	445	698	623	416	664	274	268	734	135	885	612	837	943	491	859	283	108	1372	562	156	86	925	785	211	1970
ENSG00000075785	RAB7A	88615	3025	2635	5996	5878	5320	5200	8144	1877	2171	3882	4677	2027	2111	5084	2355	11765	672	446	911	779	1448	960	1785	2073	1582	1951	2216	1634	1865	2819	3247	2860	2858	2710	2920	2531	4357	798	73	3326	1603	290	203	2351	1678	305	3552
ENSG00000075826	SEC31B	33218	195	229	130	113	120	12	4	196	254	268	270	278	652	943	678	161	55	102	107	71	38	49	42	51	139	64	152	126	124	78	51	138	145	204	229	15	110	35	42	3	18	18	11	27	50	5	224
ENSG00000075856	SART3	39186	390	364	1519	947	934	1460	1328	235	257	661	710	205	369	923	822	3420	494	379	549	636	190	121	218	261	143	275	293	195	126	413	381	466	380	450	591	782	696	195	39	677	286	47	47	330	297	72	1047
ENSG00000075884	ARHGAP15	676990	105	24	7	3	15	0	1	28	56	0	1	2	6	5	202	0	1	1	0	2	65	18	2	1	7	18	10	93	48	0	0	0	0	1	0	0	0	56	10	0	0	0	1	0	0	0	261
ENSG00000075886	TUBA3D	6815	9	8	32	5	6	5	1	6	11	6	7	0	6	1	27	0	4	2	11	9	8	9	1	9	22	1	12	16	0	45	78	79	141	11	4	5	15	7	0	0	0	3	1	0	0	0	0
ENSG00000075891	PAX2	94338	1	0	0	3	2	0	1	0	0	0	2	0	0	0	1	0	0	0	0	0	0	0	1	1	0	0	0	7	0	0	0	0	0	1	0	1	0	0	0	0	0	0	0	0	0	0	5
ENSG00000075914	EXOSC7	60825	269	103	811	226	569	1056	734	98	122	203	238	253	379	648	747	1498	206	97	180	174	71	87	161	163	104	147	152	131	198	192	251	262	217	258	332	320	317	146	54	307	98	12	14	83	96	33	298
ENSG00000075945	KIFAP3	163882	250	249	168	506	560	286	1296	242	233	262	386	97	106	223	214	1015	372	247	405	526	104	63	136	100	155	138	210	101	104	58	30	52	152	80	51	155	795	56	14	1218	191	40	32	280	139	47	726
ENSG00000075975	MKRN2	26626	313	291	855	561	598	920	1173	206	266	479	538	85	253	467	311	2074	328	206	360	436	129	62	168	155	144	170	226	155	140	340	345	449	412	439	478	506	528	80	33	253	107	40	28	184	161	27	526
ENSG00000076003	MCM6	36817	84	43	1738	489	904	608	1834	52	88	261	217	57	64	104	1105	6012	74	26	286	286	57	24	54	48	53	45	91	49	50	653	332	671	352	394	564	839	783	83	9	83	45	11	5	21	21	6	123
ENSG00000076043	REXO2	10893	241	170	384	501	608	509	1824	136	138	383	452	268	370	1791	1072	3743	445	155	271	357	236	55	183	236	120	199	133	101	90	155	123	293	301	306	232	258	997	166	14	251	71	59	31	200	130	46	257
ENSG00000076053	RBM7	14173	203	223	342	371	239	508	631	258	309	461	509	58	83	157	94	923	172	156	196	183	144	69	72	95	255	159	162	161	117	228	67	249	152	322	264	308	527	78	11	289	97	61	32	117	183	28	219
ENSG00000076067	RBMS2	74373	159	48	637	1755	1298	386	1049	65	89	1050	1134	17	13	791	506	4464	73	12	718	672	86	55	161	179	24	97	133	158	121	297	191	324	232	366	485	37	1109	94	18	676	223	4	5	808	448	183	1094
ENSG00000076108	BAZ2A	41220	682	1048	2803	1843	1698	4195	1683	958	809	4226	3508	510	747	1987	2371	3645	970	629	1078	1178	425	277	579	630	286	478	728	355	266	1662	893	1895	1042	1595	2017	2342	1272	287	141	1698	854	99	71	1445	1202	353	2397
ENSG00000076201	PTPN23	32424	678	613	1591	1339	1346	1671	2162	335	357	504	895	440	859	1122	1533	1995	338	120	346	315	396	233	470	529	133	655	535	504	375	721	626	738	589	664	1000	1000	1425	100	45	495	218	52	47	739	465	152	1056
ENSG00000076242	MLH1	57496	305	286	1187	840	809	890	1195	234	342	336	489	182	328	538	776	2655	590	273	293	427	169	88	236	346	231	213	259	167	153	758	638	794	855	408	533	841	768	164	50	366	99	38	31	184	166	31	598
ENSG00000076248	UNG	13418	728	707	1602	987	1203	1238	777	322	289	441	555	241	235	485	705	1909	300	274	236	296	117	209	406	423	391	253	437	266	283	348	584	457	395	453	605	2183	442	98	20	267	90	75	47	106	102	8	397
ENSG00000076258	FMO4	27901	416	954	89	305	218	3	37	580	754	95	115	325	234	107	149	201	311	553	18	29	70	94	84	54	478	115	529	206	241	172	116	73	95	74	33	0	20	36	16	42	10	125	63	35	88	12	496
ENSG00000076321	KLHL20	71751	238	425	307	207	205	121	645	334	360	390	525	116	111	150	205	1180	319	268	372	422	94	96	105	137	312	89	253	128	85	190	146	239	209	234	179	110	504	66	21	323	115	77	41	241	178	25	291
ENSG00000076344	RGS11	7679	17	0	0	2	3	3	7	6	8	18	34	0	3	5	114	27	1	0	0	1	0	1	9	8	0	0	2	50	14	1	0	1	1	3	1	0	12	9	2	1	0	0	0	0	0	4	26
ENSG00000076351	SLC46A1	12555	525	470	790	308	198	290	40	397	267	302	164	446	690	543	1314	435	1029	815	359	823	91	154	177	211	183	273	334	136	177	922	565	1106	361	116	162	146	34	125	55	619	748	139	107	1022	386	54	697
ENSG00000076356	PLXNA2	222142	193	182	825	380	326	507	431	282	465	733	496	247	629	508	616	891	290	183	889	814	137	120	176	244	157	189	340	163	98	332	370	260	524	333	450	543	143	118	44	1851	1148	42	34	1670	1262	282	777
ENSG00000076382	SPAG5	21460	168	212	913	1591	1655	1317	1122	129	65	338	104	249	364	149	2525	4542	59	44	143	197	65	21	35	23	80	150	67	28	72	240	116	225	68	180	613	942	731	91	85	34	16	18	12	30	29	7	125
ENSG00000076513	ANKRD13A	40577	436	383	1069	1117	826	781	1751	439	372	1098	1547	173	277	813	664	11354	884	428	674	789	266	143	514	517	222	275	356	178	185	505	543	707	498	349	388	527	796	161	51	374	226	60	20	444	417	89	1290
ENSG00000076554	TPD52	196487	340	275	787	743	756	896	13	498	495	583	639	113	289	181	85	135	308	125	226	121	188	119	188	184	189	244	246	151	178	333	212	401	419	303	300	319	12	307	52	1080	725	108	78	611	631	88	2562
ENSG00000076555	ACACB	151631	5462	6664	969	651	698	304	59	4553	3228	9596	3266	2938	5181	1516	946	177	4127	9433	156	185	975	2978	1453	910	2054	2791	5191	3678	1561	520	1015	501	268	313	406	448	103	680	405	418	283	595	430	243	342	68	813
ENSG00000076604	TRAF4	6951	698	578	2221	1941	1836	1727	1714	431	450	939	1037	984	2637	4453	978	1851	784	275	840	1041	283	206	396	691	254	500	548	636	520	813	1215	755	962	832	954	1499	668	223	53	1090	682	50	44	833	591	220	1748
ENSG00000076641	PAG1	144258	99	25	662	1561	1163	26	136	83	148	1080	1071	24	79	281	260	408	84	1063	1041	1029	179	57	222	72	48	95	53	163	39	526	58	362	210	477	873	42	65	124	62	1844	1099	13	9	1253	1215	230	893
ENSG00000076650	GPATCH1	49643	147	150	328	155	177	277	231	142	128	104	128	105	207	204	452	582	98	68	90	101	53	40	46	50	61	65	105	50	68	155	112	172	195	142	168	272	160	60	33	139	94	19	9	90	69	17	243
ENSG00000076662	ICAM3	5885	17	4	0	1	3	5	1	6	10	0	0	493	1051	480	406	400	147	319	23	39	2	3	1	0	4	4	10	3	9	0	0	1	0	2	2	3	1	59	15	52	33	77	47	52	39	9	323
ENSG00000076685	NT5C2	105289	98	208	1036	684	550	315	608	379	284	442	722	462	658	1818	849	4130	383	229	745	900	172	96	74	114	140	161	196	85	63	578	428	720	663	278	288	213	378	336	118	931	313	90	50	491	407	113	2191
ENSG00000076706	MCAM	12992	241	19	318	145	113	1119	3992	96	63	2526	7726	7	39	241	740	1980	762	43	141	87	63	83	3062	7442	19	63	176	416	187	33	19	22	12	167	42	349	3403	177	49	3	1	0	3	0	0	0	128
ENSG00000076716	GPC4	115386	33	3	0	302	422	3	2441	11	3	133	472	0	0	34	38	4	4	0	189	129	5	4	2	8	3	4	6	47	16	2	1	2	2	28	72	2195	1206	18	0	410	15	0	0	232	12	19	358
ENSG00000076770	MBNL3	120651	2111	2019	239	672	793	6425	217	3159	4969	3718	2509	312	198	742	1411	146	5326	5405	2230	2740	699	840	332	464	3074	1581	2745	710	691	776	3	130	2	8279	6539	3079	60	420	668	266	118	871	330	367	372	53	565
ENSG00000076826	CAMSAP3	22402	943	1069	2009	1628	1922	1628	0	586	498	607	726	793	944	2569	1073	2	545	369	170	205	290	395	507	638	290	907	993	931	762	1025	1264	930	730	885	935	1313	15	167	76	1152	1007	97	80	769	695	149	1151
ENSG00000076864	RAP1GAP	73148	320	327	624	2134	1619	1995	160	122	188	1099	680	730	1749	974	5062	9	74	118	60	42	182	241	445	1066	84	1312	178	331	190	217	493	149	920	382	433	788	73	164	37	463	138	32	21	361	182	42	3400
ENSG00000076924	XAB2	10020	690	653	1950	1169	1597	1574	1425	323	395	727	519	495	984	1157	2566	1957	454	379	343	395	206	254	358	452	242	418	621	757	699	452	852	491	579	352	509	1230	929	83	54	212	125	70	35	237	212	64	1135
ENSG00000076928	ARHGEF1	46989	986	711	2194	972	871	2074	1981	564	676	441	709	561	1181	1670	3181	3376	282	164	314	391	501	389	370	362	236	946	702	1136	1057	918	925	972	754	666	712	1156	1897	232	90	542	192	45	30	310	289	88	1808
ENSG00000076944	STXBP2	10992	403	324	1178	1213	1008	811	9	163	161	265	368	261	504	1107	1569	72	137	76	157	168	139	120	191	147	78	306	270	499	589	528	674	760	449	448	504	321	44	97	52	1070	858	22	27	486	398	185	1549
ENSG00000076984	MAP2K7	10635	618	594	1407	789	1026	1190	848	288	273	427	495	316	487	1174	1406	1275	190	127	220	203	230	258	380	457	290	588	554	425	430	550	766	598	519	536	697	768	728	78	30	208	182	48	36	336	274	89	493
ENSG00000077009	NMRK2	9313	3	0	0	0	0	0	1	0	0	0	0	0	0	1	3	0	0	0	2	0	0	0	0	0	0	0	0	3	3	0	0	0	0	0	0	0	0	0	1	0	0	0	0	0	0	0	0
ENSG00000077044	DGKD	117597	305	309	794	588	720	854	334	388	476	680	420	186	504	635	1310	517	410	219	387	409	112	136	188	247	130	175	401	286	193	679	520	622	449	382	625	703	234	218	57	148	132	22	26	128	112	23	276
ENSG00000077063	CTTNBP2	163488	38	31	0	3	34	0	11	18	69	11	98	0	4	5	81	4	37	9	57	18	24	5	5	6	18	20	36	19	31	0	0	0	0	4	1	0	63	17	6	3	0	1	1	0	0	0	107
ENSG00000077080	ACTL6B	13351	2	4	1	0	0	0	0	4	10	0	0	0	0	1	1	0	0	0	0	0	2	2	0	0	0	0	7	3	1	2	0	1	0	1	1	3	0	0	0	0	0	0	0	0	0	0	0
ENSG00000077092	RARB	423600	53	26	428	28	4	1	376	17	93	41	91	4	9	10	60	871	18	0	173	160	10	9	62	167	24	34	29	39	15	13	4	15	12	133	212	5	38	54	13	320	153	15	5	405	240	38	378
ENSG00000077097	TOP2B	67002	785	794	1612	1006	964	2603	2673	1151	1423	1064	1819	573	726	694	693	5539	1255	812	1254	1152	788	297	528	493	778	666	1033	410	346	979	91	1241	539	1634	1563	1301	2586	495	133	2324	526	220	83	837	750	161	3215
ENSG00000077147	TM9SF3	69342	1640	1802	5402	5792	5641	4725	4833	2033	2448	5850	7525	808	1291	1765	1826	6749	3181	1946	2121	2296	1727	694	1374	1456	2091	2637	2057	1054	954	3686	725	4377	2557	4645	5246	2517	4223	819	171	12229	5114	395	204	5234	5580	801	11011
ENSG00000077150	NFKB2	8414	315	488	1068	1511	1293	1441	907	455	629	1279	1790	363	2050	1814	1176	1596	787	409	337	327	218	229	1198	712	120	321	421	692	632	993	930	1143	680	887	1285	792	1908	210	59	663	223	33	22	495	195	91	868
ENSG00000077152	UBE2T	10323	7	8	546	162	295	625	581	5	4	102	68	6	3	53	941	1480	21	9	124	108	2	6	14	20	7	9	10	5	10	38	27	53	30	92	212	475	383	12	0	21	9	0	2	14	5	3	11
ENSG00000077157	PPP1R12B	244007	230	217	444	267	230	140	102	415	312	419	1181	128	168	308	677	1209	435	323	385	427	139	53	176	298	123	101	132	185	122	276	84	358	215	184	326	138	120	182	70	317	92	39	14	189	262	84	667
ENSG00000077232	DNAJC10	78423	394	327	1162	1276	1141	2325	3126	550	699	1761	3401	583	1617	1105	582	5951	1348	439	982	1059	321	98	278	311	313	759	366	294	204	759	162	1379	1940	1763	1448	1606	2401	462	374	1598	226	92	38	1045	632	140	4079
ENSG00000077235	GTF3C1	90358	623	609	2265	1076	1148	3479	2789	554	575	1706	1806	428	536	2022	1632	4580	1083	618	1397	1458	279	242	613	751	254	560	583	446	354	947	952	1060	898	1182	1438	3344	1563	160	105	1250	548	85	59	895	769	177	1580
ENSG00000077238	IL4R	51110	1219	1039	1030	1925	1695	1672	1129	872	769	2358	3160	2367	6314	3895	1737	1295	717	449	181	344	798	460	661	348	419	2016	929	1478	1139	1411	2159	1584	1672	442	662	606	661	655	508	1212	690	124	78	919	701	135	1771
ENSG00000077254	USP33	63865	363	413	1197	841	682	697	1140	689	573	1442	1767	86	192	308	488	2678	1005	654	806	877	266	121	251	308	467	257	409	157	176	830	313	1203	635	643	609	401	811	214	78	1486	494	71	54	1156	666	142	1601
ENSG00000077264	PAK3	283076	2	5	0	217	294	1	40	11	2	2	32	0	0	20	22	26	16	0	13	5	1	5	40	16	19	6	1	13	2	10	0	7	0	194	197	9	73	2	5	0	0	1	2	1	1	0	1
ENSG00000077274	CAPN6	25384	7	1	183	3100	4345	0	58	11	6	59	236	0	1	12	15	0	2	0	100	54	0	0	5	3	1	1	1	13	4	89	38	3	1	40	8	4	12	7	3	31	0	1	1	0	1	0	939
ENSG00000077279	DCX	118650	1	0	3	214	260	0	19	0	0	12	4	1	0	11	3	0	5	2	17	1	0	0	2	4	3	0	0	0	0	20	6	1	0	10	1	0	3	0	1	14	1	0	0	1	5	0	15
ENSG00000077312	SNRPA	14752	465	258	1968	1351	1661	1938	2084	52	95	287	242	366	675	1125	2800	3851	385	103	246	301	86	60	90	96	50	160	124	322	354	270	420	313	437	273	486	1134	1000	101	63	191	97	17	10	173	133	49	566
ENSG00000077327	SPAG6	108779	0	0	100	1	0	0	0	0	0	1	9	0	0	0	41	1	2	0	163	19	0	0	0	0	0	0	0	0	0	4	8	18	66	11	15	0	0	0	0	1	0	0	0	0	0	0	0
ENSG00000077348	EXOSC5	10985	263	178	570	575	1069	788	440	78	89	128	116	165	290	195	222	551	111	30	56	39	71	83	90	143	135	174	223	225	186	113	226	130	268	101	163	732	219	40	0	44	0	13	19	8	5	1	80
ENSG00000077380	DYNC1I2	61011	360	394	1426	2060	1688	2355	3572	491	520	1236	2406	237	194	863	538	7063	657	317	585	615	389	181	601	757	474	378	453	231	229	1076	763	1307	1089	1201	1103	1003	2774	193	39	2496	506	65	29	958	808	110	1682
ENSG00000077420	APBB1IP	129462	577	216	10	278	444	1	44	350	373	282	584	722	983	1001	193	1081	690	213	21	26	448	152	388	605	73	1012	213	378	286	24	1	53	0	0	13	3	19	65	56	68	159	17	10	4	8	0	800
ENSG00000077454	LRCH4	12118	127	163	346	237	189	119	190	128	106	187	256	33	105	79	175	380	42	26	120	115	59	51	75	50	32	132	109	140	90	103	137	88	96	82	78	80	128	54	14	134	80	6	10	266	202	49	668
ENSG00000077458	FAM76B	21456	164	189	343	167	170	129	108	520	517	396	527	164	167	166	308	267	176	269	124	116	158	77	20	41	485	168	168	159	127	361	93	471	314	362	389	146	205	112	23	180	65	86	35	58	153	22	688
ENSG00000077463	SIRT6	8457	220	118	739	643	626	463	681	46	60	286	361	143	208	981	1004	812	119	61	83	96	61	53	225	212	71	197	140	248	285	262	403	253	280	263	263	379	541	40	8	294	301	7	9	252	156	59	264
ENSG00000077498	TYR	117884	0	0	0	0	0	0	0	0	0	0	0	0	0	0	0	0	0	0	2	2	0	0	0	0	0	0	0	0	0	0	0	0	0	0	0	0	0	0	0	0	0	0	0	0	0	0	0
ENSG00000077514	POLD3	175266	100	90	538	224	199	196	436	130	87	221	269	80	92	104	352	1398	67	63	222	249	54	35	50	35	80	93	81	36	55	94	78	107	104	153	183	226	292	54	29	136	81	6	10	86	79	12	476
ENSG00000077522	ACTN2	100490	17	2	7	8	10	3	212	1	3	0	2	0	0	19	16	3	0	1	45	23	2	0	0	1	0	1	0	7	8	0	4	2	2	1	1	5	21	18	1	0	0	0	0	1	0	0	2
ENSG00000077549	CAPZB	146764	1726	1345	5124	5002	4829	6464	8799	622	895	2069	2787	1352	1187	4392	1380	18225	764	464	682	753	774	506	1459	1523	639	1270	1012	995	1060	1702	1903	1628	1904	2044	2123	2852	6759	484	114	3311	1717	148	116	2243	1476	328	3265
ENSG00000077585	GPR137B	79360	137	124	30	281	185	26	431	199	323	452	479	41	62	411	57	412	76	93	110	88	267	63	122	123	55	147	136	128	158	33	48	52	28	127	104	26	194	66	14	147	27	39	22	190	183	28	675
ENSG00000077616	NAALAD2	61379	6	3	0	0	0	64	3	2	9	1	3	0	2	0	16	2	0	0	16	16	8	3	0	0	2	6	3	3	9	1	0	0	0	0	1	89	10	2	3	0	0	0	1	0	0	0	1
ENSG00000077684	JADE1	65524	275	351	1074	490	516	490	376	306	204	583	403	265	368	121	837	1500	1068	260	406	454	210	105	167	477	190	258	325	317	178	660	628	1060	1391	271	403	329	253	230	88	340	303	68	40	134	165	38	843
ENSG00000077713	SLC25A43	55142	140	202	168	466	368	370	506	130	101	478	502	56	89	202	60	1191	454	256	64	81	79	44	149	145	102	38	78	83	84	333	261	241	195	190	129	194	310	38	9	263	137	24	18	96	89	16	58
ENSG00000077721	UBE2A	16547	386	278	923	971	802	633	2000	289	292	751	1103	125	161	762	421	2714	332	156	394	464	246	94	260	414	162	221	245	255	238	489	365	518	472	466	339	380	1146	183	19	1547	629	39	22	791	715	123	921
ENSG00000077782	FGFR1	68619	198	33	60	632	714	782	5194	72	82	926	1334	5	15	1386	528	10992	23	6	488	269	83	51	81	37	56	115	158	387	149	188	167	388	51	461	536	861	3860	60	28	76	5	3	4	98	27	25	561
ENSG00000077800	FKBP6	30476	0	1	0	1	0	3	1	0	0	1	0	1	4	6	9	0	0	0	0	0	2	0	0	1	0	1	2	0	0	0	0	0	2	2	0	7	0	1	0	0	0	0	0	0	0	0	0
ENSG00000077935	SMC1B	69556	0	1	6	1	3	0	0	2	1	0	0	0	0	1	17	1	0	0	0	1	0	0	0	1	3	2	2	1	0	10	1	15	0	4	17	1	0	4	1	0	0	0	0	0	0	0	3
ENSG00000077942	FBLN1	98897	289	3	6893	2019	1145	9062	15228	4	1	1033	755	0	4	15	1069	27871	0	0	306	351	4	8	4	8	16	13	18	323	121	1219	1277	1120	1635	344	2840	4906	15125	49	3	3	3	0	2	1	0	0	558
ENSG00000077943	ITGA8	205968	23	0	0	0	0	0	361	3	4	66	206	0	2	3	61	568	0	0	72	69	6	5	2	0	1	10	26	18	8	2	0	1	0	1	0	0	887	5	3	0	0	1	0	0	0	0	7
ENSG00000077984	CST7	10659	124	10	0	0	0	0	1	32	87	26	16	0	6	1	25	0	0	0	0	0	51	21	9	3	5	67	27	91	84	1	0	0	3	0	1	1	1	5	2	0	0	0	2	0	0	0	99
ENSG00000078018	MAP2	310060	55	2	12	35	13	4	40	30	22	1028	2864	2	6	51	44	147	893	6	180	205	6	5	15	46	4	8	8	70	29	187	13	60	13	72	56	3	42	19	6	242	101	0	2	112	106	6	702
ENSG00000078043	PIAS2	116942	180	208	572	317	319	383	419	272	375	439	830	147	215	307	464	568	428	1009	434	383	149	76	163	109	159	151	180	70	89	406	127	395	203	412	424	264	656	175	68	213	112	53	14	99	94	37	598
ENSG00000078053	AMPH	247716	10	0	0	1	0	0	872	0	1	2	16	0	1	147	41	915	0	0	61	14	0	0	0	4	1	4	4	6	8	0	0	2	0	11	0	2	255	4	0	0	0	0	0	0	0	0	1
ENSG00000078061	ARAF	10820	1657	1521	2168	1702	1865	1003	1294	788	737	753	875	1238	1228	1284	1445	2621	542	353	399	527	472	617	596	547	556	1082	1078	881	814	682	1177	739	951	550	712	695	843	203	40	717	461	159	135	643	562	131	1505
ENSG00000078070	MCCC1	100857	937	1234	2069	2354	2667	466	194	674	680	545	670	491	579	564	583	1244	953	616	198	259	274	347	1016	1104	697	540	846	230	329	936	2578	2012	2879	320	428	211	249	150	39	251	70	168	81	113	126	36	1180
ENSG00000078081	LAMP3	41624	13	6	0	8	4	8	15	21	11	34	214	2	1	14	3	4	11	3	174	201	4	10	3	9	3	0	7	10	2	3	1	7	3	5	23	4	28	5	3	8	4	2	0	24	27	8	60
ENSG00000078098	FAP	74467	0	1	0	1	0	0	3350	4	1	18	59	0	1	49	22	3464	3	5	40	51	0	0	0	0	5	1	2	5	0	2	0	1	0	374	4	4	2231	24	4	0	0	0	0	0	0	1	1
ENSG00000078114	NEBL	394214	288	58	2470	1374	721	0	89	92	26	626	782	4	100	37	19	2	82	24	566	617	1	14	68	97	23	17	20	58	25	1136	206	1212	1184	49	100	4	39	40	17	1416	451	6	19	1212	802	146	750
ENSG00000078124	ACER3	165930	111	108	320	246	229	178	395	94	78	374	396	25	51	219	152	1111	281	232	229	270	176	52	62	96	72	125	83	73	53	175	49	273	83	240	282	61	295	140	20	696	415	14	5	368	281	43	640
ENSG00000078140	UBE2K	84683	1113	1048	2700	1286	1314	1641	1946	990	1021	1927	2033	550	744	1458	948	2502	748	594	802	611	615	323	469	713	970	919	1095	511	564	1612	553	1606	934	1498	1833	1140	1556	431	67	1666	952	135	94	935	865	115	1252
ENSG00000078142	PIK3C3	132596	233	330	1164	530	519	881	807	389	472	357	891	160	233	452	359	1663	576	479	707	769	216	109	142	187	277	192	268	97	97	393	156	464	401	680	469	342	675	111	37	431	149	72	42	257	239	54	869
ENSG00000078177	N4BP2	101402	156	301	357	177	113	310	248	608	779	52	183	87	128	39	99	282	412	246	412	385	243	94	28	37	393	310	319	127	101	396	11	539	122	180	228	234	261	75	81	212	98	100	38	86	94	36	265
ENSG00000078237	TIGAR	52265	23	5	47	30	35	38	125	9	4	134	190	21	16	220	14	228	125	38	115	131	16	16	82	230	7	65	15	4	7	31	11	54	28	169	132	9	150	16	3	105	32	2	0	151	182	30	135
ENSG00000078246	TULP3	63915	94	88	544	358	469	318	1616	96	90	333	356	83	120	581	580	3357	141	156	232	294	83	25	147	112	31	71	97	63	48	367	298	457	355	233	296	360	1075	77	27	154	79	9	4	105	118	21	322
ENSG00000078269	SYNJ2	117313	150	197	691	353	316	2713	2338	278	178	454	823	66	140	214	190	2937	396	112	262	265	149	70	134	223	128	133	216	119	67	344	263	564	604	477	639	1614	1353	129	37	713	461	32	22	463	491	144	1422
ENSG00000078295	ADCY2	433943	0	0	0	9	7	0	43	0	0	0	0	0	1	0	2	6	0	0	20	6	0	0	0	0	0	0	0	0	0	1	0	0	0	1	0	0	12	6	4	0	0	0	0	0	0	0	7
ENSG00000078304	PPP2R5C	166191	1150	1107	1467	1212	983	2468	1843	799	1070	1564	1961	661	580	2043	1072	4755	1122	748	1114	1096	357	306	608	694	866	631	859	530	542	737	539	1024	706	1189	1202	820	1513	341	71	1482	688	164	98	932	911	143	1652
ENSG00000078319	PMS2P1	20916	86	66	334	160	155	108	183	53	60	127	120	67	66	103	215	373	59	29	48	26	19	33	60	61	52	46	57	62	60	74	103	66	73	56	79	119	151	24	7	39	21	11	3	20	13	2	74
ENSG00000078328	RBFOX1	2473538	0	0	0	0	0	0	10	2	0	1	0	0	2	3	2	3	0	0	0	0	0	0	0	0	0	0	0	0	0	0	1	0	0	2	0	0	2	9	0	0	0	0	0	0	0	0	2
ENSG00000078369	GNB1	105832	2514	2160	4637	10222	9562	13522	16633	1420	1418	5784	8220	1221	1132	4344	2556	22762	2275	1089	1605	1733	1577	838	3073	3992	1182	1818	1644	1442	1503	3884	4123	3738	3375	4058	5105	4773	8876	655	137	6256	2640	242	142	4581	3422	578	6214
ENSG00000078399	HOXA9	12742	0	1	1035	220	257	0	139	0	0	0	1	0	0	0	8	337	0	0	5	7	0	0	0	0	0	1	3	0	0	16	65	1	94	0	0	1	508	2	0	0	0	0	0	0	0	0	0
ENSG00000078401	EDN1	6833	28	17	29	43	14	194	142	60	43	566	452	21	52	15	91	382	12	8	283	340	31	16	11	43	8	13	226	34	21	26	93	58	456	36	64	0	39	14	7	303	17	3	4	171	19	19	414
ENSG00000078403	MLLT10	218984	320	572	949	576	603	1188	449	706	624	581	571	153	289	461	483	1570	540	421	446	437	265	143	180	176	255	214	434	158	169	561	290	713	397	593	800	549	566	193	66	232	59	78	55	170	149	61	671
ENSG00000078487	ZCWPW1	28166	110	118	94	107	111	64	53	87	150	15	39	134	174	130	330	103	50	66	26	18	34	49	13	23	106	57	92	52	72	120	134	90	85	22	11	23	51	44	22	18	6	17	14	16	21	0	130
ENSG00000078549	ADCYAP1R1	59018	3	0	0	1	1	0	16	0	0	0	2	0	1	1	8	1	0	0	0	1	0	0	0	0	0	0	0	17	2	0	0	0	0	1	0	0	5	8	1	0	0	0	0	0	0	0	8
ENSG00000078579	FGF20	10164	1	0	4	1	8	0	0	0	1	0	7	0	0	1	5	10	0	0	0	2	0	1	1	0	0	0	2	0	0	1	0	0	0	0	0	1	0	0	0	0	0	0	0	0	0	0	10
ENSG00000078589	P2RY10	18395	15	0	0	0	0	0	0	10	27	0	0	0	1	0	7	0	0	0	0	0	12	2	0	4	4	5	15	9	13	0	0	0	0	0	0	0	0	0	0	0	0	0	0	0	0	3	88
ENSG00000078596	ITM2A	7283	61	7	1020	51	151	1	376	24	44	128	33	0	1	0	40	0	0	0	25	27	32	17	3	3	7	28	79	55	57	0	13	2	72	1	1	0	83	22	0	14	0	0	1	1	4	0	124
ENSG00000078618	NRDC	89746	1262	1397	3331	1751	1785	2629	3600	1560	1603	2454	2694	1582	2395	4435	5615	11092	1290	907	1033	988	644	384	754	860	1010	1109	1070	612	557	2068	1032	2278	1582	1847	1926	1173	2100	1090	449	1857	802	288	186	913	871	134	2142
ENSG00000078668	VDAC3	14313	1014	700	3333	2627	2854	1298	2239	741	686	1240	1720	584	635	1692	2427	5470	1165	745	602	723	322	228	629	866	799	553	680	455	570	1218	1236	1162	1274	1081	1283	1627	1419	375	127	1318	591	101	80	533	473	80	987
ENSG00000078674	PCM1	107104	729	985	2325	1151	1078	2722	1147	1171	1245	1641	2657	1365	1519	2695	2199	3172	1937	1432	1920	1900	822	349	667	655	919	955	895	311	280	1571	110	2312	1043	2308	2451	1496	1633	734	736	1468	536	244	142	655	581	194	2541
ENSG00000078687	TNRC6C	149595	166	347	389	152	164	246	137	392	255	69	109	100	96	146	399	358	101	91	172	105	74	117	64	59	90	141	368	112	133	139	89	75	72	162	254	189	186	106	89	92	60	36	31	102	46	49	643
ENSG00000078699	CBFA2T2	159961	235	319	371	386	353	935	442	332	232	462	357	106	254	496	1167	631	239	247	231	218	62	60	232	223	96	143	186	129	93	396	265	509	423	356	397	549	416	178	70	191	150	10	8	209	219	43	524
ENSG00000078725	BRINP1	215977	21	3	0	0	3	0	123	0	1	11	2	0	1	90	5	10	1	0	6	10	1	1	0	2	0	3	22	4	18	1	0	0	0	8	2	0	25	4	0	0	0	0	0	0	0	0	14
ENSG00000078747	ITCH	177507	1201	1516	1023	908	881	2338	1169	2193	2006	1693	1885	574	502	518	421	3119	2313	1385	1317	1579	739	502	446	591	1370	949	1258	357	427	1187	206	1599	786	1130	1341	881	859	467	155	1551	587	344	182	1045	892	190	1219
ENSG00000078795	PKD2L2	54779	0	0	1	2	3	0	0	2	4	5	4	0	0	0	0	0	0	0	0	0	0	0	0	0	2	0	0	1	0	5	6	7	10	3	11	0	1	1	0	0	0	0	0	0	0	0	3
ENSG00000078804	TP53INP2	9100	1015	1559	3408	1112	912	4211	1158	675	829	1746	2127	460	933	1319	283	1317	255	147	326	234	221	427	357	320	520	541	811	628	506	1475	1242	782	373	323	353	1284	593	213	41	1757	824	149	101	1794	1075	217	1603
ENSG00000078808	SDF4	15159	3461	3548	4340	7119	7410	10414	7374	1487	1428	4742	4420	2591	2151	6202	1780	9135	1893	1332	939	1383	948	1222	2258	1818	1503	2915	2114	2873	2927	2688	5239	2784	4564	2600	2657	3381	5624	313	66	2862	1878	256	198	2534	1659	262	2726
ENSG00000078814	MYH7B	46627	79	91	17	12	16	3	10	44	62	33	23	14	46	49	296	7	4	4	18	1	8	31	17	5	26	16	60	91	50	39	47	32	24	21	9	18	25	6	12	3	3	2	2	1	1	2	20
ENSG00000078898	BPIFB2	15999	5	6	12	2	7	27301	1	1	0	6	1	7	2	3	82	0	1	0	0	0	0	0	2	0	1	13	1	2	6	36	10	72	6	5	4	9517	2	2	0	0	0	0	1	0	0	0	0
ENSG00000078900	TP73	83685	3	0	1	7	6	67	0	10	6	4	1	0	2	30	22	3	3	5	34	18	0	1	1	3	4	2	13	0	9	13	5	7	2	5	9	131	0	6	0	1	2	0	0	1	7	0	3
ENSG00000078902	TOLLIP	35283	3637	3030	3876	3280	3453	1395	2060	1772	1530	1843	1612	1951	2500	3175	1474	1755	816	520	338	423	691	1025	1377	1315	1309	2022	2318	1969	2705	1908	2630	2002	1685	1140	1507	1179	953	536	120	1643	909	254	183	1242	921	127	2189
ENSG00000078967	UBE2D4	29700	319	177	334	203	223	120	131	114	92	49	73	294	362	688	293	859	421	223	151	177	60	58	87	50	85	99	105	92	112	76	68	109	83	68	60	85	48	84	18	88	57	55	37	137	97	28	379
ENSG00000079101	CLUL1	53346	0	1	0	0	0	0	0	2	0	6	2	0	0	0	4	66	0	1	29	16	0	0	1	0	1	0	0	1	0	3	0	4	0	1	5	0	9	0	1	0	0	0	0	4	0	0	33
ENSG00000079102	RUNX1T1	148319	35	2	3	0	0	0	362	6	19	17	9	0	1	1	150	872	0	0	52	58	5	5	0	0	6	11	30	11	10	2	1	5	0	95	3	6	383	35	11	0	0	1	1	0	0	0	24
ENSG00000079112	CDH17	90141	7	2	159	3275	2179	2	13	1	0	16	4	0	0	1	1	2	2	0	180	378	2	0	1	0	2	1	1	1	1	8	29	23	25	3	10	0	3	55	17	15903	12299	7	4	12212	10667	1527	223
ENSG00000079134	THOC1	53530	198	194	280	156	197	157	405	344	338	315	321	317	512	461	2370	1038	273	205	252	239	96	67	72	79	165	96	129	114	109	179	48	266	281	301	412	236	361	269	161	132	58	39	37	65	79	19	557
ENSG00000079150	FKBP7	14936	91	100	144	85	95	163	1063	94	73	83	122	60	65	145	72	1189	74	43	129	101	24	27	53	36	111	67	89	70	50	40	52	93	226	317	438	104	1054	47	5	20	0	16	12	5	1	4	42
ENSG00000079156	OSBPL6	208412	147	341	205	229	276	6	357	149	311	207	89	80	245	201	311	613	270	93	69	46	9	74	54	19	160	33	252	67	22	259	75	302	197	57	40	4	169	56	31	9	25	23	20	14	34	2	70
ENSG00000079215	SLC1A3	81979	33	12	18	3	7	2	1401	22	26	7	13	0	15	24	47	120	4	8	394	537	564	53	8	5	25	160	28	175	27	32	26	35	102	47	12	0	407	9	0	0	0	3	9	0	0	0	18
ENSG00000079246	XRCC5	98839	4272	4002	8330	5753	6487	9570	10920	1898	2404	2658	4385	1658	1499	3124	2487	24256	4366	2004	2879	3546	1250	1347	1100	1735	3639	1595	2206	1747	1273	2963	2187	3883	3249	4221	4077	4089	4377	895	122	5888	1343	815	385	2723	2123	415	5919
ENSG00000079257	LXN	26826	22	3	171	76	50	0	150	18	29	144	127	0	1	22	296	1587	1	5	94	72	18	11	4	2	3	13	32	43	10	60	125	52	98	321	30	3	342	28	0	89	110	0	0	100	89	17	256
ENSG00000079263	SP140	110105	19	7	0	2	1	10	22	21	34	1	5	2	3	25	61	9	1	0	5	2	11	12	4	0	0	7	10	25	10	2	0	1	0	0	0	5	12	10	10	0	0	2	0	0	0	0	65
ENSG00000079277	MKNK1	59435	368	368	603	675	641	384	249	269	273	203	363	313	493	1626	1978	832	297	247	193	244	228	89	134	176	116	246	211	226	184	335	217	363	228	269	298	282	210	115	103	282	137	36	53	200	265	49	591
ENSG00000079308	TNS1	234394	1831	1957	3110	1958	1764	12107	6803	2296	1387	1586	2932	899	1059	247	8931	5398	3729	6367	1377	905	643	414	2761	1141	332	880	1405	1525	893	1651	502	314	133	953	337	2370	3351	467	164	841	559	208	171	27	218	30	3431
ENSG00000079313	REXO1	33235	432	513	1196	700	784	1183	792	296	249	374	377	440	1088	829	2184	1012	173	104	198	199	158	163	212	236	156	225	428	420	334	323	508	350	268	274	312	637	469	136	40	277	188	65	51	405	268	66	610
ENSG00000079332	SAR1A	23234	1428	1159	2844	1606	1564	1807	4375	1202	1139	2093	2275	804	1254	1672	1305	7418	1463	622	1735	2204	730	462	724	701	1265	1210	1168	642	689	2278	975	2795	1398	2018	1894	1306	3051	552	222	1671	932	223	123	847	736	150	2226
ENSG00000079335	CDC14A	175276	23	33	113	80	83	104	54	34	73	100	65	6	5	14	35	110	28	10	85	75	15	11	14	14	21	16	38	11	16	58	28	104	35	41	109	53	72	23	9	89	49	4	3	75	59	6	186
ENSG00000079337	RAPGEF3	36677	90	20	9	12	19	4	65	13	23	66	30	6	126	15	522	196	1	0	37	62	10	17	11	12	11	31	46	107	55	9	22	17	34	17	3	3	82	56	20	246	63	1	2	160	164	78	352
ENSG00000079385	CEACAM1	53930	606	813	192	1180	891	3104	15	1068	1297	879	920	697	1200	1069	427	0	408	290	55	98	327	272	515	500	528	422	570	205	275	577	157	146	145	429	498	1378	8	219	48	3660	2398	226	122	4310	2012	442	325
ENSG00000079387	SENP1	63182	81	62	346	190	171	262	529	121	99	153	197	44	50	110	214	1428	128	109	263	327	59	26	57	95	51	68	92	41	27	178	63	202	115	151	194	256	276	40	16	151	57	16	5	152	118	28	320
ENSG00000079393	DUSP13	14789	1	0	1	26	11	70	21	0	0	2	0	0	0	4	2	1	0	0	23	46	0	0	0	0	0	1	0	0	0	2	0	3	0	0	1	56	7	2	0	2	1	0	0	0	0	0	0
ENSG00000079432	CIC	27260	724	913	3136	1541	1512	2407	4836	527	514	2144	1933	527	1931	1675	1185	1976	757	468	532	471	396	497	1261	1409	269	1324	1007	1355	837	1222	1175	1079	768	915	1003	1217	2821	207	89	842	454	94	71	857	570	144	1433
ENSG00000079435	LIPE	25874	27	2	594	54	73	0	96	2	2	54	35	0	1	12	74	185	0	0	26	25	5	4	6	7	1	17	28	22	25	81	150	92	132	44	134	0	103	8	3	54	29	0	0	54	26	8	97
ENSG00000079459	FDFT1	43731	414	304	6394	6167	4622	1434	3624	747	1289	9383	4320	225	747	661	573	5404	464	476	410	562	242	339	1068	975	589	483	829	386	346	13635	17849	10129	7115	1768	2592	4078	1736	42	17	1918	596	38	37	979	502	57	1407
ENSG00000079462	PAFAH1B3	6513	44	22	924	415	457	555	1198	3	5	32	48	22	56	173	1061	1476	30	17	79	84	4	11	59	61	5	29	11	32	18	70	88	101	82	100	181	404	456	21	4	296	224	2	1	173	117	40	193
ENSG00000079482	OPHN1	391569	22	7	127	132	99	51	213	22	6	145	134	1	4	32	36	393	27	17	157	205	7	5	22	7	11	20	16	19	2	122	57	176	84	68	95	42	86	7	6	104	54	1	0	69	85	29	119
ENSG00000079557	AFM	22256	10373	11180	80	498	685	11	0	10898	12741	315	232	5676	5140	423	2224	1	1997	2190	57	155	1581	1479	46	139	8607	2047	6953	4649	4725	2922	351	2089	262	1301	801	9	18	1625	1549	1	3	2247	1030	0	0	3	0
ENSG00000079616	KIF22	14666	526	305	1530	499	640	2794	1259	52	62	82	43	332	420	399	7272	3861	126	83	228	279	34	31	22	24	74	63	106	99	113	82	127	103	120	125	368	2276	885	134	34	106	153	34	35	47	31	13	378
ENSG00000079689	SCGN	49582	73	6	1434	142	253	34	0	25	32	15	24	1	2	13	18	0	71	12	43	56	4	5	12	25	12	24	6	80	12	229	854	567	3425	727	190	283	10	1	0	26	4	1	1	0	0	0	38
ENSG00000079691	CARMIL1	341452	43	74	638	1154	961	234	139	94	156	557	890	34	46	265	33	770	466	195	598	909	21	26	128	176	30	57	112	22	27	644	253	664	299	385	521	163	90	30	14	901	419	29	6	514	499	183	759
ENSG00000079739	PGM1	66834	7525	5533	3287	2651	2868	3786	2691	3539	2968	1194	1896	2076	1571	1063	279	2677	2320	2491	1339	2043	883	1604	1147	1248	2549	3267	3861	2137	2672	2441	2422	2289	1886	1089	1312	2429	2406	321	86	1200	521	813	387	207	379	38	2147
ENSG00000079785	DDX1	39933	851	813	2582	2014	2047	2773	3155	900	986	834	1744	517	611	1614	917	6325	1416	661	754	789	499	321	727	1095	882	736	893	397	404	1423	608	1686	1614	1788	1639	3034	2406	391	43	1684	422	151	77	749	556	54	1465
ENSG00000079805	DNM2	115409	1514	1337	9439	11591	8147	8311	3046	977	1105	4484	5573	833	1542	4402	4554	6557	1611	1064	1664	1746	633	632	1852	1760	583	1543	1447	1817	1352	4487	4323	3492	3255	2416	3636	3475	2531	258	70	7964	5369	148	113	6772	6657	1016	3404
ENSG00000079819	EPB41L2	223975	461	340	866	368	403	3735	1194	372	368	1885	2028	58	135	610	742	5580	132	89	234	217	1075	168	195	116	104	411	298	362	267	320	156	480	366	1304	1637	1291	1479	316	116	1425	1314	17	26	499	575	85	543
ENSG00000079841	RIMS1	516440	1	0	0	29	63	0	7	1	2	0	2	1	3	1	0	34	0	0	13	6	0	1	0	0	0	0	0	0	0	0	0	0	0	2	0	0	35	0	0	0	0	0	0	0	0	0	61
ENSG00000079931	MOXD1	105420	7	0	14	49	39	1	417	3	2	103	68	0	0	12	20	4846	12	10	357	165	0	0	7	2	0	0	2	37	3	24	46	23	94	7	25	0	351	27	1	27	17	0	0	9	3	0	16
ENSG00000079950	STX7	67331	311	283	837	1984	1528	1174	907	337	368	1413	1269	114	149	403	1040	1838	672	528	903	957	285	88	249	323	203	192	269	224	214	913	471	1269	1046	887	1190	380	989	185	54	2015	1120	50	21	1034	903	153	2234
ENSG00000079974	RABL2B	16162	131	98	227	141	149	101	310	142	147	115	226	112	157	495	597	730	34	29	95	76	67	67	77	80	66	115	116	81	85	222	164	230	148	150	248	147	361	25	16	46	35	12	9	82	62	15	318
ENSG00000079999	KEAP1	17433	1281	962	3781	2219	2427	1684	2420	506	487	354	676	468	557	1112	1594	2763	482	366	433	523	323	235	321	398	436	907	856	689	1011	1193	1305	1034	1028	570	620	1827	1547	227	64	774	378	59	62	577	371	61	1097
ENSG00000080007	DDX43	22738	1	10	0	2	1	0	8	1	6	2	15	2	2	26	1	41	2	6	0	0	1	0	0	1	0	4	2	0	0	0	0	0	0	14	9	0	3	7	0	1	1	0	1	27	0	1	20
ENSG00000080031	PTPRH	28259	99	180	483	1934	880	2975	20	573	472	1005	1366	444	749	176	500	225	122	157	170	253	331	160	187	155	234	261	508	93	247	188	51	26	0	125	214	1247	96	199	65	3115	1440	71	48	1454	1387	272	6897
ENSG00000080166	DCT	42871	7	10	4	1	4	2	1	47	47	6	0	5	18	11	10	0	6	5	61	17	1	3	2	2	14	0	12	11	3	16	3	27	27	0	2	0	0	2	1	0	1	2	1	0	0	0	8
ENSG00000080189	SLC35C2	18478	797	605	2245	1318	1361	1270	1355	492	507	528	740	467	880	1037	1516	1890	363	254	427	484	234	228	327	309	414	491	615	459	532	725	889	794	755	509	592	1882	929	93	52	470	308	72	60	324	334	95	891
ENSG00000080200	CRYBG3	122973	37	53	331	142	137	117	241	99	106	251	760	66	75	627	48	1026	690	501	757	911	75	23	96	74	33	41	53	7	8	61	12	72	140	506	240	165	251	143	16	269	88	29	19	236	123	81	541
ENSG00000080224	EPHA6	937879	0	0	0	0	1	0	2	0	0	18	18	0	0	0	3	0	0	0	57	26	0	0	0	0	0	2	0	2	0	0	0	0	0	1	3	0	3	2	0	0	0	0	0	1	0	0	47
ENSG00000080293	SCTR	85458	21	16	65	56	43	22	0	19	11	139	80	1	10	3	123	0	1	1	5	7	3	14	20	17	16	8	9	18	4	75	35	29	24	33	71	28	0	14	12	0	0	0	0	0	0	0	17
ENSG00000080298	RFX3	307707	23	24	210	72	78	259	44	45	79	165	118	12	18	21	126	151	29	29	244	137	13	14	26	31	32	14	29	26	22	58	10	73	59	191	270	108	64	33	8	115	59	12	5	71	36	25	190
ENSG00000080345	RIF1	98130	257	336	606	429	492	905	850	719	668	794	1112	156	199	133	625	1651	1201	866	1036	1095	318	136	134	201	403	178	406	148	129	697	39	750	262	757	977	1165	889	251	118	602	211	109	52	311	252	91	1223
ENSG00000080371	RAB21	45423	552	560	977	923	858	923	1016	576	593	1656	1126	267	346	545	278	1168	896	554	638	628	557	286	479	649	637	655	858	398	471	857	347	960	477	827	994	567	1132	300	38	1001	447	135	73	638	563	146	1487
ENSG00000080493	SLC4A4	509420	581	973	884	419	511	3	204	2028	1502	1526	1458	149	169	54	77	251	945	2183	481	518	228	294	542	234	907	178	775	255	288	1169	181	573	398	369	611	3	104	156	27	3940	867	244	114	862	1518	281	15161
ENSG00000080503	SMARCA2	213334	1729	3239	1651	1107	1242	994	2124	1169	1552	1237	1182	459	475	409	351	4079	1476	1138	1252	1528	626	742	589	661	1315	773	1477	592	547	960	698	1392	1467	603	773	454	1616	385	92	1154	389	393	189	693	564	156	3553
ENSG00000080511	RDH8	9030	0	1	2	1	1	0	4	0	0	0	0	0	0	0	0	3	0	0	0	0	0	0	1	0	0	0	0	0	0	1	1	96	4	2	0	0	0	3	0	0	0	0	0	0	0	0	0
ENSG00000080546	SESN1	108382	263	200	455	338	395	498	255	221	245	692	273	145	117	347	379	696	354	460	403	524	430	204	171	229	789	157	157	332	171	235	219	427	490	367	307	303	258	118	24	192	81	186	50	148	162	20	631
ENSG00000080561	MID2	101438	57	56	92	160	146	1	191	71	63	382	463	48	47	235	28	506	160	105	104	148	55	30	109	88	51	38	57	30	37	87	68	89	26	82	44	0	87	19	5	128	20	19	8	129	84	17	163
ENSG00000080572	PIH1D3	37636	0	0	0	0	0	1	0	0	0	0	0	0	0	1	1	0	0	0	5	2	0	0	0	0	0	0	0	0	0	0	0	0	0	1	0	0	0	0	0	0	0	0	0	0	0	0	0
ENSG00000080573	COL5A3	50943	174	266	176	1380	1413	1	3559	84	21	68	118	194	194	363	71	805	264	112	25	17	43	52	80	12	30	42	42	113	90	66	208	382	16	53	7	4	1197	44	2	80	12	7	5	52	54	13	55
ENSG00000080603	SRCAP	43200	32	62	161	85	57	70	73	33	30	26	42	25	43	68	82	90	59	41	79	73	17	12	17	19	9	15	15	14	8	26	12	33	27	12	28	40	21	37	13	34	36	11	13	103	84	42	249
ENSG00000080608	PUM3	123626	153	153	775	390	589	568	1169	161	227	416	536	242	554	601	674	1968	465	159	337	417	187	59	120	206	160	145	126	87	59	278	92	345	301	533	607	362	541	282	98	212	35	35	25	87	46	13	402
ENSG00000080618	CPB2	51847	14415	14748	7333	9187	8911	881	6	12019	12773	7710	5899	6993	6781	2806	1751	0	7378	11680	221	390	5263	3212	1598	681	12378	7385	8347	6756	6033	4652	7037	6508	9000	2428	2078	2190	22	1217	191	86	5	3725	1915	12	151	3	387
ENSG00000080644	CHRNA3	28243	0	0	2	4	0	3	3	0	0	0	2	0	0	9	0	1	1	0	84	4	0	0	0	1	0	0	0	0	0	0	0	1	2	5	2	1	5	2	0	0	0	0	0	0	0	0	1
ENSG00000080709	KCNN2	440574	642	857	0	2	4	2	3	121	367	3	2	205	62	21	6	172	68	27	10	7	46	231	29	6	419	57	282	308	210	1	0	0	0	0	1	0	16	16	0	0	0	126	62	0	0	0	0
ENSG00000080802	CNOT4	148332	220	249	588	324	357	268	393	285	290	514	458	130	153	508	404	853	334	204	366	356	90	58	121	139	127	151	208	73	62	235	110	261	238	286	316	170	349	81	25	267	121	42	29	262	155	46	554
ENSG00000080815	PSEN1	87273	636	588	2679	3008	2408	1115	1465	620	557	2284	2908	347	422	1256	626	2977	893	601	1065	1266	505	221	465	615	422	536	520	280	251	1749	1321	2109	1279	1116	1367	439	940	179	48	2763	1061	91	64	2036	1890	317	2479
ENSG00000080819	CPOX	14202	633	947	800	887	774	1329	647	413	499	602	512	66	66	161	1596	694	279	479	134	173	118	147	205	119	331	374	442	200	282	442	238	405	225	379	464	1212	629	72	30	217	128	49	33	67	91	8	276
ENSG00000080822	CLDND1	25154	289	259	491	738	637	717	637	358	317	513	496	181	172	230	768	1260	198	175	431	463	169	128	114	102	280	207	246	231	212	344	129	325	317	386	394	345	691	176	29	196	120	75	42	99	124	26	625
ENSG00000080823	MOK	80690	72	30	153	35	31	130	83	48	67	48	123	54	83	200	298	774	32	30	120	88	17	10	14	27	13	34	33	86	40	90	126	136	215	50	49	115	70	54	13	55	33	2	3	35	79	24	354
ENSG00000080824	HSP90AA1	58961	9237	6658	30444	10945	13714	19745	25078	11505	12422	9753	13579	7757	6510	7108	10502	57554	5606	1512	3941	3176	7058	3225	8747	11142	7656	4365	8499	3249	2002	9508	1655	8542	7232	14872	14072	17898	15013	12453	509	15358	3401	1147	764	9890	6232	966	21571
ENSG00000080839	RBL1	99648	52	32	190	110	106	312	299	41	50	22	53	7	9	25	580	922	43	33	119	125	22	16	17	22	29	23	40	12	12	65	16	82	49	74	164	215	216	30	13	16	11	2	5	12	17	7	110
ENSG00000080845	DLGAP4	222301	406	411	1128	912	878	2253	3142	274	311	1256	1295	610	1128	1943	1006	3924	286	200	375	299	197	116	559	548	76	214	260	272	220	438	707	466	697	395	395	883	1393	158	96	597	388	59	47	742	583	189	1087
ENSG00000080854	IGSF9B	60547	5	0	0	2	4	1	11	6	3	2	13	0	3	12	21	8	0	0	127	26	1	0	7	8	1	0	4	9	0	0	0	0	0	4	1	1	24	11	2	3	2	0	0	0	0	1	62
ENSG00000080910	CFHR2	15884	8591	8053	5	1	4	3	1	3708	7049	1823	890	3591	5171	1560	723	0	758	1407	15	20	3331	3578	415	155	12711	5395	7830	4528	6109	81	428	20	117	68	28	4	22	675	138	0	0	1595	811	0	0	2	0
ENSG00000080947	CROCCP3	31821	14	8	25	15	7	9	12	11	26	37	56	4	10	60	137	73	27	34	50	45	6	8	18	12	7	4	24	20	13	52	16	82	45	58	60	24	62	5	4	4	11	0	2	4	11	8	83
ENSG00000080986	NDC80	45078	4	8	231	76	138	465	540	2	3	65	20	0	7	27	866	1723	2	4	91	99	6	1	1	0	10	8	10	5	5	2	4	16	10	95	194	264	605	34	17	10	2	2	0	0	2	1	10
ENSG00000081014	AP4E1	97223	74	99	364	254	215	185	441	199	142	323	604	73	83	278	188	1004	432	225	241	259	90	39	90	148	96	80	124	48	41	369	49	377	147	259	297	106	271	47	15	209	140	21	8	222	144	36	253
ENSG00000081019	RSBN1	50644	138	161	268	204	197	552	304	182	174	293	324	44	63	77	177	502	210	198	382	378	76	77	61	82	142	76	183	83	89	192	106	289	214	200	253	264	358	62	13	355	175	31	31	231	217	53	719
ENSG00000081026	MAGI3	295408	186	279	506	274	286	263	198	555	449	839	409	121	101	112	143	422	612	440	662	661	116	132	116	160	263	165	347	62	89	498	154	511	415	224	361	178	224	96	43	728	469	75	64	510	454	113	707
ENSG00000081041	CXCL2	2156	1414	6157	91	703	729	24	468	5021	5061	581	2937	5349	11459	2713	27	14	161	92	294	325	1769	1283	288	184	2818	2935	3403	2156	2247	982	1650	1066	2626	1823	1670	4	408	3272	208	67	23	1243	486	19	37	41	187
ENSG00000081051	AFP	25036	138	60	144	11548	9876	224789	31	19	104	20	9	44	13	79	124134	10	85	44	8337	20752	13	51	5	18	298	73	91	61	71	15032	4490	49775	934	5725	53396	172587	74	4	7	388	210	5	4	9	21	3	1
ENSG00000081052	COL4A4	161739	28	5	16	231	136	0	6	25	17	535	707	1	3	22	5	96	78	6	53	111	2	8	31	8	3	0	3	65	9	3	1	6	1	5	5	0	1	26	6	648	144	0	4	377	283	57	712
ENSG00000081059	TCF7	37184	172	89	88	40	38	704	870	74	171	45	77	58	134	284	273	207	57	20	40	14	47	19	51	54	60	46	120	55	79	60	77	160	67	115	222	770	445	24	10	31	53	24	11	34	30	3	186
ENSG00000081087	OSTM1	124445	191	151	566	486	345	335	878	221	280	487	1044	54	55	393	61	897	288	138	298	313	231	83	179	331	192	256	240	165	159	465	296	519	621	416	240	234	378	158	21	673	189	19	15	309	213	25	370
ENSG00000081138	CDH7	140085	0	0	2	7	11	0	5	0	0	0	0	0	0	1	3	0	0	0	348	107	0	0	0	0	0	0	0	0	0	0	0	1	0	3	0	0	1	4	0	0	0	0	1	0	0	0	0
ENSG00000081148	IMPG2	98029	2	2	3	20	6	0	1	2	2	1	4	1	1	12	19	9	4	4	14	18	0	0	1	3	4	0	0	0	1	3	0	1	7	13	6	0	9	3	4	3	5	0	2	7	7	1	29
ENSG00000081154	PCNP	20285	693	666	1986	1770	1610	2502	2440	817	930	2851	2704	205	306	626	660	3504	590	345	717	636	414	269	627	1062	688	668	801	491	511	1309	629	1591	1155	1587	1644	1569	2524	360	42	1394	517	140	84	749	603	70	1671
ENSG00000081177	EXD2	52509	208	235	562	764	691	445	485	199	175	349	710	106	82	285	209	1573	252	106	236	285	97	56	132	214	128	116	153	90	79	254	272	358	342	275	280	244	367	59	9	353	86	26	15	331	248	31	570
ENSG00000081181	ARG2	31788	17	13	218	609	424	908	115	38	21	14	30	12	1	757	23	569	39	14	46	82	15	4	30	44	2	11	14	27	19	39	99	88	113	57	142	152	64	62	2	52	58	12	3	34	21	6	81
ENSG00000081189	MEF2C	187140	150	32	1030	128	194	0	462	68	112	121	66	1	12	2	326	153	0	0	155	112	99	20	4	1	7	65	123	81	102	87	58	164	294	0	9	2	244	213	22	6	3	1	6	28	32	10	758
ENSG00000081237	PTPRC	119019	412	170	8	0	1	0	1	561	1439	3	3	0	11	1	233	13	0	6	3	0	869	180	50	18	131	446	302	331	291	19	10	9	22	0	3	2	2	88	27	1	4	2	7	0	0	0	1846
ENSG00000081248	CACNA1S	72939	0	0	0	0	0	0	42	0	0	0	0	2	1	0	16	1	0	0	37	27	0	0	0	0	0	0	0	0	0	2	0	0	0	2	0	0	1	2	0	0	2	0	0	0	0	0	0
ENSG00000081277	PKP1	49541	1	0	0	35	8	0	55	0	0	2	0	2	0	2	2	10	0	0	62	47	0	0	1	0	0	0	1	2	0	3	2	0	0	1	2	0	15	1	0	8	59	0	0	1	3	0	0
ENSG00000081307	UBA5	23651	480	493	1413	781	842	547	680	601	726	775	1173	359	723	873	468	1584	584	411	299	283	289	168	316	376	379	652	475	229	265	1051	380	1506	1457	670	851	410	711	352	129	602	162	108	53	190	151	31	1202
ENSG00000081320	STK17B	42920	87	44	1112	359	306	138	670	153	479	302	439	2	9	30	355	1082	21	28	1096	1329	327	99	26	23	72	160	197	175	93	282	184	123	266	172	64	51	991	78	14	455	256	3	4	381	355	47	1347
ENSG00000081377	CDC14B	129602	790	1295	525	683	480	1753	319	1138	835	620	521	258	309	566	144	1187	851	587	257	258	243	337	362	580	1119	393	883	566	419	848	471	982	615	547	833	1005	275	65	30	358	200	164	119	464	493	60	1153
ENSG00000081386	ZNF510	22264	100	146	189	122	137	90	142	156	98	155	265	54	102	229	166	494	156	192	171	226	51	15	40	55	60	38	77	35	27	195	64	278	181	171	207	29	108	22	8	120	28	23	13	148	155	24	290
ENSG00000081479	LRP2	235425	13	7	48	657	832	6	0	22	25	127	104	10	16	13	2	1	41	195	190	103	19	12	21	2	139	46	4	5	1	261	20	118	6	6	84	110	0	22	6	0	0	1	2	0	0	0	1634
ENSG00000081665	ZNF506	35912	69	70	134	174	150	8	154	55	75	191	259	9	25	167	251	257	35	66	0	2	28	20	31	19	53	37	60	38	40	286	85	362	179	294	216	24	173	59	8	184	29	12	11	121	85	24	612
ENSG00000081692	JMJD4	4986	184	105	255	180	212	111	233	30	32	18	41	207	360	289	523	1048	313	154	248	369	10	30	25	35	41	32	40	50	53	48	74	55	65	42	34	65	38	33	20	148	95	18	15	127	90	17	269
ENSG00000081721	DUSP12	7480	83	71	461	270	276	190	505	57	77	140	197	55	85	238	189	933	96	82	180	223	46	35	53	65	70	86	82	89	74	171	274	196	194	168	165	273	301	41	21	143	58	10	7	75	37	11	184
ENSG00000081760	AACS	77899	113	44	2945	3627	3005	1692	1481	60	59	659	1108	52	160	1225	256	2489	254	175	450	585	40	22	209	201	28	108	75	66	28	2056	2510	1638	1827	915	1261	1322	738	86	29	807	243	10	4	304	234	54	1224
ENSG00000081791	DELE1	18192	1123	1201	2656	2334	2051	1318	897	891	1006	691	905	631	968	1501	1473	1911	603	477	559	672	290	323	450	497	499	541	684	497	564	613	803	754	806	1018	1098	1619	721	303	54	382	98	99	79	333	325	47	1256
ENSG00000081800	SLC13A1	86441	0	0	0	5	4	0	0	0	0	0	3	0	0	1	0	0	0	0	7	13	0	0	0	0	0	0	0	0	0	0	0	0	0	0	0	0	0	0	2	2	0	0	1	24	2	0	2369
ENSG00000081803	CADPS2	568348	232	187	31	462	527	504	65	202	266	257	364	109	301	448	149	129	259	163	665	1157	171	86	121	99	126	510	208	100	64	196	56	207	52	191	201	343	54	100	59	165	16	34	15	186	114	18	1788
ENSG00000081818	PCDHB4	3805	6	1	2	0	0	9	22	1	2	4	17	0	0	3	1	3	0	0	15	13	0	0	0	2	0	4	2	7	2	3	0	0	0	2	0	0	16	1	0	1	0	0	0	0	1	0	146
ENSG00000081842	PCDHA6	184389	0	0	0	0	0	1	7	0	0	2	2	0	0	1	1	1	0	0	7	8	0	0	1	2	1	0	1	0	0	0	0	0	0	0	0	0	2	0	0	0	0	0	0	2	0	0	17
ENSG00000081853	PCDHGA2	174215	8	9	5	2	5	1	99	5	15	39	32	7	2	16	4	119	5	9	0	2	6	14	11	4	20	5	6	10	10	2	0	0	1	11	15	1	63	11	0	5	1	2	0	0	0	0	85
ENSG00000081870	HSPB11	29355	207	164	544	498	387	376	340	162	143	177	311	136	186	272	270	1204	172	111	161	224	32	61	136	109	154	93	114	109	205	313	342	390	381	276	316	335	403	93	17	260	113	23	7	138	104	26	261
ENSG00000081913	PHLPP1	264892	720	864	684	636	643	1381	222	960	1682	420	387	186	345	238	927	612	800	558	280	262	239	294	174	158	537	245	940	305	298	1191	1138	1781	1002	197	381	688	170	74	28	477	233	143	79	257	344	62	856
ENSG00000081923	ATP8B1	156889	151	205	4024	1613	1163	261	423	188	304	1570	1246	59	86	65	53	7644	1454	577	441	667	109	43	370	653	131	181	184	98	116	1216	342	1119	591	572	800	42	371	175	73	4354	1700	54	24	2641	2279	377	4421
ENSG00000081985	IL12RB2	89726	10	8	275	17	12	0	8	10	19	13	2	0	3	1	22	0	0	1	3	4	12	7	1	1	5	5	15	4	4	7	59	6	248	7	11	1	2	6	1	0	1	0	0	0	0	0	8
ENSG00000082014	SMARCD3	39132	62	12	236	206	257	16	968	14	10	194	311	2	3	224	672	1093	25	6	133	103	14	6	72	51	5	18	14	91	40	42	76	98	35	78	35	17	844	32	10	13	5	0	0	0	4	7	174
ENSG00000082068	WDR70	374150	182	131	570	365	401	526	644	185	228	204	241	139	173	393	589	1522	258	194	274	335	92	65	95	112	129	131	163	94	84	205	207	273	308	252	287	276	540	63	46	163	45	26	14	44	92	24	376
ENSG00000082074	FYB1	169276	158	141	0	1	0	0	0	163	357	3	3	5	2	5	142	5	15	11	2	4	489	93	18	8	55	418	136	134	103	1	0	1	1	6	3	22	2	73	48	0	0	5	4	3	0	0	670
ENSG00000082126	MPP4	53824	0	2	1	1	0	0	48	1	1	12	17	1	0	11	2	238	2	1	5	3	0	0	0	0	0	1	0	1	0	1	0	0	1	6	1	0	57	4	0	0	0	0	0	2	0	0	0
ENSG00000082146	STRADB	92988	1065	1023	1356	1130	1114	681	566	1025	960	1004	1019	280	330	1005	3398	1564	796	571	280	372	180	244	405	395	759	525	678	390	576	1128	1188	1060	736	430	496	662	435	159	41	554	199	167	81	429	458	46	628
ENSG00000082153	BZW1	16744	976	984	4349	2867	2119	1985	3824	2614	3751	4609	6514	1294	1392	1760	702	9470	2042	1085	1404	1753	2335	1482	1132	1431	2991	2450	2330	1231	905	3869	1246	5107	3464	2651	2411	1552	3951	333	52	3725	1105	384	164	1225	1177	155	1349
ENSG00000082175	PGR	100189	10	0	0	0	0	0	0	5	6	3	8	0	1	1	3	1	0	0	4	11	0	1	2	0	0	1	6	6	6	0	0	0	0	1	0	0	0	6	4	0	0	1	1	0	0	0	3
ENSG00000082196	C1QTNF3	24384	17	22	15	10	9	9	57	33	70	69	42	40	141	78	123	4	27	38	18	13	8	9	3	3	16	17	19	23	11	29	2	30	18	15	20	3	92	75	14	57	68	2	6	14	29	1	272
ENSG00000082212	ME2	75177	220	191	1780	1929	1875	570	627	171	182	748	903	48	107	252	190	2110	361	136	443	406	302	94	214	373	107	211	179	234	183	677	576	968	646	621	747	317	475	255	48	431	142	30	14	287	172	40	1324
ENSG00000082213	C5orf22	22766	186	153	558	357	397	460	492	199	178	490	613	73	102	228	118	1171	287	185	304	352	129	63	111	226	121	175	217	65	101	507	219	564	508	304	374	196	315	67	25	238	87	32	25	409	296	35	621
ENSG00000082258	CCNT2	41107	251	461	518	420	401	463	360	720	634	906	1109	265	437	640	707	1191	748	544	539	528	200	134	145	139	334	182	325	256	143	594	105	735	400	706	734	326	375	265	85	458	184	107	64	381	338	82	1475
ENSG00000082269	FAM135A	148233	45	56	185	138	124	950	109	133	111	569	734	18	25	209	31	261	243	165	323	419	104	19	72	105	73	90	75	35	27	199	17	237	113	478	612	249	118	70	34	844	453	25	11	470	319	70	1052
ENSG00000082293	COL19A1	345912	0	1	25	1	1	0	8	6	1	0	1	3	2	1	3	0	1	0	22	2	0	1	1	1	3	2	2	1	1	1	0	1	0	2	6	0	4	13	3	0	0	0	0	0	0	0	0
ENSG00000082397	EPB41L3	238319	113	126	109	8	1	1	2877	103	163	21	43	4	10	7	122	1822	8	6	202	175	364	57	45	16	30	212	84	147	117	1565	619	1726	725	58	291	3	1846	88	13	160	204	1	13	113	47	17	232
ENSG00000082438	COBLL1	190055	1953	3102	115	1219	964	1512	251	4620	5070	1360	2326	595	1006	268	508	1698	2284	1731	1380	1880	457	780	146	128	2473	984	2280	906	687	703	75	459	71	614	1048	703	97	660	188	731	369	977	553	516	665	130	2112
ENSG00000082458	DLG3	60655	75	17	1236	932	666	481	376	26	16	568	1003	3	5	50	664	936	34	6	338	440	6	4	67	86	10	22	23	45	21	417	411	501	298	424	508	247	551	49	8	1115	782	2	5	588	508	141	2195
ENSG00000082482	KCNK2	231318	0	0	0	3	1	0	1144	2	0	1	0	0	0	0	0	3505	0	0	1	1	0	0	0	0	0	1	1	0	0	1	0	1	0	24	0	1	780	2	0	0	0	0	0	0	0	0	3
ENSG00000082497	SERTAD4	13835	0	0	1	0	0	0	15	0	0	1	0	0	0	0	0	95	0	0	2	1	0	0	0	0	0	0	0	0	0	0	1	0	0	0	0	0	22	0	0	0	0	0	0	0	0	0	9
ENSG00000082512	TRAF5	48331	37	7	135	53	37	18	284	33	50	298	348	0	11	45	420	1091	26	10	87	89	53	10	13	12	4	20	57	47	20	88	61	182	424	109	74	3	457	21	25	21	5	1	0	9	3	6	239
ENSG00000082515	MRPL22	28338	395	280	1462	767	823	941	692	163	218	276	349	332	563	621	988	1409	237	125	111	146	106	147	342	415	279	353	244	291	385	511	806	663	729	422	461	1055	474	74	17	170	83	25	21	98	80	8	342
ENSG00000082516	GEMIN5	50800	203	223	993	346	596	893	803	206	245	296	308	109	146	200	373	1896	317	102	315	350	99	71	108	176	163	105	204	60	72	188	166	239	249	374	618	1434	309	57	22	121	20	44	28	78	79	12	330
ENSG00000082556	OPRK1	25981	0	0	0	0	2	1	1	0	0	0	0	0	0	0	0	0	0	0	111	171	0	0	0	0	0	0	0	0	0	0	0	0	0	0	0	18	0	5	0	0	0	0	0	3	0	0	0
ENSG00000082641	NFE2L1	13216	3518	3709	11685	12013	9576	16866	10371	3833	3000	11853	9780	2192	1446	4512	2708	12345	2733	1613	1887	2533	2319	1423	1779	1764	2415	2327	4313	1469	1229	4548	5920	4257	5086	3208	3041	5321	8816	548	181	6424	3223	650	257	3884	4175	480	5237
ENSG00000082684	SEMA5B	119523	24	2	16	137	61	0	1	5	4	5	12	2	2	2	400	0	0	0	21	14	2	7	17	8	0	8	11	32	21	37	3	3	0	0	0	1	4	3	5	0	1	0	1	0	0	0	8
ENSG00000082701	GSK3B	273094	642	600	1251	1250	1026	877	1820	561	500	1537	1939	201	230	915	510	3186	814	609	1041	1228	219	254	372	551	372	378	514	340	324	1091	458	1197	624	928	1148	600	993	154	60	1282	503	65	50	932	729	168	1355
ENSG00000082781	ITGB5	139470	1409	1383	1305	3618	3014	9064	13206	850	707	3178	3429	840	700	2128	909	4982	1881	978	264	457	863	596	3219	1597	717	1706	1206	1115	1098	2295	2389	2438	2168	1980	2077	2418	8928	336	71	6723	1766	130	84	3288	2757	372	4018
ENSG00000082805	ERC1	505424	387	657	888	413	401	639	1838	634	644	803	1415	242	217	389	329	3006	599	524	412	399	327	207	404	334	271	372	483	185	76	567	266	692	411	729	769	455	743	147	89	370	191	87	41	257	194	81	653
ENSG00000082898	XPO1	60777	842	1075	2856	1610	1753	2418	3711	1367	1132	2110	2307	270	406	710	1073	11663	1697	908	1634	1747	514	198	492	626	822	355	817	387	316	1868	265	2074	1033	1861	2516	2131	3400	589	207	1853	687	227	118	1100	1001	169	3757
ENSG00000082929	LINC01587	3232	2	0	1	0	0	1	0	0	0	7	9	0	0	0	1	1	1	1	0	0	0	0	1	2	0	0	0	0	0	1	0	2	0	1	0	0	2	0	1	1	0	0	0	0	0	1	44
ENSG00000082996	RNF13	149431	717	689	938	961	723	607	470	784	943	1006	1131	295	258	461	233	907	665	658	593	752	630	184	201	211	760	592	677	338	414	643	293	800	645	441	338	314	353	219	40	974	374	181	93	722	537	76	1489
ENSG00000083067	TRPM3	917841	6	9	4	4	4	0	6	10	11	3	8	1	2	3	25	0	1	2	551	119	1	2	0	1	8	2	10	4	4	2	0	2	0	29	0	1	2	5	1	0	0	1	0	0	1	0	95
ENSG00000083093	PALB2	38150	89	126	343	275	289	548	234	95	103	152	234	61	46	340	165	731	207	130	197	232	59	15	44	82	100	46	67	37	38	210	97	192	143	277	296	307	136	50	8	221	96	24	7	165	108	14	311
ENSG00000083097	DOP1A	103684	100	193	263	221	228	88	150	341	451	320	824	248	341	472	481	694	652	662	474	587	79	41	83	97	207	73	102	83	41	471	29	469	279	394	381	141	150	138	80	414	144	83	37	359	334	93	984
ENSG00000083099	LYRM2	70605	274	202	1024	554	544	269	742	229	337	119	529	170	274	607	337	1563	353	252	377	429	125	80	146	303	238	217	187	125	115	584	389	636	504	541	543	189	477	139	32	562	146	44	23	328	312	35	698
ENSG00000083123	BCKDHB	239623	996	1665	1035	843	955	271	220	1420	1691	620	631	409	402	212	129	555	392	393	187	194	332	470	238	211	964	582	990	445	626	402	675	608	977	360	530	191	342	103	35	151	110	275	137	89	66	18	412
ENSG00000083168	KAT6A	122515	366	558	987	676	605	1133	1108	852	764	1279	1189	287	341	500	865	2352	635	501	957	941	369	187	198	304	331	336	497	183	153	594	191	580	410	492	581	477	703	216	136	826	340	100	70	878	545	202	1770
ENSG00000083223	TUT7	66721	678	1262	518	384	413	368	456	1885	4175	1943	1705	764	532	1450	499	1314	1781	851	921	1161	1093	508	304	421	1645	406	1352	358	268	644	62	782	515	862	665	151	392	217	54	926	410	466	187	522	565	154	1024
ENSG00000083290	ULK2	97107	116	84	301	266	196	0	457	85	115	189	291	49	36	80	296	1068	192	99	351	413	71	29	90	70	95	67	142	63	92	325	300	660	588	131	159	3	304	39	16	90	35	25	14	123	74	19	210
ENSG00000083307	GRHL2	177287	12	2	0	1	0	0	0	25	9	176	210	1	2	4	50	0	0	5	644	1030	0	1	4	6	8	7	6	20	1	1	0	0	2	2	1	0	2	8	4	471	155	0	2	321	220	75	1191
ENSG00000083312	TNPO1	100421	605	624	2997	1378	1441	1976	4968	1249	1353	3743	4009	140	200	731	264	13622	2447	1088	2070	2431	643	251	524	847	752	500	664	300	255	1229	174	1914	1187	2302	2226	1119	2455	387	99	2623	961	189	87	2352	1544	337	2090
ENSG00000083444	PLOD1	41333	2715	2729	6305	5427	7002	27607	17405	1429	1344	9089	7896	1582	1702	8585	2143	14390	1445	2190	1290	1624	440	897	2513	985	1278	1900	1512	1410	955	3515	6365	2203	2435	4582	5391	6205	17202	357	98	1763	1588	190	163	1646	1516	170	909
ENSG00000083454	P2RX5	24041	12	1	172	45	59	29	4	4	4	13	47	0	1	472	140	22	1	0	1	1	4	5	3	3	0	2	1	22	1	0	0	0	1	3	0	38	2	4	3	26	5	0	0	50	4	9	11
ENSG00000083457	ITGAE	86560	133	62	441	193	262	186	656	44	63	101	129	39	39	316	286	965	63	33	81	115	18	23	70	78	36	56	64	61	66	159	164	253	177	137	153	214	289	28	14	76	31	9	0	31	35	18	765
ENSG00000083520	DIS3	29927	380	446	1371	627	666	782	1150	469	594	1544	1442	171	317	321	197	1725	972	551	930	1000	331	140	226	316	332	279	388	179	154	536	62	747	499	853	818	543	714	254	51	795	288	119	72	526	485	101	1077
ENSG00000083535	PIBF1	234328	113	159	261	158	148	190	331	175	197	214	262	97	135	114	189	368	245	208	336	315	58	46	50	76	129	71	99	37	39	160	55	238	223	200	206	131	360	64	44	224	38	33	23	145	101	48	482
ENSG00000083544	TDRD3	177421	158	177	209	272	299	236	224	205	220	292	246	125	223	210	470	414	274	176	150	135	75	54	76	124	157	132	155	78	56	343	114	330	334	141	157	172	274	91	38	205	108	40	28	92	95	26	457
ENSG00000083622	AC000061.1	42624	0	0	0	0	0	0	0	2	0	0	6	0	0	0	0	0	0	0	0	0	0	0	0	0	0	0	0	0	0	0	0	0	0	0	0	0	0	0	0	0	0	0	0	0	0	0	0
ENSG00000083635	NUFIP1	50222	60	60	238	137	228	267	260	50	35	97	126	41	81	119	91	298	82	44	100	94	33	13	31	58	28	29	63	43	33	56	59	94	117	95	131	176	140	35	12	56	9	13	14	27	31	7	143
ENSG00000083642	PDS5B	191567	232	235	770	242	223	590	610	411	385	449	441	79	111	221	178	1592	304	257	636	483	196	94	139	185	226	177	251	108	80	456	31	667	352	560	576	341	590	158	59	512	264	69	45	271	239	72	788
ENSG00000083720	OXCT1	140360	19	4	1871	1481	1633	61	710	6	21	81	207	1	0	64	121	2904	30	6	121	105	7	7	14	22	2	8	11	32	14	65	205	236	1218	153	302	0	599	18	9	76	10	0	0	28	56	3	84
ENSG00000083750	RRAGB	41035	81	79	97	114	104	58	251	124	122	218	284	58	102	154	150	505	92	84	204	203	36	33	73	70	87	64	94	47	51	158	93	185	132	236	280	121	276	56	25	176	50	16	9	119	75	13	206
ENSG00000083782	EPYC	41344	0	0	0	1	0	0	1	0	0	0	0	0	0	0	0	0	0	0	0	0	0	1	0	0	0	0	0	0	0	0	0	0	0	1	0	0	1	0	2	0	0	0	0	0	0	0	1
ENSG00000083799	CYLD	59885	339	380	340	256	242	238	913	561	567	1328	1487	259	447	909	456	2107	1250	655	445	396	347	184	279	382	384	298	366	266	224	480	120	677	314	367	403	206	608	241	54	518	134	72	43	367	284	115	864
ENSG00000083807	SLC27A5	32901	20569	19751	772	667	1120	408	104	9455	9273	617	173	13590	10484	263	1054	156	452	839	33	49	1846	4981	100	91	9615	7807	9797	9369	9103	542	1168	392	643	92	152	477	64	321	125	50	26	1834	1530	10	16	11	34
ENSG00000083812	ZNF324	8391	85	107	285	175	176	48	234	170	97	64	129	30	66	240	136	305	62	68	135	149	33	51	40	61	41	78	86	71	58	131	136	127	166	105	116	128	157	10	2	84	58	0	1	73	41	26	104
ENSG00000083814	ZNF671	7873	79	29	249	63	58	0	76	13	18	62	128	6	8	139	608	333	16	16	53	52	8	10	2	3	11	18	16	27	17	71	97	111	92	121	45	4	92	22	13	67	14	2	0	25	38	12	237
ENSG00000083817	ZNF416	7345	46	17	85	65	63	22	150	24	10	31	81	10	9	67	55	260	26	28	105	104	7	10	12	10	7	7	25	13	16	40	42	51	52	40	36	19	56	8	2	70	17	9	9	49	34	6	95
ENSG00000083828	ZNF586	50284	78	64	212	96	102	14	103	89	65	99	62	27	57	93	286	285	104	83	167	178	24	28	35	44	53	33	75	55	40	89	84	140	113	121	140	11	82	46	18	50	35	11	16	47	44	43	277
ENSG00000083838	ZNF446	7213	50	64	156	53	81	72	82	90	56	31	54	187	430	327	428	381	39	45	113	104	13	18	17	28	21	82	44	55	38	65	98	60	68	34	55	83	68	24	18	80	77	5	1	66	54	19	236
ENSG00000083844	ZNF264	31346	180	244	292	230	206	172	251	242	195	393	456	76	111	285	248	678	343	334	559	636	82	80	100	93	146	141	242	111	103	323	142	434	147	364	414	88	367	41	18	437	176	39	32	322	268	115	703
ENSG00000083845	RPS5	8406	8200	3578	37638	31650	33327	34836	25322	1317	1750	3432	2514	2002	2307	7366	10498	25954	3339	1947	2708	3420	936	1411	2574	2131	3713	3535	4039	5004	6562	3296	8933	5016	10645	10010	12402	25333	10227	899	263	1166	421	223	203	924	490	153	3479
ENSG00000083857	FAT1	138928	82	187	3409	3959	3677	8931	6202	285	386	11064	12310	342	379	1245	358	15591	13198	5774	3994	5072	661	274	2789	5146	131	113	157	150	139	4143	648	2457	2917	6768	8986	1859	4085	226	88	11994	3624	65	37	14957	6555	2426	4743
ENSG00000083896	YTHDC1	39702	172	240	644	330	335	424	409	484	615	937	828	235	247	315	412	1431	135	110	153	225	224	185	154	225	258	227	378	123	86	537	297	624	558	517	610	464	777	61	16	305	156	35	14	167	117	25	462
ENSG00000083937	CHMP2B	28285	352	385	1096	1643	1364	547	1110	360	422	986	1473	122	108	306	91	1208	435	327	680	741	218	107	228	265	284	323	360	172	218	1299	566	912	600	715	774	391	638	198	31	3408	1323	78	30	1015	1074	120	1865
ENSG00000084070	SMAP2	78476	1112	883	1909	1621	1644	1492	1424	1028	1449	2499	1308	526	633	1091	1761	1973	658	565	303	355	1381	603	286	220	554	940	1155	796	638	1283	2293	1185	1065	550	644	1149	905	210	48	739	491	186	91	629	907	141	999
ENSG00000084072	PPIE	71732	618	420	1547	900	1009	583	1251	270	312	506	606	246	581	787	1488	2712	298	217	329	355	95	120	225	272	293	233	333	295	425	595	764	547	621	453	508	240	563	89	32	325	130	58	25	195	163	25	672
ENSG00000084073	ZMPSTE24	35944	508	516	1480	905	1009	791	1866	532	673	833	1482	80	142	294	89	2712	1087	512	437	473	442	173	427	690	473	565	500	288	279	999	227	1182	724	1164	1103	766	1070	256	34	1376	388	104	63	885	749	88	2246
ENSG00000084090	STARD7	23966	1851	1286	7378	3640	3880	2868	3097	1162	1105	1241	1670	843	976	1866	1249	8091	1902	958	1475	2019	784	501	762	1021	961	1097	1016	664	544	2701	2403	3663	2603	1315	1489	4164	1350	428	66	1493	515	208	119	1083	914	126	2794
ENSG00000084092	NOA1	14256	157	200	1313	1180	1378	1327	623	62	85	380	273	65	78	347	205	1056	239	123	271	321	60	63	127	170	107	117	176	172	170	269	562	308	411	478	772	910	440	53	12	236	59	21	8	127	99	15	348
ENSG00000084093	REST	58802	246	281	531	407	367	403	813	334	333	849	1228	61	60	201	88	1342	743	592	908	808	227	108	219	263	249	194	397	113	116	586	81	734	300	655	741	234	721	130	23	807	208	92	29	456	458	73	1047
ENSG00000084110	HAL	23703	1867	1949	111	188	153	1249	0	7645	5460	271	766	5919	3472	692	7653	4	690	750	113	159	2170	2906	1901	704	2268	5071	3713	5432	1966	72	12	33	13	34	71	61	11	941	371	45	4	892	526	34	140	1	8
ENSG00000084112	SSH1	79399	461	527	785	576	548	365	2642	560	389	1719	2640	137	181	1035	474	5823	372	238	588	589	225	141	472	437	201	234	446	267	198	661	326	563	209	784	724	404	1801	191	26	444	70	43	32	308	256	57	970
ENSG00000084207	GSTP1	2914	471	79	14890	14674	14332	3	11941	93	63	1454	2301	18	36	144	4870	15807	14	15	4222	5304	173	81	39	37	81	313	187	1072	749	3468	4733	5321	6825	3860	5244	36	7695	268	27	11967	5871	6	11	7233	6377	1612	10515
ENSG00000084234	APLP2	76664	9233	12849	29060	19453	14748	34136	15780	9127	9658	21423	20808	3667	2902	22915	4738	52229	4622	2947	5710	6354	4617	3888	5988	5134	7112	6246	9937	4098	3488	8837	10680	14991	15387	14333	19940	9801	9917	1529	275	26664	10455	1683	881	17093	16407	1627	19188
ENSG00000084444	FAM234B	98140	101	67	91	42	62	626	207	74	69	196	181	46	34	130	157	316	89	47	110	150	27	32	50	34	19	67	54	23	23	9	7	9	9	93	168	199	196	42	16	40	43	7	3	17	13	2	117
ENSG00000084453	SLCO1A2	154994	42	93	0	0	3	0	0	367	803	23	31	1	6	0	0	0	1	1	9	20	17	36	2	2	124	21	213	30	37	1	0	0	0	24	8	0	0	9	0	0	0	13	44	0	0	1	0
ENSG00000084463	WBP11	18904	732	697	2709	1446	1554	2121	1917	557	543	689	952	277	398	490	595	3413	388	279	635	672	368	216	337	375	297	426	557	316	329	653	632	770	590	590	942	1384	1063	220	31	765	213	116	75	410	418	55	1367
ENSG00000084623	EIF3I	9676	1999	1410	8056	6073	7812	6942	7970	806	905	1753	2016	1446	2185	5408	4688	15511	1850	624	1080	1439	498	391	964	1255	695	1118	1109	1013	1099	1980	2998	2197	2164	1856	2160	3815	3200	405	65	1411	576	117	118	796	469	113	1894
ENSG00000084628	NKAIN1	60142	0	0	7	27	18	12	50	0	0	2	2	0	0	2	0	11	0	1	4	2	0	0	0	2	1	1	0	0	0	2	0	0	0	1	4	4	11	0	0	0	1	0	0	0	5	0	11
ENSG00000084636	COL16A1	52056	61	4	43	378	196	687	12640	5	3	136	140	3	5	94	1840	6833	72	13	46	56	3	1	50	53	4	2	12	142	32	110	79	43	7	20	12	104	15051	22	27	9	18	0	1	44	36	45	191
ENSG00000084652	TXLNA	18610	1219	897	2588	1591	1685	1420	2207	601	542	1251	1857	702	1119	2265	1029	6331	2143	920	1055	1427	454	343	904	1159	433	1289	701	464	330	1580	1261	1898	1224	1466	1466	2292	1697	248	132	826	393	102	60	700	644	170	1344
ENSG00000084674	APOB	42644	64813	101656	18883	28865	27128	163466	29	246983	248368	180156	126903	63551	69758	64589	62399	11	187346	177479	8013	19629	59993	38873	16998	16084	123746	60659	105328	25741	26952	145243	5816	94891	13551	61653	98376	69236	614	16210	9602	4476	4432	55387	26578	1097	2527	225	1124
ENSG00000084676	NCOA1	278788	461	561	675	420	343	462	510	689	656	338	581	265	391	549	822	1101	576	409	827	909	323	191	245	345	304	467	404	221	157	459	131	663	427	316	267	108	272	194	92	377	190	83	67	471	311	81	1558
ENSG00000084693	AGBL5	28258	266	185	1029	347	361	2144	625	113	78	235	290	89	71	196	321	1487	115	89	148	134	27	64	151	191	102	90	134	97	99	189	318	340	331	194	287	1205	364	32	11	174	65	30	12	105	99	28	349
ENSG00000084710	EFR3B	117059	5	4	1	2	5	50	224	3	4	7	16	2	0	69	25	23	4	1	149	84	1	1	2	3	1	6	4	11	4	18	12	10	4	12	19	4	81	19	8	57	0	0	0	10	2	1	4
ENSG00000084731	KIF3C	56151	41	20	85	296	212	757	1540	9	14	428	774	1	3	156	76	1588	3	4	67	57	19	18	79	91	1	40	39	58	36	44	59	130	28	202	282	435	1105	14	8	168	78	0	0	147	100	27	23
ENSG00000084733	RAB10	103370	970	1023	2973	5556	4922	3026	3572	997	967	3069	4546	258	277	1240	870	5550	1460	718	1130	1345	732	402	1377	1518	896	688	799	731	724	2178	2487	3127	4356	1800	1873	1865	2155	382	64	4262	1230	145	94	2747	1940	225	3353
ENSG00000084734	GCKR	26845	3043	2763	376	887	762	306	2	3339	2523	1868	1593	3002	5130	5180	521	3	609	973	70	115	628	880	447	177	1278	1249	2023	1050	935	1131	796	654	312	166	211	158	17	1104	337	168	43	315	239	10	73	12	708
ENSG00000084754	HADHA	54037	4556	4569	11888	10236	9651	9267	5028	6617	7459	7261	6437	2866	3683	2866	5274	11619	4514	2888	1858	2291	2517	1657	2661	2109	2693	3452	3300	1832	1948	6077	11630	9247	6407	3124	3965	7293	2804	758	228	4788	2283	992	499	2002	2001	259	5042
ENSG00000084764	MAPRE3	56582	444	353	617	451	356	49	482	239	199	532	551	284	874	1099	257	596	154	67	91	71	57	128	503	689	154	181	203	241	212	343	266	344	84	248	150	9	350	122	29	79	108	25	30	112	126	26	293
ENSG00000084774	CAD	26574	396	317	2000	708	1169	1785	2426	362	385	401	610	566	1491	1433	1837	4756	371	152	468	436	208	123	287	225	99	425	414	267	163	467	330	557	461	678	1151	2613	1154	181	55	173	37	60	35	96	108	25	454
ENSG00000085063	CD59	33481	1789	905	3758	2579	2014	1671	7383	1091	926	10639	9760	819	961	19640	2765	12342	2709	1473	3974	6329	855	415	1359	1364	1007	654	1095	1384	987	1237	1532	2046	2806	2294	1522	535	4943	880	153	21040	8346	170	145	9632	6208	1336	6410
ENSG00000085117	CD82	55931	889	887	924	1032	914	3	1031	409	463	594	567	605	559	999	317	1171	127	104	147	291	419	637	393	164	739	1423	904	571	685	79	351	113	582	138	48	2	916	73	13	1117	567	109	58	1318	943	124	1592
ENSG00000085185	BCORL1	76976	175	289	169	207	175	394	455	146	61	197	423	68	54	281	403	498	84	29	176	129	74	25	77	103	64	139	179	40	41	180	53	267	71	260	415	440	374	40	20	212	146	13	5	162	113	37	114
ENSG00000085224	ATRX	281355	317	539	795	453	416	617	861	790	1099	1860	2153	171	159	341	303	1522	1236	807	1040	876	365	212	308	416	643	464	745	166	125	951	39	1468	531	1818	2137	763	1877	308	194	1701	485	154	69	624	550	278	1839
ENSG00000085231	AK6	19029	39	41	114	96	97	103	105	53	47	102	85	25	33	98	15	267	46	33	23	28	32	14	23	42	54	49	53	27	14	50	88	77	86	93	118	79	75	27	1	48	20	11	2	17	20	0	58
ENSG00000085265	FCN1	14680	83	25	0	0	0	0	1	64	177	1	1	0	0	0	50	0	0	0	0	0	29	79	26	0	28	205	105	201	123	0	0	0	0	1	0	0	0	9	5	1	0	1	3	1	0	0	60
ENSG00000085274	MYNN	16885	147	98	258	168	153	171	285	140	164	168	170	102	165	146	190	795	318	220	287	303	78	37	47	72	158	58	96	87	91	202	91	266	179	162	170	108	214	97	24	168	74	39	26	136	147	20	313
ENSG00000085276	MECOM	580276	42	8	1038	952	731	3	17	20	30	289	174	1	0	5	110	99	2	1	466	571	5	2	1	3	1	30	54	22	13	45	8	372	17	253	266	5	109	48	14	267	79	0	5	320	299	72	75
ENSG00000085365	SCAMP1	120128	154	213	759	539	503	993	905	505	300	941	1259	66	79	95	188	986	334	171	384	305	274	118	143	235	289	185	275	110	127	563	107	831	561	531	605	519	969	82	23	790	205	60	20	502	362	75	848
ENSG00000085377	PREP	180842	364	339	1164	977	1203	1373	1523	273	317	332	661	206	270	510	404	1765	326	261	351	368	205	101	216	196	163	202	219	152	176	424	370	530	437	557	555	863	959	98	34	535	156	51	26	330	221	46	550
ENSG00000085382	HACE1	131825	33	46	94	123	129	203	211	66	86	205	221	17	25	49	59	459	67	43	208	196	32	10	31	23	62	37	50	38	17	57	14	142	80	105	231	160	277	48	18	80	35	8	3	46	27	16	139
ENSG00000085415	SEH1L	40403	265	255	864	541	700	812	679	247	338	319	617	211	403	396	287	2936	577	182	303	352	188	111	188	282	201	206	268	174	139	497	249	463	335	425	622	507	437	216	32	276	52	45	30	150	141	33	551
ENSG00000085433	WDR47	71899	67	63	151	132	125	158	566	99	94	223	403	28	29	117	61	895	80	61	260	270	51	24	39	31	34	45	77	39	25	58	58	113	220	128	138	73	408	31	18	196	56	11	8	198	126	13	344
ENSG00000085449	WDFY1	89641	313	249	838	699	542	1455	1243	438	411	1013	966	63	158	116	201	1881	848	466	465	547	191	104	212	210	203	167	318	147	178	1367	269	1371	552	674	766	311	909	219	41	764	323	65	42	458	583	100	742
ENSG00000085465	OVGP1	13416	228	158	69	126	82	72	2	109	115	175	62	90	152	406	789	22	84	79	59	60	18	40	11	17	191	51	86	100	171	35	24	62	11	73	177	53	6	82	7	78	23	31	14	72	71	18	14
ENSG00000085491	SLC25A24	66806	9	3	395	337	229	113	606	25	16	296	605	0	2	28	10	1632	2	0	222	253	44	9	24	26	1	16	13	7	3	300	77	248	146	259	254	99	357	8	5	467	95	0	0	298	203	34	359
ENSG00000085511	MAP3K4	125658	292	319	494	365	341	628	985	319	337	397	290	130	286	348	974	936	389	267	355	419	113	88	90	112	167	153	212	88	87	223	61	353	230	286	471	401	481	125	74	399	137	35	27	205	116	44	694
ENSG00000085514	PILRA	32566	64	53	14	3	3	5	4	67	75	14	5	10	23	12	66	4	4	8	14	17	89	48	41	15	6	94	40	91	116	5	3	8	5	7	9	0	4	8	2	0	3	0	1	0	3	0	107
ENSG00000085552	IGSF9	18574	440	842	12	153	251	1	32	140	115	195	70	1181	4277	465	27	0	19	13	72	72	237	181	22	15	217	1585	285	163	202	93	50	45	5	2	3	0	48	551	6	402	485	16	35	218	293	90	202
ENSG00000085563	ABCB1	210306	452	945	1260	4771	3061	1573	6	709	1265	3523	2204	276	359	1692	53	0	3329	724	119	237	275	179	1570	3294	643	490	866	327	216	4126	966	2370	1183	1302	2218	1290	38	273	33	3477	1389	116	78	1912	2161	251	9494
ENSG00000085644	ZNF213	13027	113	72	477	484	559	236	603	26	25	109	177	12	29	263	273	423	24	12	74	73	16	16	25	56	6	28	36	92	42	125	466	164	351	41	34	242	315	8	0	197	142	1	2	357	235	23	377
ENSG00000085662	AKR1B1	16928	267	85	13017	2971	2405	3434	8622	52	43	1603	4052	3	14	3443	275	12881	14	0	1331	1915	422	72	74	87	21	266	101	320	337	745	1660	2625	3986	604	665	2602	1953	78	16	218	276	2	8	246	161	41	330
ENSG00000085719	CPNE3	47063	1010	977	1424	1635	1652	1267	769	1392	1266	1699	2229	272	268	587	259	4726	1784	1239	1508	1705	564	259	547	653	939	647	910	371	330	1397	666	1799	1177	1549	1222	1195	1034	242	37	1317	397	248	119	1313	929	120	2146
ENSG00000085721	RRN3	34295	54	119	240	158	164	369	317	368	413	565	650	63	109	57	18	983	151	46	49	82	170	132	242	254	174	159	159	93	51	245	176	287	247	335	546	333	285	13	2	89	10	18	1	55	48	11	149
ENSG00000085733	CTTN	38180	379	615	3341	2595	2167	1320	3701	548	475	1792	3999	157	232	1326	366	7321	780	378	573	814	284	259	918	952	368	450	610	247	249	1508	1283	1642	1475	1726	2054	1450	3279	104	45	2675	962	59	37	1109	1133	180	2632
ENSG00000085741	WNT11	24411	40	104	17	50	25	89	78	60	32	79	33	75	98	63	52	43	12	6	32	38	50	24	30	14	1	9	54	156	400	35	32	0	1	1	1	183	39	61	5	1	2	14	14	2	0	0	5
ENSG00000085760	MTIF2	32752	473	538	962	1493	1569	1122	505	538	654	571	788	363	431	879	471	1368	1022	505	305	401	244	147	300	508	489	349	469	121	202	804	295	961	643	772	693	1337	522	222	79	519	157	80	44	256	232	43	601
ENSG00000085788	DDHD2	50340	170	142	768	504	486	1193	545	198	244	570	1077	109	116	389	451	1687	525	347	369	438	114	48	244	325	159	105	165	118	101	378	159	379	340	517	595	463	684	122	22	496	191	33	26	229	153	22	590
ENSG00000085831	TTC39A	57858	12	12	7784	3709	3412	145	5	12	4	286	726	12	23	293	97	6	111	15	100	86	3	3	118	50	2	18	16	16	2	1046	934	1083	1335	64	119	15	7	34	5	983	431	0	6	529	543	97	2269
ENSG00000085832	EPS15	165003	497	620	779	754	613	1006	791	619	621	1314	1298	212	262	416	573	1811	1169	863	932	1029	390	232	237	317	477	383	523	275	245	870	203	818	529	634	674	448	1054	315	76	931	332	151	69	677	463	123	2093
ENSG00000085840	ORC1	31594	6	3	620	184	331	568	392	6	4	12	12	0	5	6	511	805	14	13	54	75	3	4	3	0	4	7	9	2	0	5	7	21	15	71	187	459	121	8	3	2	3	0	0	3	2	1	8
ENSG00000085871	MGST2	74977	2183	1576	1348	1460	1725	3881	157	1154	1153	820	692	1952	2869	2021	3014	379	678	633	229	350	377	572	674	750	1211	903	1085	773	1468	862	1575	802	1050	923	1050	1636	174	403	82	1171	514	145	97	573	391	65	2035
ENSG00000085872	CHERP	24543	439	781	1215	736	1065	996	820	314	210	485	433	376	571	763	1165	1401	224	153	269	224	141	141	246	279	115	223	392	317	316	331	582	336	365	261	378	668	494	157	63	487	229	83	37	450	409	68	1010
ENSG00000085978	ATG16L1	85623	103	123	266	282	225	324	298	185	167	628	435	27	46	102	68	617	217	78	71	126	76	46	140	251	94	87	123	38	44	196	187	257	123	239	277	239	165	22	0	325	55	13	9	184	150	17	139
ENSG00000085982	USP40	91262	705	568	1617	1278	1261	603	719	729	885	732	1219	556	971	1794	2032	2318	894	703	642	775	203	213	350	385	459	256	495	322	230	1105	673	1194	833	739	988	507	671	202	126	634	292	104	45	552	604	105	1186
ENSG00000085998	POMGNT1	31623	1042	784	2170	1993	1757	1801	2022	593	547	886	1136	579	1023	1276	1158	3232	986	591	568	649	248	331	856	878	503	622	494	400	406	991	1426	1047	1747	708	750	1331	971	121	47	740	231	85	60	461	382	66	1730
ENSG00000085999	RAD54L	32019	3	1	202	43	82	333	210	0	2	7	2	1	0	13	1461	896	1	1	42	41	0	0	0	0	1	4	6	3	3	10	2	8	1	40	152	395	118	11	13	0	4	0	0	3	1	0	5
ENSG00000086015	MAST2	249135	509	439	1955	1904	1841	2021	1392	449	549	1202	811	473	1159	1624	4764	3182	318	195	321	357	147	129	339	389	209	174	406	520	383	999	1364	877	1210	579	737	1126	1145	108	57	749	673	61	46	722	683	137	1409
ENSG00000086061	DNAJA1	14634	2959	2953	10176	1867	2337	2463	6280	3812	2324	4155	3336	3042	2713	5598	1213	10273	2255	831	1378	1600	2097	1239	1618	1710	2494	1556	2109	1185	1354	4012	6487	7038	3727	2161	1844	1982	2874	2371	164	2923	1125	530	361	1446	877	200	2003
ENSG00000086062	B4GALT1	63274	1624	1957	4271	6640	5224	3961	13532	1824	1440	11265	13867	2336	2763	3700	1877	4825	1253	905	1148	1132	1428	1293	1154	1051	1905	2630	1745	1327	936	3508	2222	3713	1962	1987	2269	1623	5605	685	601	4840	1888	343	296	3641	2564	445	1835
ENSG00000086065	CHMP5	17191	546	483	1473	1480	1308	1447	1830	523	484	1343	1721	178	202	533	338	2620	429	297	545	629	244	202	376	541	435	315	417	346	545	840	1190	918	881	584	469	496	1477	212	33	2241	1083	74	52	1304	950	111	1240
ENSG00000086102	NFX1	80645	632	843	1489	1213	1403	899	1130	1017	947	1004	890	613	1224	828	1320	2394	1046	626	525	630	396	281	340	527	453	478	801	432	394	1055	910	1010	923	558	701	440	711	246	116	623	366	163	101	512	508	92	1189
ENSG00000086159	AQP6	9945	3	2	16	12	15	10	0	1	3	0	0	2	0	0	4	0	0	0	0	1	0	1	0	0	5	0	3	4	1	4	3	2	4	0	1	36	0	2	0	0	1	0	0	4	1	0	5
ENSG00000086189	DIMT1	56655	152	131	689	391	536	381	859	135	150	386	438	70	120	199	84	1290	165	83	144	181	118	62	106	197	127	159	174	109	140	200	231	348	357	379	550	497	468	59	9	67	11	17	8	54	43	7	211
ENSG00000086200	IPO11	224610	172	131	471	321	368	485	733	143	145	191	287	50	64	140	269	1504	332	168	320	306	60	49	96	110	167	93	127	76	66	223	56	239	176	238	304	348	279	90	20	188	45	23	7	142	73	15	303
ENSG00000086205	FOLH1	63546	660	984	53	2	0	0	12	609	1170	69	48	141	122	71	401	0	147	123	0	0	136	280	56	33	966	151	1108	197	271	339	288	98	124	0	13	1	9	8	3	4	2	99	63	21	7	2	669
ENSG00000086232	EIF2AK1	36928	1776	1773	6582	3629	3596	7822	2642	1311	1433	2570	2634	1696	1945	3853	15402	6049	1394	697	899	1054	672	607	960	1176	792	977	1371	554	614	1948	1585	2326	1809	1680	1856	2444	2092	489	98	1823	853	309	190	1225	1276	220	2727
ENSG00000086288	NME8	51800	3	1	0	0	0	0	0	2	2	0	0	0	1	0	5	0	0	0	66	46	0	1	0	0	0	1	0	1	1	0	0	0	0	1	0	0	1	2	1	0	0	0	0	0	0	0	5
ENSG00000086289	EPDR1	268093	71	65	11	1365	746	2172	641	42	99	709	990	74	78	1014	49	318	451	95	186	135	95	28	229	286	20	53	83	44	40	963	1398	286	837	264	144	877	392	83	20	742	389	17	10	479	433	48	319
ENSG00000086300	SNX10	82434	248	237	1	738	761	1088	27	158	232	1816	1566	133	222	689	48	1	1002	540	9	5	409	135	165	72	145	89	251	291	370	5	0	0	0	249	90	495	8	96	28	2	0	29	8	0	2	0	73
ENSG00000086475	SEPHS1	30870	843	651	2256	969	1051	1543	1667	551	454	360	655	421	507	648	981	3284	370	293	220	257	231	241	339	458	499	736	550	409	512	622	704	814	877	679	782	1073	1143	162	46	412	218	84	39	290	162	55	887
ENSG00000086504	MRPL28	4320	1099	620	3340	2040	2506	2900	2435	268	322	540	735	643	800	1291	2401	3901	495	252	305	439	123	172	499	574	387	490	503	709	838	863	1586	1068	1069	582	799	2454	1590	136	47	561	421	62	41	283	240	84	500
ENSG00000086506	HBQ1	720	0	0	214	28	37	179	1	0	0	2	1	0	0	1	1505	1	0	0	2	0	0	0	3	0	0	0	2	2	2	1	0	0	1	2	28	210	6	1	3	1	0	0	0	0	0	0	0
ENSG00000086544	ITPKC	23748	226	182	1259	1410	1068	591	407	230	148	1073	1140	377	720	2910	588	921	372	167	817	1061	257	144	227	243	70	308	156	626	213	507	689	427	397	373	312	388	289	150	23	1003	492	24	19	568	448	70	493
ENSG00000086548	CEACAM6	21234	3	2	95	72	15	4	5	134	17	1104	4250	13	12	34	0	0	11	2	1974	1247	8	8	7	9	8	38	23	37	1	479	98	8	20	2	17	1	3	232	47	98164	57664	81	102	152745	87654	12223	36651
ENSG00000086570	FAT2	64851	0	1	2	2	3	4	8	4	10	10	5	2	0	3	2	1	0	0	244	386	0	1	2	1	1	0	3	0	3	3	0	7	4	8	4	5	3	1	0	0	0	0	0	0	0	0	0
ENSG00000086589	RBM22	10285	468	335	1134	659	728	632	1203	296	376	450	528	289	482	737	1005	2250	392	310	396	471	219	134	180	223	182	226	348	238	207	373	443	454	501	391	376	824	854	297	52	457	232	63	40	404	352	69	976
ENSG00000086598	TMED2	14049	3346	2706	8303	7261	6601	6076	6464	2316	2631	4585	5588	1836	2055	2418	359	12979	4430	1944	2149	2487	1699	867	1685	1504	2684	4691	2447	1567	1427	4818	3668	6800	4152	5116	5387	3883	4826	1022	187	4289	1441	600	306	2829	2362	326	5427
ENSG00000086619	ERO1B	66857	396	645	429	569	641	91	133	616	609	427	448	226	345	168	94	132	338	186	82	68	397	153	178	151	597	1292	428	237	178	159	149	374	2216	65	81	99	83	209	19	21	17	69	43	35	42	2	1971
ENSG00000086666	ZFAND6	78825	975	746	1908	2213	2014	946	1365	848	1024	1751	1886	193	270	424	278	1958	871	561	637	681	381	270	523	658	664	647	746	474	642	1564	1477	2075	2567	882	807	737	902	423	110	1113	475	70	90	619	435	96	1236
ENSG00000086696	HSD17B2	63530	1653	1127	2515	3198	3072	2437	4	1481	1924	352	1620	2527	1404	5311	3341	244	844	813	143	304	528	484	1031	535	1301	1045	1567	871	1154	2056	697	1325	202	304	141	353	8	337	76	3672	2272	302	214	1029	983	101	2131
ENSG00000086712	TXLNG	58087	195	194	1224	526	723	342	258	371	299	501	497	121	287	296	178	729	203	149	236	310	180	98	108	171	153	128	207	104	92	738	237	761	515	363	472	256	198	113	12	115	45	51	27	126	140	29	396
ENSG00000086717	PPEF1	152012	3	0	3	9	8	0	2	4	0	1	1	1	2	4	21	0	0	0	6	7	0	0	0	0	2	1	0	1	0	1	3	13	6	0	1	0	0	0	0	0	0	0	0	0	0	0	1
ENSG00000086730	LAT2	30182	170	92	31	65	99	17	9	63	89	6	30	32	43	63	210	10	50	43	3	5	49	33	16	11	45	121	77	149	128	12	28	7	29	19	8	25	38	32	15	16	1	3	9	15	4	10	220
ENSG00000086758	HUWE1	154632	1899	2266	4549	2676	2880	5312	5151	2596	2728	5601	6992	1027	1888	3344	2120	12385	5370	2727	3847	4559	884	926	1763	2403	946	1476	1938	816	653	3235	1291	3330	1808	3354	4093	3478	3782	604	347	4003	1436	348	236	2438	1484	644	6014
ENSG00000086827	ZW10	40548	177	201	401	311	313	320	747	211	241	179	303	85	149	171	214	1587	473	329	245	279	109	55	80	143	161	147	147	82	108	234	134	275	189	225	242	263	314	80	11	197	49	40	29	152	133	18	414
ENSG00000086848	ALG9	89386	76	58	278	183	128	207	196	118	86	55	193	113	84	129	57	341	108	70	87	85	45	34	32	35	90	64	68	37	13	180	67	197	144	81	133	90	141	41	9	109	31	15	16	65	41	17	161
ENSG00000086967	MYBPC2	33429	0	1	1	3	0	0	47	0	0	2	5	1	0	3	15	3	0	0	13	0	0	0	0	0	0	0	0	0	1	2	1	1	0	1	2	0	6	3	0	0	0	0	0	2	0	0	4
ENSG00000086991	NOX4	173834	1	0	20	5	14	0	102	1	0	11	20	1	2	2	6	112	0	0	1	0	2	3	0	1	5	0	4	0	0	5	1	0	0	2	6	0	164	4	3	0	0	0	0	0	1	0	14
ENSG00000087008	ACOX3	74441	340	494	1055	578	629	427	702	227	251	288	515	157	384	389	407	1144	1064	458	268	347	107	118	319	329	235	211	371	215	134	495	589	495	567	309	340	336	325	88	55	338	130	58	25	165	154	23	207
ENSG00000087053	MTMR2	92433	72	30	544	532	452	841	1577	44	60	245	532	12	40	71	180	3216	83	39	322	297	58	28	60	95	39	38	59	57	49	226	68	269	256	340	207	700	786	72	15	667	137	7	8	413	208	57	737
ENSG00000087074	PPP1R15A	3637	231	535	551	821	587	2701	4734	1266	1772	848	811	1152	2780	1144	6511	3136	419	264	852	1084	1656	301	302	479	397	891	731	694	780	337	1941	344	3076	352	424	462	2184	748	153	1222	597	77	116	568	828	163	646
ENSG00000087076	HSD17B14	23492	1551	989	260	321	208	57	646	409	343	126	34	596	1054	56	4079	161	14	62	27	24	95	240	42	34	368	435	618	1240	1545	809	2102	370	732	22	31	28	337	35	39	0	1	47	62	0	0	0	9
ENSG00000087077	TRIP6	6067	749	777	4582	1658	2689	5	4235	464	348	918	1431	563	1120	1358	1514	7587	960	420	241	327	196	228	1142	1458	444	418	743	945	1045	756	976	745	1260	713	790	17	2167	200	92	577	142	41	45	157	138	34	1077
ENSG00000087085	ACHE	6980	31	16	1	264	92	22	15	89	68	284	144	61	193	739	4286	7	67	107	19	23	9	25	407	287	78	26	43	32	155	283	7	0	0	57	108	6	36	24	1	328	366	0	1	280	215	195	697
ENSG00000087086	FTL	1570	140895	81928	195582	227385	250667	154764	165723	32032	29285	47710	33016	103078	84227	633836	209576	136888	97148	48657	20293	28455	29559	19476	45221	28919	38325	48544	34504	78892	132036	37892	81458	30111	46737	35631	56786	78742	36772	22483	5511	7880	5225	6444	5748	5439	6614	1229	48602
ENSG00000087087	SRRT	13561	1469	1392	3542	1122	1656	1245	3320	939	1119	513	1077	1352	3037	4193	8973	6373	493	246	554	578	592	378	558	631	336	1111	1000	808	667	918	696	1149	930	1194	1453	2522	1867	417	281	805	387	157	121	427	472	139	2714
ENSG00000087088	BAX	6983	272	141	2644	1434	1607	3516	3676	77	85	999	895	410	664	5025	888	5711	302	257	402	534	139	168	1007	1445	103	269	252	376	602	428	518	458	514	1679	2462	1861	2719	124	28	494	525	10	11	448	356	113	755
ENSG00000087095	NLK	154644	221	185	519	232	243	237	179	203	287	255	329	88	108	243	317	941	172	221	201	252	136	75	74	93	146	122	210	80	93	314	132	525	212	269	241	157	158	90	32	144	61	41	23	162	124	19	678
ENSG00000087111	PIGS	18411	271	190	3530	2889	3022	2719	1831	123	113	931	919	147	176	296	260	3458	102	67	653	903	112	77	131	84	62	189	209	157	139	502	1202	677	1551	490	540	1453	1211	90	9	1273	1130	9	15	1303	1133	128	1159
ENSG00000087116	ADAMTS2	234608	309	59	3	3	5	544	7548	27	35	469	1667	0	49	82	1107	2716	0	1	208	208	303	56	5	2	17	384	48	526	288	2	0	5	5	1319	19	3234	2721	170	60	0	0	2	4	0	0	0	136
ENSG00000087128	TMPRSS11E	50141	0	0	0	0	0	0	0	0	0	12	18	0	0	0	0	0	0	0	55	86	0	0	0	0	0	0	0	0	0	0	0	0	4	0	0	0	1	0	0	23	1	0	0	0	2	0	0
ENSG00000087152	ATXN7L3	8308	586	517	1606	1139	1135	2333	2686	377	236	652	1108	283	414	1296	1247	3509	454	312	616	814	260	191	444	480	206	560	506	479	349	782	776	919	568	935	837	1522	1421	57	33	1203	737	50	12	838	673	102	894
ENSG00000087157	PGS1	46465	174	119	606	223	273	500	457	118	118	561	311	124	120	914	466	882	91	80	255	283	78	29	87	96	30	93	105	105	106	144	220	206	243	251	231	338	320	79	32	121	74	9	10	85	106	23	503
ENSG00000087191	PSMC5	4874	1422	932	3559	1642	1884	2411	3393	385	430	430	768	1805	2125	3403	3449	8538	528	280	313	279	337	280	455	612	451	841	665	831	880	810	997	954	1222	575	666	1344	1661	383	99	1141	547	101	100	603	568	206	1722
ENSG00000087206	UIMC1	117628	175	143	619	428	466	964	548	148	149	340	301	217	376	737	1383	1640	237	139	291	287	113	52	92	125	97	132	109	75	102	228	187	313	264	234	298	489	368	122	46	260	146	31	19	102	87	32	450
ENSG00000087237	CETP	21922	1186	565	0	0	1	116	2	199	250	61	10	9	36	4	842	1	0	1	3	3	915	317	2	0	46	1109	234	759	753	0	0	0	0	1	0	18	5	50	32	0	0	8	8	0	0	0	2
ENSG00000087245	MMP2	116991	205	4	10	4	7	14	85831	8	7	272	231	1	12	17	388	20016	1	1	77	74	10	5	24	6	25	17	42	306	89	20	0	28	0	650	34	22	51157	65	1	2	0	1	0	0	0	0	160
ENSG00000087250	MT3	2014	0	0	0	0	4	0	5	0	0	64	100	0	3	24	1	0	0	0	4	0	0	0	309	5	0	0	0	2	0	0	0	0	0	6	0	0	73	0	0	0	0	0	0	0	0	0	12
ENSG00000087253	LPCAT2	77594	50	49	1	16	28	371	621	89	108	144	67	2	7	36	47	902	31	6	51	70	199	45	19	9	30	121	55	63	65	1	0	9	0	90	83	1	800	32	9	270	108	3	3	26	41	2	317
ENSG00000087258	GNAO1	165955	1081	1017	37	61	104	2	179	387	443	32	76	185	442	81	14	8	430	230	5	3	17	394	253	321	285	441	569	303	441	2	1	2	3	3	3	3	12	29	1	1	1	74	39	0	0	0	36
ENSG00000087263	OGFOD1	27583	282	170	777	581	741	1043	1315	180	172	507	660	282	528	690	619	3767	1001	307	323	452	164	57	171	295	87	149	143	123	113	344	316	437	341	396	407	753	573	148	25	311	74	39	23	196	192	40	544
ENSG00000087266	SH3BP2	48027	1252	1956	1906	1111	849	573	683	779	611	3567	1934	283	688	4213	1683	1810	946	706	553	504	349	313	239	169	304	831	722	788	727	1136	940	990	265	811	1109	468	739	282	152	863	776	95	45	617	848	187	734
ENSG00000087269	NOP14	25473	403	467	1563	949	1416	1084	823	370	281	256	403	654	642	1034	596	3048	736	357	383	426	235	123	198	276	216	379	346	93	85	252	280	240	272	423	542	1010	301	264	36	531	76	103	67	197	138	70	620
ENSG00000087274	ADD1	86219	1992	1607	4487	3862	3649	3036	6394	1089	1233	2599	3839	725	683	2535	4622	11778	2642	1629	1789	2182	661	599	1192	1425	554	1062	1234	997	793	2487	1889	2613	1793	1708	1818	2370	4712	554	138	3454	1882	191	91	2751	2080	461	4446
ENSG00000087299	L2HGDH	74666	263	509	578	452	552	146	73	321	470	678	333	63	50	100	60	301	174	149	120	111	58	134	167	206	427	195	405	93	104	338	183	428	198	378	663	111	87	10	6	57	18	50	26	43	46	14	193
ENSG00000087301	TXNDC16	121926	97	139	388	166	221	264	134	173	210	245	106	25	22	42	246	175	64	89	280	336	82	40	20	11	161	115	177	62	62	276	52	610	354	149	322	93	99	26	8	47	23	30	15	40	40	8	175
ENSG00000087302	RTRAF	21180	833	499	2870	1986	2077	2194	3624	377	521	987	1224	902	1244	2382	2082	4691	1039	513	669	887	274	163	406	501	495	410	392	405	358	694	713	1076	1039	1156	1050	1019	1644	392	65	856	515	104	72	427	438	99	1063
ENSG00000087303	NID2	64425	64	4	1	0	1	3	2313	9	2	1940	1910	0	3	65	376	3802	0	4	932	1419	5	4	11	5	1	4	10	36	27	1	2	1	5	1299	130	2	1774	30	15	46	4	2	3	4	8	4	37
ENSG00000087338	GMCL1	51724	284	223	1182	930	1027	960	304	312	354	781	696	56	56	267	112	479	170	138	198	179	168	84	242	338	278	239	306	91	104	615	149	627	402	1017	971	576	322	71	23	588	232	49	14	308	404	38	1737
ENSG00000087365	SF3B2	18579	1889	2005	7733	4576	5064	7879	7392	1139	1252	3105	3169	1556	2529	4155	5872	12576	1857	964	1555	1741	825	583	1253	1542	809	1358	1499	950	937	2641	2800	2668	2902	2331	3001	4851	4654	693	275	4170	1978	227	150	1356	1309	270	3413
ENSG00000087448	KLHL42	22992	140	156	253	186	166	147	700	150	218	152	453	110	138	215	297	1828	1090	356	256	276	78	51	154	237	132	87	164	104	66	232	94	336	266	216	184	135	544	85	18	95	62	43	22	81	70	27	284
ENSG00000087460	GNAS	71474	9513	8229	68396	21666	19797	33201	49415	3465	3728	7701	8620	3020	5499	14324	23315	37209	3532	1897	3906	3893	2396	2017	5173	5034	2095	4858	4466	5934	5786	7117	9916	8468	10252	4717	6387	6193	27883	1428	392	16228	9157	644	439	10414	9151	1073	18080
ENSG00000087470	DNM1L	66450	287	186	941	913	945	941	1622	294	373	879	1425	198	274	668	699	3071	1098	427	701	849	270	88	301	467	204	220	233	164	139	731	103	970	500	715	864	572	1109	176	27	861	259	61	34	565	429	70	1164
ENSG00000087494	PTHLH	14649	1	0	1	1	0	23	69	4	0	6	1	0	0	1	4	5	1	0	16	11	3	0	3	26	1	0	1	0	0	1	8	7	0	4	0	5	52	13	6	130	28	0	0	61	5	13	0
ENSG00000087495	PHACTR3	270202	2	0	11	86	26	0	94	0	3	8	28	0	0	1	40	1	0	0	42	25	0	2	0	0	0	0	0	10	3	1	0	0	9	4	0	0	40	5	1	810	85	1	3	927	77	105	158
ENSG00000087502	ERGIC2	43837	275	221	487	298	318	521	894	301	420	535	690	233	293	593	261	1405	674	428	443	559	214	124	176	241	340	353	336	140	165	482	128	697	395	728	665	389	787	185	80	439	141	129	67	291	205	43	724
ENSG00000087510	TFAP2C	9977	0	0	0	0	0	0	135	0	3	34	18	0	0	19	2	607	0	0	112	159	0	0	0	1	1	0	1	3	2	0	0	0	0	3	0	0	1	0	0	0	0	0	0	7	5	1	116
ENSG00000087586	AURKA	22948	29	49	1811	533	733	3200	1122	46	29	79	83	8	12	144	1625	5351	60	11	102	159	18	11	42	65	49	55	43	30	54	85	61	112	86	359	648	2892	838	24	5	98	38	2	1	47	49	4	56
ENSG00000087589	CASS4	48275	21	21	1	5	5	2	14	45	114	4	9	6	23	38	51	85	14	15	36	14	18	9	2	0	29	13	36	20	10	5	2	4	6	3	6	2	3	5	1	0	0	0	2	5	0	0	37
ENSG00000087842	PIR	108765	153	227	634	607	507	376	235	100	121	340	236	126	182	184	206	446	301	173	128	143	42	31	93	62	118	60	101	104	218	163	138	97	97	50	133	517	120	155	11	98	52	21	14	43	77	2	429
ENSG00000087884	AAMDC	97323	99	78	161	189	168	92	109	40	22	40	38	166	262	675	331	807	92	60	101	102	17	29	28	24	43	22	34	29	63	59	116	77	73	23	9	26	56	57	12	113	65	16	15	66	45	9	91
ENSG00000087903	RFX2	206408	50	25	208	57	60	140	309	46	94	53	27	56	16	47	610	361	11	21	58	30	32	7	30	16	15	19	35	130	61	31	60	51	51	31	39	15	199	19	5	23	35	20	11	6	10	1	136
ENSG00000087995	METTL2A	26955	180	126	402	245	364	483	347	141	94	226	263	73	115	156	196	723	202	89	124	159	64	66	159	222	161	139	203	76	76	240	193	365	226	278	361	477	252	27	10	162	57	18	21	140	91	18	196
ENSG00000088002	SULT2B1	47350	0	0	27	21	9	24	1	4	0	21	8	0	2	2	1	10	3	0	15	21	0	0	1	1	0	2	0	2	2	10	7	6	1	0	1	1	0	6	1	180	105	0	1	58	63	16	228
ENSG00000088035	ALG6	70978	114	109	186	193	183	131	200	127	175	148	183	34	41	65	119	311	142	99	117	89	38	32	47	33	112	71	99	41	56	143	55	151	128	135	122	154	75	70	27	121	45	26	20	58	63	10	331
ENSG00000088038	CNOT3	17932	231	246	914	406	457	655	811	197	213	291	372	191	309	703	546	2201	70	32	99	104	111	97	160	204	96	272	202	208	215	254	293	315	296	282	352	552	688	21	15	225	110	15	19	124	106	20	365
ENSG00000088053	GP6	24559	0	0	0	0	0	0	0	0	0	0	0	0	0	0	2	0	0	0	0	1	0	0	0	0	0	0	0	0	0	0	0	0	0	0	0	0	0	0	0	0	0	0	0	0	0	0	2
ENSG00000088179	PTPN4	224977	196	205	275	245	203	228	174	374	402	291	405	74	134	206	252	403	695	371	364	368	87	75	85	137	209	118	216	88	74	295	43	353	144	260	253	237	170	84	48	201	112	49	28	265	204	45	547
ENSG00000088205	DDX18	17686	610	534	2363	1178	1498	2055	1901	768	992	852	1494	294	490	491	484	4264	912	561	741	840	591	271	344	599	719	651	745	406	334	1069	324	1254	862	1496	1227	1893	1130	338	44	708	109	124	79	388	380	46	1572
ENSG00000088247	KHSRP	11446	1408	1537	7958	3971	4762	7064	8228	914	1009	1159	1613	660	1045	1883	2365	8804	583	376	878	842	746	676	917	1026	776	1824	2020	1633	1387	1980	1932	1777	1524	2776	4236	7109	5838	237	68	780	343	164	92	765	663	102	1814
ENSG00000088256	GNA11	29637	868	791	3097	2432	2226	1911	2938	256	183	725	867	463	731	1281	807	4749	482	241	646	768	265	347	552	632	306	651	506	642	554	1235	1286	1069	978	508	608	1223	1582	121	26	1332	1002	61	54	1212	884	191	2076
ENSG00000088280	ASAP3	56005	133	75	1217	525	543	364	391	146	133	644	642	65	72	1149	172	548	266	116	249	362	35	54	348	427	42	194	120	39	25	795	828	796	680	188	205	710	468	19	18	40	28	3	8	50	61	7	92
ENSG00000088298	EDEM2	31972	648	493	1991	1622	1446	1864	682	283	343	654	861	421	623	781	437	1231	495	304	209	322	155	185	381	327	309	647	279	315	355	577	665	642	943	420	500	929	426	90	42	639	416	60	36	420	350	54	690
ENSG00000088305	DNMT3B	46971	37	39	125	63	34	366	152	24	18	54	65	8	17	34	128	277	50	19	36	24	4	6	7	8	14	11	29	17	4	32	19	52	22	22	80	329	128	8	6	8	3	1	1	6	8	3	35
ENSG00000088320	REM1	9607	14	0	0	0	0	0	10	0	0	0	0	0	0	1	29	0	0	0	0	0	0	0	0	0	0	1	0	5	3	0	0	0	0	0	0	0	2	9	1	0	1	0	0	0	0	0	6
ENSG00000088325	TPX2	62534	54	20	1343	444	720	5900	3186	86	84	254	168	96	22	248	1724	11098	63	10	342	417	38	13	9	10	46	64	115	23	17	55	25	108	46	365	1027	3805	2701	101	10	98	28	7	3	10	8	3	8
ENSG00000088340	FER1L4	48825	9	9	301	353	258	42	11	16	11	1172	1586	11	25	1055	93	29	33	171	386	407	8	5	139	42	2	15	6	37	10	624	165	198	23	473	625	21	748	11	1	383	727	2	4	73	447	126	168
ENSG00000088356	PDRG1	7709	297	124	650	455	435	465	435	61	59	155	243	123	171	425	439	981	136	53	134	154	54	36	203	262	86	109	102	118	161	213	326	325	178	190	235	552	259	58	11	203	97	15	7	132	110	21	174
ENSG00000088367	EPB41L1	141295	248	284	589	1310	915	3751	1089	865	139	448	706	201	58	1360	303	907	27	17	384	423	16	100	204	113	171	45	57	149	210	183	232	472	102	128	159	2089	978	40	13	1383	425	92	15	1430	1130	252	3148
ENSG00000088386	SLC15A1	68871	631	631	131	2547	2520	23	3	209	381	1383	947	313	469	133	844	1	916	1058	258	471	46	98	112	83	282	251	364	283	253	557	264	245	55	252	369	7	13	105	54	4827	1879	64	34	1352	1276	309	7298
ENSG00000088387	DOCK9	293196	183	299	774	279	205	41	252	260	411	1881	1219	81	113	274	95	751	536	601	646	975	143	94	188	114	137	161	213	212	104	171	57	170	205	222	157	5	135	122	25	1207	401	52	23	778	442	122	1133
ENSG00000088448	ANKRD10	36529	708	713	1296	518	480	831	346	829	759	1519	1355	467	828	1463	3067	828	402	499	687	657	277	199	225	267	420	522	429	429	387	532	297	758	694	1019	998	481	601	738	390	452	345	72	55	240	317	80	2172
ENSG00000088451	TGDS	22188	238	344	498	323	310	181	174	1000	852	553	292	172	271	230	87	386	236	263	125	145	104	86	159	183	482	160	278	244	292	349	105	434	233	236	249	185	190	110	4	184	57	58	54	66	104	8	371
ENSG00000088538	DOCK3	709271	6	2	5	2	2	0	6	8	4	6	16	0	1	33	4	22	3	0	49	46	0	1	5	11	3	0	5	5	2	2	39	23	31	11	5	1	6	3	0	3	1	0	0	0	3	1	16
ENSG00000088543	C3orf18	13002	146	50	95	227	265	123	351	50	55	109	248	22	21	149	124	731	97	60	38	42	11	34	181	217	77	29	62	60	64	93	224	91	155	53	69	79	338	7	2	11	4	3	7	10	3	2	62
ENSG00000088682	COQ9	13845	1155	937	1943	2634	3164	966	766	736	721	740	970	517	493	795	816	1429	726	419	255	309	294	271	970	1195	510	522	589	361	460	871	1633	838	1222	447	398	765	436	121	63	673	317	129	84	351	340	68	1224
ENSG00000088726	TMEM40	35929	0	0	2	3	0	9	0	0	0	7	8	0	0	2	67	5	4	2	150	173	0	1	1	3	0	2	1	1	1	0	0	0	0	1	0	0	0	2	0	0	0	0	0	0	0	0	3
ENSG00000088727	KIF9	55425	39	29	315	94	142	71	43	23	30	39	50	39	75	124	40	135	49	21	56	40	16	12	35	51	26	51	18	28	19	35	37	31	60	51	115	104	34	13	3	44	14	2	4	15	9	4	155
ENSG00000088756	ARHGAP28	185998	12	4	66	3	2	0	317	4	8	11	40	1	0	5	25	1212	2	2	216	264	1	2	0	0	0	3	9	5	4	7	3	110	191	35	3	0	132	6	2	13	12	0	0	29	8	4	3
ENSG00000088766	CRLS1	33960	350	434	475	501	605	735	277	165	150	222	193	32	34	35	89	136	116	53	53	49	50	101	120	133	278	140	242	137	276	444	974	511	561	166	190	658	153	23	12	8	6	7	5	21	22	14	71
ENSG00000088808	PPP1R13B	114380	369	374	922	487	429	570	87	381	293	293	599	344	774	920	943	250	258	170	324	378	190	107	237	223	173	268	372	177	181	287	432	415	474	306	365	185	81	185	69	396	265	48	45	270	349	87	1556
ENSG00000088812	ATRN	180100	1963	2936	2885	3199	3072	4977	1678	2567	3381	5089	3825	557	593	893	543	2816	2275	2248	1229	1773	1783	1322	2080	2174	1988	1311	3137	830	823	2578	1247	3069	1405	2003	2160	2122	1323	346	140	1926	759	539	237	1042	1165	132	2293
ENSG00000088826	SMOX	66767	64	47	249	678	411	1260	1779	28	12	390	648	17	5	1213	1865	630	144	80	120	124	23	30	113	161	30	51	26	87	56	67	125	31	58	324	300	1144	1582	44	7	517	283	4	5	476	278	61	934
ENSG00000088827	SIGLEC1	20158	597	518	73	2	10	9	2	507	314	0	8	1	97	4	2462	0	1	0	0	0	1418	436	15	5	71	1112	240	767	677	0	0	1	0	6	0	5	0	106	234	2	0	5	5	0	0	0	24
ENSG00000088832	FKBP1A	24194	1108	606	2672	3272	3663	5329	5661	528	655	1844	2427	496	778	4028	1612	11174	527	215	505	475	519	268	743	1117	425	907	709	839	788	1068	1394	1138	1362	3578	2263	6054	4714	852	88	1931	660	100	60	879	666	193	2165
ENSG00000088833	NSFL1C	31680	980	788	1788	1380	1209	2665	2551	537	518	686	970	625	888	1411	1670	3724	468	260	369	371	325	228	553	653	444	563	638	515	613	856	1090	797	993	519	520	2241	1280	303	61	1082	567	110	77	587	554	122	1191
ENSG00000088836	SLC4A11	12142	2	2	128	42	75	1179	33	0	1	96	202	1	1	115	37	192	5	0	31	53	2	2	20	57	0	5	2	6	2	35	378	155	740	39	96	212	14	4	2	187	78	0	0	315	202	47	39
ENSG00000088854	C20orf194	158320	126	79	509	492	424	960	426	89	92	427	780	26	81	207	272	1212	250	91	400	500	114	50	130	157	22	83	96	93	65	269	156	422	159	340	355	522	571	83	28	337	114	3	5	135	163	48	614
ENSG00000088876	ZNF343	42885	116	119	202	114	155	445	183	107	92	147	166	93	151	313	226	520	106	54	96	100	36	35	45	56	66	58	82	52	51	99	95	127	79	178	151	296	206	40	24	56	35	27	4	32	35	21	165
ENSG00000088881	EBF4	67230	288	220	6	25	14	155	148	92	75	33	41	155	349	251	671	96	23	9	46	48	59	132	107	61	65	181	247	488	252	15	4	7	6	48	67	14	172	28	27	1	12	8	15	20	28	1	66
ENSG00000088882	CPXM1	6553	4	1	1	2	6	0	594	1	0	16	4	1	4	24	785	387	0	0	308	65	0	0	0	0	0	1	1	4	3	0	0	0	1	24	7	0	1189	6	6	0	0	0	0	0	0	0	5
ENSG00000088888	MAVS	29324	1082	1391	4805	2927	2798	3639	1792	964	642	1385	2936	438	525	1994	3310	5037	2015	1070	1186	1584	364	825	1420	1329	506	896	1151	747	630	1901	1065	2562	1290	2262	2340	6073	2010	181	134	1997	848	147	87	1989	1510	550	1982
ENSG00000088899	LZTS3	10975	300	355	826	1887	1418	2306	213	230	122	567	731	80	114	465	520	330	146	76	180	230	40	112	648	618	160	196	255	275	231	704	820	711	517	574	1021	930	195	37	11	667	688	27	13	823	610	167	1194
ENSG00000088926	F11	23492	2940	4074	610	470	481	939	0	5363	4807	1429	1156	4442	7861	448	1756	0	1231	1626	41	95	946	1234	479	224	2616	1162	2067	736	620	1044	325	1250	486	433	290	237	4	1190	577	29	6	1018	614	23	54	8	1275
ENSG00000088930	XRN2	86494	497	676	1741	1212	1205	4270	2744	746	724	1143	1650	323	478	768	228	6926	1278	871	967	1068	559	203	417	630	388	548	503	213	191	626	381	723	627	1276	1445	2616	1282	242	53	1057	225	157	72	808	558	93	1825
ENSG00000088970	KIZ	120639	132	131	117	79	111	948	216	169	168	114	114	96	198	155	375	465	97	71	94	104	56	34	33	32	81	76	132	59	45	93	25	144	160	98	71	743	220	77	18	46	20	24	9	44	78	16	193
ENSG00000088986	DYNLL1	28643	1414	530	5468	3932	3284	2230	7374	690	638	711	1403	1094	1170	2369	1918	11720	1163	780	660	705	365	327	1219	1316	491	503	631	1037	953	2114	2534	1812	2105	1237	1151	2556	3234	494	21	2079	1476	59	56	1265	593	214	1034
ENSG00000088992	TESC	60556	41	1	4	286	321	2359	11	24	21	307	1067	5	6	2351	2731	5	59	12	88	110	3	17	579	425	2	31	11	124	19	2	17	3	3	860	838	738	0	29	6	988	242	0	1	128	173	51	1621
ENSG00000089006	SNX5	27383	1053	748	3395	2784	3108	16107	1660	585	915	969	1019	355	581	1603	2672	5308	944	403	799	940	499	154	281	315	534	522	566	578	602	1003	854	1193	1354	1295	1557	9815	1128	654	127	818	253	104	64	253	330	61	1345
ENSG00000089009	RPL6	13648	5586	3676	18860	15424	16563	13915	18212	2747	4102	6458	7132	6605	9103	22205	14061	36166	3591	1657	2650	3166	2154	2276	3987	5241	5188	4412	5438	6208	6467	4656	8447	7659	11144	15093	19690	16253	16513	1615	144	1675	387	203	177	533	431	125	2256
ENSG00000089012	SIRPG	28627	9	1	0	0	0	0	0	0	7	0	0	0	1	0	10	0	0	0	0	0	9	3	1	0	0	0	3	11	12	0	0	0	0	0	0	0	0	3	0	0	0	0	0	0	0	0	69
ENSG00000089022	MAPKAPK5	59994	247	251	978	670	680	652	505	227	205	412	460	230	404	649	603	1106	438	275	326	372	121	73	130	192	140	176	215	114	160	369	292	407	301	331	449	462	291	169	51	518	206	36	27	222	240	34	733
ENSG00000089041	P2RX7	55213	73	98	1	33	65	32	13	132	174	107	24	11	17	59	120	95	235	79	4	2	65	22	63	54	31	19	121	24	17	15	4	4	4	5	2	157	5	41	5	0	0	19	21	2	0	0	52
ENSG00000089048	ESF1	70564	147	183	460	276	273	1126	405	276	258	371	435	135	87	314	112	361	293	163	165	201	196	65	129	254	295	202	283	74	84	372	68	346	254	617	734	1135	500	162	45	240	63	45	13	123	145	35	456
ENSG00000089050	RBBP9	10685	482	740	450	430	516	957	552	345	387	567	523	150	93	215	150	934	472	381	242	227	87	86	249	233	511	213	312	107	174	437	368	592	493	502	443	1145	373	53	6	182	70	103	48	215	230	22	492
ENSG00000089053	ANAPC5	91651	1374	1116	4506	2223	2915	2963	3256	902	1110	1139	1585	816	1404	2676	3147	6755	1603	767	888	1132	410	353	519	558	716	825	760	623	520	1431	1554	2564	2833	1479	1981	2142	1502	397	86	585	198	128	93	423	431	98	1967
ENSG00000089057	SLC23A2	157937	1299	2990	683	192	222	2476	783	1906	1540	1229	1224	2206	2571	1158	955	819	790	1648	293	299	449	870	1148	534	1624	936	1835	815	1398	225	138	298	160	697	1004	2330	347	308	80	157	99	465	328	234	351	33	716
ENSG00000089060	SLC8B1	60734	411	469	326	1265	1009	248	425	260	254	634	808	381	592	1012	889	1116	265	109	248	311	198	174	360	223	161	473	281	404	296	114	139	89	140	191	334	167	280	116	61	290	158	44	26	328	296	36	729
ENSG00000089063	TMEM230	44871	2097	1541	2858	2720	2579	4087	2711	1456	1318	1435	1439	1164	1339	1489	1207	4055	894	618	500	622	440	500	582	732	972	904	1104	976	1195	1300	1486	1493	1780	1319	1244	2283	1950	218	31	639	302	190	106	771	642	60	2279
ENSG00000089091	DZANK1	83914	17	17	35	24	25	23	25	17	15	42	59	5	16	78	54	96	16	13	52	36	3	2	9	13	13	12	16	11	6	18	14	23	25	36	33	30	48	6	3	20	11	3	0	10	17	6	110
ENSG00000089094	KDM2B	151927	262	307	790	234	315	1129	802	406	286	105	268	244	305	119	257	1329	142	86	167	176	170	106	119	120	158	343	415	174	246	148	188	234	266	156	196	651	712	110	38	109	38	40	30	65	44	16	453
ENSG00000089101	CFAP61	308184	0	0	3	1	1	1	0	0	1	0	0	0	1	4	2	3	0	0	36	8	1	0	0	0	0	0	1	0	0	0	0	1	0	3	3	3	0	2	0	0	0	0	0	0	0	0	3
ENSG00000089116	LHX5	10247	0	0	0	9	1	6	1	0	0	12	2	0	0	0	1	1	0	1	0	0	0	0	2	0	0	0	0	0	0	0	0	0	0	1	0	0	2	0	0	4	0	1	0	5	1	0	0
ENSG00000089123	TASP1	249540	58	67	215	185	175	448	113	66	67	99	160	23	27	63	37	280	136	94	139	128	30	15	39	50	61	39	53	42	22	111	81	92	90	109	158	240	54	24	17	98	33	8	7	64	43	6	183
ENSG00000089127	OAS1	26439	663	542	7	1592	945	391	249	878	243	294	1242	159	272	494	238	12	353	223	72	135	163	403	132	89	129	179	242	367	298	230	127	92	40	101	53	97	182	71	109	1620	1182	33	13	1239	680	148	565
ENSG00000089154	GCN1	67513	1059	994	4668	2770	3215	3911	3875	713	833	2766	3708	1004	1880	3373	2970	7638	3230	1346	1500	1912	520	470	1115	1448	402	975	1159	609	389	2085	1345	2155	1574	2316	3109	5641	2468	403	185	2046	586	126	79	1223	889	216	1857
ENSG00000089157	RPLP0	4536	17991	8927	69222	77386	73740	61375	53077	4991	7649	14032	11009	12825	12399	45382	25453	92342	8591	5047	6138	7850	3490	3916	6504	7117	11780	9277	10088	11449	13219	9686	18551	13712	18975	34703	39919	51788	29832	1463	199	2639	1146	685	545	2150	919	225	6265
ENSG00000089159	PXN	55332	359	325	1788	1915	1706	704	2295	234	230	865	942	333	983	3934	1594	10070	290	193	1542	1627	155	130	156	195	112	195	289	337	260	535	438	500	440	341	397	489	1699	338	89	4103	2079	60	34	3265	1856	500	2175
ENSG00000089163	SIRT4	10933	64	44	85	81	76	68	37	21	36	41	25	16	13	114	79	41	27	30	13	19	10	8	36	40	23	29	21	17	17	54	52	104	61	34	44	25	19	2	2	6	23	2	1	1	14	1	27
ENSG00000089169	RPH3A	328501	1	0	0	0	0	0	0	1	0	0	3	0	0	1	0	0	0	0	0	0	3	2	0	0	1	0	1	1	0	0	0	0	0	2	0	0	0	2	2	0	0	0	0	0	0	0	1
ENSG00000089177	KIF16B	301330	216	315	651	586	562	722	207	294	449	346	410	134	276	181	137	552	418	161	128	141	163	100	150	165	130	205	208	36	65	428	132	417	309	206	272	379	144	136	75	513	350	36	19	417	252	53	895
ENSG00000089195	TRMT6	13330	111	85	323	186	253	321	452	90	110	119	328	74	129	179	146	1021	164	43	126	141	91	34	60	140	62	122	107	77	54	199	102	177	165	208	205	367	244	71	3	156	24	21	7	104	79	20	321
ENSG00000089199	CHGB	13843	0	0	1	2	3	29	6	0	1	4	10	0	0	83	1	1	18	0	5	5	0	0	0	1	0	0	0	0	0	1	0	0	0	58	49	4	14	0	0	1	0	0	0	0	0	0	0
ENSG00000089220	PEBP1	9460	39280	25713	22433	16849	19753	24020	5675	18842	20396	9917	6513	23637	30951	24671	29314	12503	8438	9518	1924	2513	4170	6637	5276	4664	13765	9429	17684	11366	18305	10889	14235	11139	9551	4943	6650	11531	3512	3976	1153	1833	1402	2779	1827	891	1251	143	3215
ENSG00000089225	TBX5	54511	0	0	0	30	84	0	64	0	0	0	0	0	1	0	2	1725	0	0	2	5	0	0	0	0	0	0	0	0	0	0	5	1	0	0	0	0	787	7	0	0	0	0	0	0	0	0	0
ENSG00000089234	BRAP	43810	203	210	557	487	410	394	640	192	166	482	509	187	237	518	618	1096	355	199	262	347	119	102	258	345	132	139	171	102	89	279	239	344	244	278	244	241	358	97	47	383	206	22	31	268	239	52	630
ENSG00000089248	ERP29	10101	4262	3847	5983	4689	4739	6527	5056	1992	1648	1955	2048	3925	3648	6762	1676	7170	1242	819	904	1208	914	1026	1358	1165	2192	1997	2326	1774	2209	2264	3540	3062	4328	2146	2730	2505	3212	574	53	1662	1442	337	241	1161	804	297	1363
ENSG00000089250	NOS1	244028	3	1	0	0	0	0	0	10	17	0	0	1	2	3	6	0	2	0	0	1	2	1	1	0	0	0	10	2	0	0	0	0	1	3	1	0	2	3	0	0	0	0	0	0	0	0	3
ENSG00000089280	FUS	14761	1413	1382	6675	3395	4140	3457	8203	994	1377	742	1796	1682	3693	4111	6172	18960	211	148	701	422	934	561	716	1327	574	1277	1738	1573	1485	2378	1608	3079	1806	1780	2079	6893	7234	1028	356	1080	676	221	156	942	1061	229	3777
ENSG00000089289	IGBP1	32877	369	274	1828	1827	1653	2286	1108	131	157	459	417	95	162	1155	648	2407	244	170	394	430	98	73	106	140	142	103	182	144	158	274	588	471	831	650	731	779	564	115	23	739	419	34	27	344	260	43	676
ENSG00000089327	FXYD5	15151	358	67	5	1204	583	60	4581	60	69	486	564	16	50	1718	545	7322	46	15	119	216	136	60	198	75	10	78	105	389	251	0	0	2	0	79	15	5	2225	123	13	479	707	1	12	46	27	49	1317
ENSG00000089335	ZNF302	8758	390	303	230	125	142	0	213	345	376	168	377	112	170	633	805	546	231	329	293	288	94	70	83	120	293	149	241	208	136	332	75	439	372	401	337	1	393	142	89	154	109	73	32	109	160	29	632
ENSG00000089351	GRAMD1A	31687	333	297	682	260	299	6402	1871	124	113	809	792	161	169	2343	1131	1460	124	87	202	219	188	115	384	240	59	296	288	472	528	14	298	57	251	1972	1365	1643	1990	210	75	23	35	8	6	50	29	1	445
ENSG00000089356	FXYD3	8445	0	0	49	594	323	17	0	0	0	0	12	0	0	1	1	0	0	0	41	39	0	0	0	0	0	0	0	4	0	69	17	8	3	0	1	5	1	0	0	76	183	0	0	44	333	50	112
ENSG00000089472	HEPH	106318	41	2	3	5	3	2	2982	9	2	80	163	0	1	7	71	290	2	0	450	555	2	4	2	1	2	3	32	52	25	2	0	0	3	0	2	2	3220	31	2	711	1110	2	1	653	764	109	67
ENSG00000089486	CDIP1	28159	86	88	249	371	369	493	225	96	94	228	161	24	18	81	10	129	51	36	19	26	31	42	186	383	44	60	111	73	91	120	189	77	107	121	188	756	150	4	0	21	28	2	4	48	28	2	59
ENSG00000089505	CMTM1	12744	4	5	19	13	6	25	47	0	4	11	16	0	0	3	18	42	5	3	8	7	2	1	13	13	0	3	1	5	0	10	0	10	9	10	24	9	27	1	0	4	4	0	0	6	2	1	29
ENSG00000089558	KCNH4	24251	3	2	2	4	0	1	1	2	1	3	1	1	0	3	1	2	0	0	0	1	2	0	1	0	0	2	0	3	0	0	0	2	0	6	4	3	0	1	1	0	0	0	0	9	0	0	2
ENSG00000089597	GANAB	21900	5509	6110	13234	9368	9988	13069	23138	4267	4105	9054	9713	5279	6523	10028	4288	34567	3065	1918	2280	2409	2209	1746	3592	3528	2933	5136	5023	2591	2121	5696	5495	5071	4595	6702	10418	7466	14272	954	198	3463	1421	618	350	2554	2284	375	6399
ENSG00000089639	GMIP	14181	156	109	418	255	193	203	477	81	159	263	393	19	46	336	218	476	84	33	55	70	145	84	186	171	23	200	134	245	210	151	190	288	213	269	265	144	354	37	11	384	188	0	12	282	183	46	415
ENSG00000089682	RBM41	54403	95	164	216	229	192	156	92	275	236	425	482	40	91	143	206	277	257	214	204	185	70	34	65	142	156	91	153	28	49	371	49	399	145	359	335	100	162	42	24	277	98	16	14	186	172	61	294
ENSG00000089685	BIRC5	11450	19	26	1908	405	758	3166	2959	10	4	127	23	11	43	40	1326	5844	6	4	115	143	4	3	2	1	26	42	36	19	49	17	10	30	15	183	549	2786	1514	83	22	12	2	0	1	0	1	0	17
ENSG00000089692	LAG3	5943	174	174	542	23	40	16	6	47	76	6	9	38	126	17	72	20	1	5	3	2	39	57	9	0	28	89	91	112	310	31	99	24	66	4	3	14	24	5	11	0	0	6	4	2	0	3	63
ENSG00000089693	MLF2	19479	4730	3572	10595	7979	8198	3911	7875	1730	2061	2553	2588	3292	3986	7062	2716	10640	1620	1029	849	1023	781	1107	2235	2530	1380	2349	2241	3267	4660	3354	6140	3190	4130	2087	2140	3114	4621	550	67	1458	1003	408	337	1361	1026	364	1709
ENSG00000089723	OTUB2	22590	3	3	7	40	37	15	17	5	2	35	43	3	1	9	0	19	8	3	1	4	0	0	21	17	0	4	1	0	2	8	7	10	12	25	41	25	11	0	0	22	3	0	0	6	6	2	3
ENSG00000089737	DDX24	32925	263	241	1048	479	621	861	1014	463	571	1351	1459	381	397	541	216	2791	158	84	197	191	351	158	289	431	271	354	416	248	242	607	833	769	897	705	671	721	929	79	8	197	98	29	12	96	104	16	390
ENSG00000089775	ZBTB25	56107	93	107	266	266	237	237	93	132	151	439	324	128	177	337	176	266	233	215	288	285	68	77	59	70	122	119	88	78	55	244	65	290	127	227	236	48	306	45	37	68	43	42	23	55	77	20	317
ENSG00000089818	NECAP1	20942	247	223	571	502	492	290	356	262	310	358	426	213	332	319	230	1261	339	177	299	356	146	62	93	103	165	120	178	160	184	263	344	336	315	273	255	218	254	151	22	467	178	32	22	356	327	40	690
ENSG00000089820	ARHGAP4	27632	263	150	11	556	190	29	9	104	198	47	52	17	74	40	2135	24	24	8	48	21	228	110	66	42	32	289	168	508	484	25	20	16	15	19	33	179	55	91	67	38	32	4	7	2	0	6	414
ENSG00000089847	ANKRD24	41460	339	186	77	137	274	10	14	253	208	145	119	262	661	394	806	19	40	29	24	21	38	71	47	50	87	129	176	356	251	105	160	93	91	34	42	11	26	46	52	11	4	30	20	16	41	13	218
ENSG00000089876	DHX32	60099	185	161	665	597	612	652	883	203	190	635	1176	306	417	975	671	1622	403	310	474	685	140	65	254	290	166	163	118	75	74	337	512	573	808	354	270	245	672	162	42	1003	534	41	37	508	461	54	525
ENSG00000089902	RCOR1	137912	299	345	1159	794	830	952	991	410	351	773	1001	101	180	430	592	1541	371	261	750	731	209	93	187	225	193	185	264	133	102	528	268	638	382	497	661	312	754	145	31	1262	423	52	26	930	616	154	756
ENSG00000089916	GPATCH2L	102426	126	203	601	453	347	518	702	422	312	1259	1315	58	120	388	495	2019	665	416	970	1062	164	67	121	177	152	93	163	106	73	473	110	569	226	911	974	167	545	113	37	419	152	25	19	296	252	113	579
ENSG00000090006	LTBP4	36935	860	50	294	750	581	158	1430	98	100	709	645	87	337	428	1337	950	32	8	297	195	69	73	232	184	16	87	406	1740	833	136	142	363	332	128	117	12	3451	80	21	195	111	2	15	158	82	19	587
ENSG00000090013	BLVRB	17999	3649	3066	2326	4218	3342	1443	1310	876	1289	2310	1251	1449	1833	688	20689	1694	2079	1573	456	703	459	649	762	505	1853	1315	1742	2300	3395	894	1965	606	1118	217	340	502	865	305	40	487	501	147	130	271	210	50	652
ENSG00000090020	SLC9A1	68172	95	63	730	829	483	325	1529	85	45	814	747	25	128	444	299	1914	71	23	195	213	40	41	81	76	8	75	39	133	82	275	698	204	437	107	45	230	862	41	14	1279	1511	7	10	3130	2271	353	3222
ENSG00000090054	SPTLC1	115326	331	308	1810	1293	1107	1545	1754	429	404	920	1205	118	219	548	319	3461	293	209	587	635	248	132	165	195	275	275	326	248	221	650	566	759	711	765	641	681	1231	175	46	1471	488	41	28	934	715	83	1877
ENSG00000090060	PAPOLA	65678	1466	1682	4189	2620	2520	3548	3391	1909	3036	3604	3783	514	831	1696	1090	7735	1715	981	1389	1193	882	586	1237	1622	1479	1135	1522	625	725	2807	879	3486	1944	2648	3275	2046	1938	784	104	2426	1117	290	197	2146	1743	325	3498
ENSG00000090061	CCNK	53875	32	54	257	154	177	250	303	59	51	176	156	275	406	655	704	2284	176	116	315	255	37	28	58	85	19	58	52	17	14	77	81	96	110	90	161	135	261	155	35	462	212	39	24	375	338	58	887
ENSG00000090097	PCBP4	16562	199	138	1011	1167	969	1725	1805	102	244	316	528	140	390	1437	1418	3443	225	157	172	199	31	13	307	460	46	63	150	200	235	258	249	256	193	501	724	645	1092	60	28	310	289	21	10	333	157	39	156
ENSG00000090104	RGS1	4261	96	300	1	0	0	0	0	687	829	3	2	6	56	2	808	1	0	4	5	4	1487	163	1	2	172	320	409	133	111	4	0	2	0	2	2	2	2	224	47	0	0	9	9	0	0	0	695
ENSG00000090238	YPEL3	4601	503	432	314	383	402	1241	430	226	212	505	346	370	285	2416	5742	464	69	82	130	166	210	275	168	160	186	307	407	544	846	196	342	304	304	205	237	337	901	45	26	342	430	16	23	423	372	108	951
ENSG00000090263	MRPS33	12618	643	424	1593	1821	2048	608	859	247	320	207	301	439	561	820	337	1170	271	164	255	276	83	167	238	315	459	300	398	246	393	369	683	470	679	485	433	516	535	172	13	250	70	53	41	132	95	15	321
ENSG00000090266	NDUFB2	32013	1353	710	1797	2932	3042	464	1537	156	115	106	155	1297	948	2377	898	2792	770	413	361	511	103	199	373	376	284	411	278	451	577	330	420	442	415	285	293	250	512	212	20	544	276	58	54	264	200	74	931
ENSG00000090273	NUDC	46633	2047	1396	3961	1913	2197	5066	3620	805	1056	1391	1661	1753	1717	5343	2670	6878	1019	309	386	435	518	600	1565	1912	865	1689	1211	1386	1377	826	819	968	995	1777	2083	4520	2109	505	75	1253	599	127	120	511	376	141	1117
ENSG00000090316	MAEA	50260	607	444	1789	1773	1898	1188	2137	362	350	599	1142	495	608	1091	1286	3315	528	257	371	516	315	140	584	783	143	451	388	365	365	648	903	810	894	741	766	870	1185	197	103	1272	502	46	35	701	552	123	1460
ENSG00000090339	ICAM1	15522	262	236	208	823	762	5713	1262	412	416	4584	13867	1037	4870	10495	362	2839	693	540	846	1064	544	85	885	372	33	453	190	328	379	294	181	164	87	784	1243	589	752	638	123	290	22	25	40	85	35	68	253
ENSG00000090372	STRN4	27483	602	451	2398	1358	1499	2662	2887	269	223	592	1028	356	629	1438	2392	3428	377	211	653	749	206	201	396	469	169	480	460	595	546	715	1040	821	967	740	975	1253	1475	132	32	1005	660	42	27	1037	863	175	1207
ENSG00000090376	IRAK3	65427	39	13	10	51	31	3	240	67	137	524	927	0	8	42	147	912	1	3	99	129	122	23	17	2	20	66	50	145	33	17	9	21	3	270	12	1	152	84	14	12	6	1	2	8	19	2	45
ENSG00000090382	LYZ	5853	235	168	809	3312	5364	48216	12	353	334	278	4036	4	23	419	50	3	1	6	1065	2509	382	293	327	213	182	558	370	205	310	82	649	418	49	15548	10794	6439	122	461	56	17994	6537	31	33	11318	9075	871	35645
ENSG00000090402	SI	99598	0	0	1	9	2	0	0	0	0	1	2	1	0	2	2	0	0	0	319	720	0	0	0	0	0	0	0	0	0	0	0	0	0	1	0	0	0	1	1	11	0	0	0	97	49	42	0
ENSG00000090432	MUL1	8703	585	362	1168	1505	1502	731	1331	297	211	549	895	266	209	846	216	1499	435	231	336	476	214	199	629	669	281	366	320	292	247	499	932	578	585	361	328	735	580	61	16	798	472	49	33	575	427	64	713
ENSG00000090447	TFAP4	15889	122	105	544	135	267	786	226	43	55	37	47	45	79	57	224	572	32	17	32	44	37	22	28	26	41	71	75	25	54	79	169	101	175	66	137	829	300	38	16	9	3	9	4	9	6	4	149
ENSG00000090470	PDCD7	16429	245	190	922	669	686	513	560	213	212	350	385	107	142	586	418	1088	139	92	200	262	103	71	134	184	169	163	184	97	129	336	276	353	222	328	367	633	464	51	15	144	68	30	19	130	100	21	229
ENSG00000090487	SPG21	27288	1183	1190	1895	4194	3658	1843	2527	727	945	1831	1589	667	1117	1577	600	4679	522	429	594	655	324	326	367	542	1147	521	976	751	1020	1060	1567	1124	1062	914	1001	752	1134	352	57	721	417	100	91	527	426	116	1092
ENSG00000090512	FETUB	17172	3900	3924	352	23	31	63	1	2885	1594	226	173	2113	1089	17	1560	0	479	327	19	95	529	580	396	201	1427	342	1440	1034	1055	409	272	616	101	21	23	5	3	22	60	39	0	422	271	1	0	0	0
ENSG00000090520	DNAJB11	18397	367	353	865	724	736	1144	1734	342	363	476	791	462	861	978	345	2414	717	201	282	346	336	134	656	701	233	1286	225	228	138	559	402	562	397	727	834	458	931	425	58	755	241	32	42	210	202	44	994
ENSG00000090530	P3H2	165709	119	19	2270	265	127	0	412	8	12	297	572	0	13	420	183	757	5	1	519	482	31	36	8	12	4	78	106	105	100	174	13	124	155	552	19	1	730	62	19	161	48	0	1	211	41	2	41
ENSG00000090534	THPO	10033	292	302	116	15	31	200	5	400	478	104	102	307	614	420	315	7	73	54	2	8	176	290	153	98	215	508	520	399	375	23	1	13	10	235	307	172	8	35	45	0	0	15	21	0	0	0	0
ENSG00000090539	CHRD	10663	2129	2258	342	27	79	339	48	1561	1800	450	355	3904	12307	5533	9474	53	193	147	18	10	554	678	210	177	689	2163	1286	3516	2650	65	6	63	18	510	579	335	53	1098	762	6	18	265	211	1	3	1	10
ENSG00000090554	FLT3LG	12024	5	2	1	0	2	1	2	0	0	2	2	1	2	2	9	6	1	1	0	0	1	1	0	0	0	1	2	0	1	4	1	6	1	2	1	3	4	0	1	0	0	0	0	0	0	1	5
ENSG00000090565	RAB11FIP3	97362	213	228	549	501	484	676	354	158	191	655	579	85	197	908	159	844	118	90	81	100	181	83	333	318	133	249	252	142	148	486	688	458	363	342	393	1681	290	43	11	74	51	5	4	42	47	8	128
ENSG00000090581	GNPTG	12182	1119	1038	2309	3004	2561	1095	1052	522	487	947	918	864	1083	4624	2240	1499	445	406	258	367	321	356	730	507	615	581	739	929	1060	754	1692	764	1783	903	855	380	817	157	29	802	644	78	57	727	337	85	1036
ENSG00000090612	ZNF268	33422	242	255	264	251	249	186	262	255	277	151	387	111	172	248	346	461	334	242	399	379	99	75	78	86	283	112	212	73	72	376	33	364	174	279	248	125	224	53	31	297	105	70	36	212	176	54	469
ENSG00000090615	GOLGA3	60164	610	594	1782	1101	971	1230	1782	500	468	1558	1748	525	1031	2245	1550	4551	2031	551	1137	1439	478	352	754	869	303	848	675	381	252	1810	650	2313	911	1635	2017	1495	2878	391	198	1556	709	71	56	1051	788	350	2162
ENSG00000090621	PABPC4	15974	1103	1255	3459	2748	3791	3645	3679	824	1310	1568	1501	1013	2007	4772	2937	7363	886	435	1249	1299	867	518	511	619	723	864	1639	1000	863	674	872	983	887	2276	2529	3322	2667	511	127	753	147	269	152	331	406	98	1303
ENSG00000090659	CD209	7571	141	112	0	0	0	0	0	96	98	1	4	0	21	1	106	0	0	0	0	0	305	62	4	0	15	672	39	182	161	0	0	0	0	0	0	0	1	18	5	0	0	0	1	0	0	0	13
ENSG00000090661	CERS4	55685	1552	1191	839	116	202	1304	305	743	932	332	206	765	945	629	2151	43	445	383	201	209	198	249	445	347	541	455	817	533	1289	366	864	468	448	556	673	1515	77	190	130	0	0	124	98	0	0	2	42
ENSG00000090674	MCOLN1	11385	362	407	529	711	684	114	841	227	201	129	267	135	84	577	1178	485	55	43	55	76	386	155	133	217	121	481	265	411	460	257	345	209	252	295	265	119	293	86	36	169	137	15	14	187	116	24	325
ENSG00000090686	USP48	105308	435	484	925	4967	4962	1117	1225	644	713	1098	1030	354	758	1023	1504	2793	533	339	380	399	248	151	261	315	376	289	421	193	226	816	210	973	660	813	986	575	1245	331	194	709	269	104	63	255	280	80	1168
ENSG00000090776	EFNB1	13139	541	300	2778	2272	1857	381	1753	105	98	2245	1560	30	108	515	739	612	173	138	373	410	69	121	176	206	59	292	437	508	361	1015	1199	1014	704	358	443	405	1760	108	9	2755	850	9	15	3277	1391	275	2457
ENSG00000090857	PDPR	48911	395	217	370	251	278	797	499	219	200	302	377	137	463	439	1923	5237	292	278	734	734	53	56	126	178	62	87	134	77	106	275	190	240	144	156	374	744	240	70	55	89	134	55	22	367	349	101	1070
ENSG00000090861	AARS1	37248	2090	1891	5261	2755	2450	9035	4974	1437	1966	2601	3344	1512	2446	3021	2509	13908	1284	451	1056	1146	772	656	1325	1686	924	3115	1785	961	906	4972	6618	4227	4066	1714	2996	5233	4047	519	318	891	534	212	140	424	623	106	1425
ENSG00000090863	GLG1	159717	1446	1236	4455	4802	4186	14762	7255	1098	1032	3626	4643	592	732	1902	2354	9355	1728	1374	2106	2573	596	570	1077	1047	733	1212	1436	919	543	2101	1268	2223	1979	3384	4365	4861	8107	352	133	5616	2065	200	113	3386	3123	625	6792
ENSG00000090889	KIF4A	130782	1	6	642	145	260	976	995	1	5	43	33	0	0	25	819	2959	2	0	69	107	4	1	1	1	5	13	11	9	5	34	192	72	935	91	302	705	660	25	6	17	3	0	0	4	2	1	2
ENSG00000090905	TNRC6A	217423	174	335	440	188	215	214	238	493	496	633	584	146	244	308	151	1236	196	145	80	100	167	87	133	140	185	150	355	141	76	404	112	535	313	380	437	187	414	44	17	68	31	25	25	85	83	21	292
ENSG00000090924	PLEKHG2	15746	58	24	831	376	249	356	1581	115	125	300	546	23	98	267	1346	2141	71	77	443	349	72	25	176	164	9	52	74	128	61	380	110	364	103	607	817	244	1405	130	40	531	399	2	10	221	233	70	84
ENSG00000090932	DLL3	9586	0	0	22	6	5	24	49	0	0	0	4	0	0	15	5	22	0	1	4	6	0	0	1	3	0	0	0	0	0	0	0	0	1	3	1	14	19	0	0	0	1	0	0	0	0	0	0
ENSG00000090971	NAT14	2380	61	31	1374	567	568	713	1212	13	14	130	236	30	45	166	582	1171	12	20	113	100	13	12	112	104	20	49	29	80	38	189	269	279	179	244	378	599	1002	16	6	74	53	1	3	38	12	20	44
ENSG00000090975	PITPNM2	166535	1425	1297	1058	444	380	657	432	508	469	907	833	430	1368	1356	245	374	438	283	164	201	72	165	230	163	242	648	440	637	332	321	162	330	84	160	159	548	250	190	59	107	87	38	48	196	92	25	81
ENSG00000090989	EXOC1	51438	157	159	436	630	435	192	555	157	227	416	620	75	191	332	284	1645	377	258	402	403	84	49	71	91	69	57	97	70	33	186	44	272	192	238	167	76	441	185	61	834	217	27	21	526	409	73	928
ENSG00000091009	RBM27	85618	143	147	263	158	171	437	354	214	203	426	281	60	92	130	140	403	303	203	244	223	118	60	64	70	150	135	169	94	89	240	43	245	134	246	334	300	317	64	10	196	101	48	18	144	184	36	427
ENSG00000091010	POU4F3	2889	1	0	0	0	2	1	3	2	1	1	2	1	0	1	2	5	0	0	0	0	0	0	0	0	0	3	0	1	0	1	1	0	2	3	0	1	2	3	0	0	0	0	0	0	0	0	0
ENSG00000091039	OSBPL8	208012	383	406	1072	558	477	716	2310	767	1127	1206	1587	74	70	131	122	2063	1179	770	824	752	359	157	219	326	533	305	480	227	154	586	68	1419	584	893	833	688	1635	191	33	989	331	127	47	776	557	98	865
ENSG00000091073	DTX2	44319	57	56	467	215	208	206	147	66	56	233	332	34	101	175	132	229	23	14	54	43	67	27	73	49	22	66	73	63	67	80	87	121	75	95	102	182	140	7	1	67	19	9	6	133	72	11	163
ENSG00000091106	NLRC4	41279	32	27	9	11	6	19	7	22	29	16	16	1	1	0	48	0	0	0	0	0	88	13	1	9	6	41	13	50	22	11	4	15	8	11	11	16	5	18	6	3	0	0	0	0	0	0	20
ENSG00000091127	PUS7	82610	100	99	1021	250	412	508	376	111	159	74	353	112	203	357	190	877	194	81	147	184	111	21	45	101	84	139	89	39	43	82	67	115	163	310	412	303	260	85	21	71	3	18	10	24	19	11	131
ENSG00000091128	LAMB4	106813	0	0	14	2	0	1	8	1	2	5	9	0	1	9	3	16	0	0	55	35	0	0	0	0	0	0	2	2	1	0	6	0	8	4	3	3	3	4	2	3	0	0	0	0	0	0	6
ENSG00000091129	NRCAM	309094	3	2	3351	299	96	9	66	16	6	838	2086	0	4	88	14	71	4	2	1742	1681	13	2	1	7	9	4	24	10	2	352	98	220	497	910	1428	212	21	7	5	1853	139	1	0	773	96	116	6418
ENSG00000091136	LAMB1	79388	415	21	4710	1093	1149	7621	7360	54	95	5459	5182	147	93	5213	3085	13020	40	157	4506	6069	26	45	87	61	22	235	150	469	195	182	174	147	342	7838	4057	4635	9114	326	207	700	146	12	11	57	132	43	1319
ENSG00000091137	SLC26A4	56981	0	0	0	0	3	7	3	2	3	17	19	0	1	7	5	11	6	11	7	8	1	3	2	1	0	1	2	1	1	2	1	2	0	6	2	0	3	2	0	2	2	0	0	6	4	0	6
ENSG00000091138	SLC26A3	37758	2	2	1	932	1255	16	0	9	4	4	7	6	0	2	5	0	0	0	149	280	0	2	0	2	17	0	1	0	2	1	1	0	1	11	7	30	0	6	3	4117	1761	1	1	4203	4476	281	671
ENSG00000091140	DLD	40568	1255	1512	5793	3593	3428	1183	1864	1250	1507	1635	2304	350	283	387	316	3044	1427	814	665	721	512	330	814	1052	1108	978	911	446	516	2161	712	2315	2491	1160	1118	1016	1232	237	63	1267	318	209	113	672	571	66	2188
ENSG00000091157	WDR7	385263	191	286	670	225	252	132	354	358	429	292	408	153	193	219	215	869	437	268	380	346	147	98	101	138	155	157	215	86	93	235	95	282	228	155	205	62	195	53	30	184	54	44	47	251	170	44	1273
ENSG00000091164	TXNL1	54391	944	791	2438	1596	1446	994	1721	623	711	636	842	582	786	818	1272	3610	746	463	418	396	307	232	475	602	568	643	592	413	619	841	642	974	900	756	822	837	1287	244	43	822	375	170	82	572	427	47	1182
ENSG00000091181	IL5RA	60287	0	0	0	0	0	1	0	0	0	0	0	1	0	5	10	0	0	0	18	9	0	3	0	1	0	0	0	2	0	1	0	0	1	1	0	0	0	14	1	0	0	0	0	0	0	0	1
ENSG00000091262	ABCC6	74594	948	2966	727	639	687	433	2	2114	1939	2191	1330	427	588	867	1257	4	811	1004	23	49	375	1072	880	638	1843	1861	3032	1546	1297	2158	2290	1598	805	530	696	574	23	73	33	48	37	76	56	54	44	4	216
ENSG00000091317	CMTM6	21540	1354	1329	2397	1178	1160	1248	2081	1572	1565	2185	2037	1101	988	1707	635	4220	1434	1097	1171	1572	859	430	515	530	1321	1369	1238	872	1154	1412	775	2042	1512	1629	1767	645	1480	717	242	2766	969	217	137	1348	1221	150	1991
ENSG00000091409	ITGA6	79105	262	394	782	1894	1123	2944	506	334	201	4454	3506	96	69	207	163	3349	1700	635	1010	1509	151	46	429	484	87	111	173	106	84	733	264	641	213	1597	1728	1003	845	157	46	7115	2412	28	13	3285	2908	503	2624
ENSG00000091428	RAPGEF4	317619	268	446	289	300	283	6	7	749	928	72	50	88	337	12	43	10	333	389	11	16	51	134	98	85	388	132	282	82	158	293	157	488	165	52	84	4	24	113	31	18	60	122	57	1	9	4	15
ENSG00000091436	MAP3K20	192580	458	511	828	659	555	461	2108	482	757	2181	1698	264	379	310	354	6631	3282	1228	318	382	334	177	681	1279	471	393	526	279	179	555	186	572	438	527	540	194	1718	219	27	273	80	167	77	123	92	18	937
ENSG00000091482	SMPX	52138	2	3	1	1	1	4	32	0	0	4	0	3	3	19	132	0	15	10	9	8	0	0	0	1	1	0	0	0	2	9	0	3	1	17	8	19	0	6	9	0	1	0	0	1	0	0	0
ENSG00000091483	FH	22158	2823	3621	2994	2733	3453	1423	1844	2616	2736	1628	1211	2773	2508	1469	2101	5159	2014	1176	496	681	836	846	1516	1200	1841	1741	2212	873	1789	1419	1681	1453	1649	770	970	1783	851	367	101	756	245	427	260	330	300	44	1180
ENSG00000091490	SEL1L3	116327	219	141	1167	4732	4053	251	1969	221	311	7353	10110	32	65	3188	80	2099	475	139	1120	1783	222	87	341	564	72	162	203	227	224	1215	1037	1478	1725	1230	1466	9	1397	116	12	4314	1410	10	12	2580	2003	301	10345
ENSG00000091513	TF	50601	207059	355089	177252	27047	32215	242819	79	218065	141310	59491	24971	160372	118644	13579	43212	3	42058	87591	769	652	41942	30456	21054	2792	116250	63137	119860	99684	113511	155994	306955	195353	176206	28670	52915	60771	1341	7046	2748	27	5	27004	14606	1	1	61	0
ENSG00000091527	CDV3	16531	1443	2147	4365	3401	3064	3355	4436	1638	1711	3353	4848	1144	1400	2817	834	12707	4307	1560	1803	2288	1432	731	983	1784	1225	1256	1624	711	746	2182	1160	2091	1222	2307	2711	1370	3280	1053	93	2461	942	295	161	1243	1016	222	1933
ENSG00000091536	MYO15A	71096	77	116	85	38	22	0	2	106	42	40	23	122	173	32	130	17	14	24	22	18	1	18	6	2	24	10	29	136	24	22	18	7	13	21	10	0	30	17	4	11	3	8	6	2	5	0	27
ENSG00000091542	ALKBH5	26876	1951	1222	4206	2093	2206	3598	2813	625	600	1618	1568	829	647	2478	1219	2951	1075	1261	890	1067	394	526	1011	862	712	1067	1050	674	743	1243	1520	1189	1205	1042	1162	2463	2547	179	37	1015	613	136	111	622	718	93	2366
ENSG00000091583	APOH	44492	149147	137501	4414	1336	3087	48347	46	107121	101101	10854	3867	66980	91720	1123	39218	3	22542	31519	462	1075	29470	32672	9976	4010	108867	58212	90703	43030	67869	19969	29303	33353	28242	1313	1700	9800	212	9892	1178	75	28	16579	10417	23	75	42	94
ENSG00000091592	NLRP1	119997	144	33	0	1	0	7	39	125	251	204	106	1	25	23	594	727	0	2	3	3	75	50	7	3	11	75	133	145	128	0	0	0	0	113	0	106	241	94	36	0	0	0	7	0	0	0	194
ENSG00000091622	PITPNM3	105292	227	32	229	158	53	20	106	21	55	469	512	11	18	19	54	40	9	15	164	220	36	21	9	7	3	39	209	122	115	18	1	6	3	8	22	9	69	35	5	1562	778	1	5	856	478	119	407
ENSG00000091640	SPAG7	8591	802	638	1562	1635	1513	1389	1490	380	314	333	439	624	851	1674	1516	2292	365	232	475	557	161	197	325	369	381	354	408	749	723	687	973	628	611	571	637	617	1182	188	56	656	212	73	58	264	191	54	725
ENSG00000091651	ORC6	8751	2	3	458	180	284	402	469	5	1	43	34	2	2	71	691	759	7	4	85	117	2	3	2	2	1	3	7	0	14	27	20	33	18	105	297	513	309	6	1	16	11	1	0	17	2	9	14
ENSG00000091656	ZFHX4	186042	196	341	0	1	6	0	569	566	763	401	486	113	127	132	146	827	402	543	320	129	103	103	83	87	219	149	303	63	55	31	0	3	1	276	305	3	884	95	59	89	31	86	57	4	114	24	29
ENSG00000091664	SLC17A6	41122	0	0	0	0	0	0	0	0	0	0	0	0	0	0	0	1	0	0	0	0	0	0	0	0	0	0	0	0	0	0	0	0	0	0	0	0	0	2	0	0	0	0	0	0	0	0	0
ENSG00000091704	CPA1	7775	3	0	1	1	0	5	1	0	0	0	0	1	1	1	3	0	0	0	1	2	0	0	0	0	0	0	0	0	0	0	0	0	0	2	0	8	0	0	0	0	0	0	0	1	0	0	1
ENSG00000091732	ZC3HC1	33164	280	166	784	333	353	396	682	99	130	65	162	131	230	424	640	1494	274	131	152	183	58	42	98	134	72	71	116	78	112	154	190	214	179	144	163	297	268	61	38	119	61	13	16	74	41	17	195
ENSG00000091831	ESR1	472928	841	808	0	0	0	0	3	1184	551	13	11	103	190	3	6	31	208	28	2	3	162	166	28	13	537	106	673	181	181	25	0	30	7	4	18	28	6	28	8	1	0	155	84	0	0	0	5
ENSG00000091844	RGS17	126823	5	2	6	28	24	5	35	7	2	151	161	1	0	2	1	127	1	0	9	3	0	0	1	2	0	1	1	0	0	6	0	9	7	25	11	3	95	2	0	98	3	0	0	14	33	0	144
ENSG00000091879	ANGPT2	63758	19	12	23	2	1	3	32	14	24	908	678	0	7	0	28	11	1	2	7	2	39	59	46	5	15	24	166	35	41	5	0	0	1	9	8	3	10	13	2	0	1	3	0	0	0	0	11
ENSG00000091947	TMEM101	12758	476	266	2254	848	990	2478	855	131	182	431	428	153	171	418	371	1237	212	117	234	294	76	108	224	213	195	200	202	191	223	409	455	586	391	506	737	1381	555	101	16	365	191	13	16	144	96	34	348
ENSG00000091972	CD200	30465	6	1	0	0	1	0	31	5	12	14	19	0	3	0	12	4	0	0	96	105	0	0	1	0	1	0	1	4	4	3	1	4	0	5	1	0	150	9	1	0	1	1	0	1	2	1	23
ENSG00000091986	CCDC80	52736	90	4	115	54	4	1	20847	17	19	836	2052	0	6	110	151	19974	0	0	106	152	9	21	9	2	12	15	84	87	47	20	7	12	7	513	27	14	14618	84	2	22	11	0	2	9	1	0	79
ENSG00000092009	CMA1	2912	13	1	0	0	0	0	0	3	2	0	0	0	0	0	0	0	0	0	0	0	0	1	0	0	0	0	0	5	0	0	0	0	0	0	0	0	0	0	0	0	0	0	0	0	0	0	0
ENSG00000092010	PSME1	2804	2329	2017	2312	1843	1946	6406	1326	1108	1000	1644	2341	1112	1027	2097	984	5219	939	614	396	525	559	610	872	847	859	1219	1067	1017	1391	757	1050	912	951	1170	1114	2851	1070	237	38	741	407	78	54	446	296	84	1558
ENSG00000092020	PPP2R3C	37050	106	54	265	315	246	628	473	65	76	106	116	41	88	96	253	847	160	93	173	177	54	23	33	37	45	42	41	30	44	91	41	76	65	105	134	200	186	85	23	286	95	12	20	150	106	20	284
ENSG00000092036	HAUS4	10933	67	112	329	282	309	887	131	24	52	38	28	14	12	54	162	384	96	69	179	211	28	12	11	12	46	8	51	18	33	101	135	100	60	21	49	134	68	15	2	59	23	20	4	19	27	11	73
ENSG00000092051	JPH4	10755	13	9	0	1	0	16	3	3	6	0	0	0	1	2	28	0	0	0	7	6	18	3	0	0	3	6	7	17	7	0	1	2	1	1	0	22	1	4	1	0	0	0	0	0	0	0	3
ENSG00000092054	MYH7	22920	0	0	0	4	10	1	43	4	4	0	0	1	0	3	4	0	0	0	40	3	2	1	0	0	0	4	2	4	1	0	0	0	0	2	0	0	8	1	0	4	4	0	0	0	0	0	5
ENSG00000092067	CEBPE	2312	3	1	0	0	0	1	1	0	1	0	0	0	1	0	4	0	0	0	0	0	1	3	0	0	1	25	0	3	1	0	0	0	0	0	0	0	0	1	0	0	0	0	0	0	0	0	0
ENSG00000092068	SLC7A8	58379	347	114	414	453	692	0	3625	53	63	24	74	0	17	152	425	496	0	0	528	576	350	137	8	2	18	459	254	317	303	141	112	512	106	411	14	5	2506	93	30	62	29	2	4	45	24	8	1439
ENSG00000092094	OSGEP	8688	487	308	743	582	703	302	635	249	290	129	245	320	694	733	2083	1288	233	171	186	181	95	70	134	101	178	135	185	186	191	465	535	453	398	279	362	397	351	166	53	279	229	34	32	126	159	56	918
ENSG00000092096	SLC22A17	6606	75	9	391	177	219	77	1099	11	11	85	41	10	3	348	549	584	2	5	230	206	3	16	28	31	33	29	70	157	87	1067	953	1073	303	93	19	25	1331	3	1	3	9	1	3	7	2	8	427
ENSG00000092108	SCFD1	113539	422	295	1133	965	911	2827	1234	463	544	620	1048	335	719	870	579	2185	980	429	598	711	316	147	261	248	388	522	272	231	191	854	217	1138	892	694	787	1084	1011	213	76	734	258	106	56	502	441	89	1035
ENSG00000092140	G2E3	60906	44	79	266	123	133	840	354	116	136	215	206	13	13	34	103	1003	135	100	335	308	58	38	46	62	72	45	77	57	26	146	16	219	96	225	324	517	404	56	17	180	44	15	16	150	124	9	361
ENSG00000092148	HECTD1	107692	2086	2310	2550	1779	1835	6246	2303	4253	4231	3493	3354	1059	1551	855	1397	6016	5293	3979	2514	3262	1245	845	774	1100	1517	1041	2614	778	693	3149	353	3120	1690	1582	1573	2196	1352	551	339	3693	1062	586	349	1720	1341	354	3243
ENSG00000092199	HNRNPC	60358	2883	2438	12591	7934	9156	13620	12938	2807	3077	8264	7010	2306	3246	11068	5485	35345	3327	1685	2758	3296	1598	982	2437	2990	2742	2065	2902	2645	2579	5136	6436	6768	5734	6748	8174	8429	9274	1491	217	4291	1093	333	212	1899	1844	329	4644
ENSG00000092200	RPGRIP1	63362	22	20	15	11	13	7	3	21	59	2	5	10	65	29	46	0	5	2	1	0	5	7	3	2	8	2	10	15	13	2	0	3	5	10	11	4	3	6	12	0	0	0	2	1	1	0	13
ENSG00000092201	SUPT16H	32543	587	548	2993	1546	1853	5286	4198	600	747	1174	1698	427	482	965	2643	10893	1610	551	1252	1398	436	249	906	1153	469	438	742	345	239	1097	575	1426	1166	1881	2209	2016	2610	302	74	936	234	107	64	509	498	62	1561
ENSG00000092203	TOX4	22578	611	628	1757	1464	1390	2703	1914	525	576	1161	1367	507	608	1182	1126	4427	735	492	657	776	264	204	481	648	333	437	526	332	293	898	815	950	793	728	769	1309	1289	201	76	887	383	113	60	629	503	131	1239
ENSG00000092208	GEMIN2	22750	67	55	852	180	171	574	237	30	40	78	100	30	32	63	90	281	78	35	107	126	29	18	27	48	29	29	37	25	29	94	55	137	89	113	145	278	139	44	13	58	25	5	5	8	10	4	109
ENSG00000092295	TGM1	15318	3	4	23	3	4	5	5	6	5	6	32	6	26	55	36	27	2	0	64	102	1	3	2	8	3	6	6	11	2	3	7	15	13	9	12	52	7	1	2	2	4	0	0	0	0	0	4
ENSG00000092330	TINF2	3031	84	72	211	207	162	289	209	47	87	189	229	47	54	229	127	625	40	25	56	71	56	46	56	62	60	68	77	51	78	110	116	105	127	78	80	103	182	8	4	110	31	8	2	44	37	1	132
ENSG00000092345	DAZL	83514	0	0	0	0	0	0	10	0	0	0	0	0	0	0	0	0	0	0	0	0	0	0	0	0	0	0	0	0	0	0	0	0	0	1	0	0	1	5	0	0	0	0	0	0	0	0	0
ENSG00000092377	TBL1Y	191284	0	25	9	0	0	0	7	0	14	0	0	1	0	10	22	1	24	52	4	3	0	0	0	0	19	5	21	0	0	16	38	15	14	1	37	14	2	11	2	12	2	0	0	1	0	0	27
ENSG00000092421	SEMA6A	131318	293	68	57	754	743	1522	84	116	168	271	120	0	14	20	557	6	2	3	245	206	57	69	12	10	37	206	248	193	122	56	57	68	129	379	403	67	41	137	33	480	315	4	11	408	292	62	3816
ENSG00000092439	TRPM7	134324	529	1033	1074	1244	900	250	745	1018	978	1128	1088	453	1074	644	357	2250	1751	1547	932	1042	303	249	294	333	1182	445	607	208	225	1268	125	1491	554	823	1033	336	507	328	115	614	307	227	132	436	597	108	1116
ENSG00000092445	TYRO3	25914	62	11	1285	229	159	1508	1562	3	5	320	455	2	2	100	155	1327	38	5	455	442	9	7	46	48	40	20	53	45	30	201	75	731	153	315	484	1095	403	24	2	229	211	1	1	139	98	7	20
ENSG00000092470	WDR76	41432	18	16	248	80	129	96	447	10	17	23	22	5	3	12	212	1363	15	13	80	102	10	6	12	4	12	13	31	6	6	18	14	41	26	77	151	93	156	16	3	24	4	0	1	6	3	0	29
ENSG00000092529	CAPN3	53451	112	232	27	125	274	1	3	219	189	32	76	121	101	37	76	20	51	120	18	14	52	88	20	10	66	48	106	124	27	182	95	152	99	23	14	2	11	23	7	2	2	54	35	4	3	11	64
ENSG00000092531	SNAP23	54123	146	135	357	157	264	341	408	81	71	168	232	127	111	632	368	2505	683	396	451	519	62	38	76	111	49	54	61	44	27	108	120	151	273	133	187	140	119	260	33	1165	489	80	47	1157	814	94	885
ENSG00000092607	TBX15	106510	98	359	1523	1837	1604	281	1546	866	589	329	147	184	485	21	4	474	604	839	67	54	18	148	356	195	181	37	171	147	357	82	154	2	43	0	2	8	860	347	38	11	20	44	70	4	4	1	0
ENSG00000092621	PHGDH	95815	4584	3155	6078	4986	5067	4740	5315	2666	3079	425	409	1034	2013	508	2520	10867	350	169	584	630	161	637	471	245	1233	715	2183	972	1621	2129	3945	2062	1627	809	1939	5454	4885	481	95	27	18	341	275	4	0	3	31
ENSG00000092758	COL9A3	24915	54	48	930	760	849	8513	35	50	45	92	44	37	83	113	153	5	55	32	64	53	3	42	90	38	116	5	47	157	126	59	66	36	50	68	864	2127	242	15	0	2	10	2	0	0	3	0	23
ENSG00000092820	EZR	53627	810	613	11467	15741	9963	3190	2091	970	800	3467	4859	497	1108	2424	833	12662	1607	4058	6862	8897	551	168	704	966	359	519	475	999	590	3291	2128	3567	2534	1078	1569	1192	1146	609	76	18144	6135	144	114	9178	6516	1894	12449
ENSG00000092841	MYL6	5335	8025	3921	19540	19381	16382	8122	32786	1264	918	1748	3338	5356	5270	8048	5896	56299	8814	3688	3769	4613	1193	899	4191	3768	1898	2154	1696	4120	4069	3912	6647	5446	5872	2538	2358	1463	12865	3431	333	17963	10150	351	289	5414	3508	2055	6851
ENSG00000092847	AGO1	60724	473	377	1138	521	501	1040	1161	384	324	384	488	145	152	632	618	2070	495	377	646	572	158	175	329	393	311	224	465	155	185	672	324	1128	435	756	1015	1127	807	106	43	406	209	67	30	306	291	99	646
ENSG00000092850	TEKT2	4181	0	1	5	3	0	6	2	0	6	4	2	1	2	1	14	10	1	0	41	19	0	0	1	0	0	0	0	7	1	1	0	0	0	3	2	34	7	2	1	0	1	0	0	0	1	0	2
ENSG00000092853	CLSPN	49760	3	4	413	51	74	163	582	1	3	9	11	0	3	11	456	1451	10	1	90	108	6	3	1	3	7	10	21	2	1	2	6	28	14	85	208	290	428	44	10	11	5	0	0	5	3	3	5
ENSG00000092871	RFFL	83329	228	277	273	562	456	976	90	218	280	579	488	458	463	950	550	546	868	642	178	228	252	134	154	151	224	289	152	132	101	444	230	392	133	183	333	364	136	163	50	665	373	170	75	566	441	81	1191
ENSG00000092929	UNC13D	17492	265	185	44	88	76	1506	7	164	167	584	1725	132	422	77	1067	11	27	35	565	655	74	69	34	22	60	240	169	455	292	21	16	32	38	31	38	1167	22	81	21	1934	930	14	24	773	238	91	286
ENSG00000092931	MFSD11	45584	164	208	715	449	382	283	272	125	120	252	253	142	94	428	336	495	199	139	215	299	79	60	71	97	131	139	141	72	128	321	271	393	328	216	254	238	263	81	18	405	190	21	11	286	241	32	425
ENSG00000092964	DPYSL2	144147	370	89	1661	1855	1082	2411	3293	109	101	1425	1523	135	98	756	154	6541	804	677	2181	2179	230	133	365	276	63	207	289	334	193	1585	557	600	131	796	458	1569	5592	316	22	1988	767	9	16	600	448	149	2532
ENSG00000092969	TGFB2	99283	10	2	89	10	8	0	257	13	13	732	1286	0	2	124	8	590	240	10	515	534	2	1	189	659	0	2	10	7	3	0	1	1	7	330	498	1	136	11	2	175	5	1	5	137	43	32	39
ENSG00000092978	GPATCH2	204098	61	89	184	101	113	165	216	132	142	206	281	85	86	155	179	497	196	142	302	340	75	30	48	58	74	45	71	55	34	140	35	171	155	218	194	117	182	51	41	146	60	15	15	88	98	32	401
ENSG00000093000	NUP50	24092	455	509	1672	1597	1654	1054	1228	665	730	1922	1339	659	809	883	1962	3189	670	435	492	625	804	308	369	407	418	784	651	267	298	1129	497	1297	690	825	998	990	926	304	99	1151	449	84	56	604	466	98	1102
ENSG00000093009	CDC45	41155	2	2	704	121	264	376	708	2	5	16	9	3	2	26	773	1524	10	0	33	43	4	1	0	1	2	9	12	2	14	3	5	10	6	66	121	598	275	22	11	7	2	1	0	1	0	0	0
ENSG00000093010	COMT	28242	1953	3714	2144	1547	1477	3967	3400	779	828	2644	1636	2528	3259	1653	1455	5539	972	939	409	650	420	619	594	577	1405	1338	1740	3578	3274	479	830	632	743	690	880	2596	2042	98	29	899	552	147	119	528	366	52	1045
ENSG00000093072	ADA2	79445	385	381	2	48	76	0	74	284	319	24	19	18	55	17	251	71	11	3	303	261	703	230	49	39	47	344	321	226	325	3	2	3	9	51	2	0	148	43	3	20	0	1	5	0	0	0	1093
ENSG00000093100	AC016026.1	23845	0	4	0	0	0	0	0	6	11	9	19	6	1	7	3	10	7	11	9	5	2	0	2	3	2	0	2	0	0	2	0	4	1	2	7	0	0	9	0	0	0	1	2	0	0	2	3
ENSG00000093134	VNN3	14148	59	195	13	20	18	3	1	1125	1417	1222	1833	924	1850	189	735	0	39	40	11	9	131	127	264	75	128	197	121	52	105	99	100	99	18	300	201	2	1	230	235	102	30	35	61	8	11	5	33
ENSG00000093144	ECHDC1	54897	1031	1018	2225	2646	2259	908	1311	843	964	1165	1263	496	777	1075	391	2163	912	605	405	491	394	299	581	819	878	778	814	502	541	2319	1497	3842	2555	935	867	1157	852	297	74	814	170	150	91	293	243	50	988
ENSG00000093167	LRRFIP2	131063	749	817	1488	1206	1095	838	1309	847	1011	1450	1118	727	825	816	1572	5319	929	743	367	491	589	259	370	392	537	449	767	586	518	1911	1079	2715	1410	327	521	361	1174	542	131	1029	590	213	111	498	543	162	1232
ENSG00000093183	SEC22C	53111	275	177	987	1280	1199	574	1131	175	165	510	770	76	103	339	660	2458	472	224	373	383	108	67	195	212	138	187	146	154	146	511	593	809	750	336	393	335	579	73	14	413	119	27	21	276	278	23	405
ENSG00000093217	XYLB	74588	836	1165	568	674	678	773	74	1156	918	152	163	380	551	365	786	212	396	329	34	60	123	354	89	106	524	208	816	254	325	806	539	564	369	309	317	748	52	193	51	74	22	193	114	31	54	5	102
ENSG00000094631	HDAC6	23605	2209	2931	1655	1682	1394	1421	547	1944	2342	2151	1392	2060	5706	1641	7093	1385	2884	3190	733	684	674	693	438	464	1369	1050	2419	2011	1673	3037	2847	1300	1092	762	1176	1040	661	278	162	517	212	338	255	442	380	69	1523
ENSG00000094661	OR1I1	10759	0	0	0	0	0	0	0	0	0	0	0	0	0	2	2	0	0	0	0	0	0	0	0	0	0	0	0	0	0	0	0	0	0	0	0	0	0	8	0	0	0	0	0	0	0	0	0
ENSG00000094755	GABRP	50697	11	1	0	0	0	0	0	80	18	27	3	2	3	1	2	3	4	0	1083	1674	4	3	2	2	5	0	15	121	3	0	0	0	0	2	1	0	0	34	0	216	0	3	8	164	16	50	3766
ENSG00000094804	CDC6	16778	20	12	790	505	735	830	1312	8	14	32	53	6	28	208	588	2564	62	4	115	151	9	2	7	10	14	51	23	6	7	54	51	53	42	177	362	914	289	56	4	48	41	0	0	25	25	5	111
ENSG00000094841	UPRT	148497	78	73	195	205	230	147	264	69	107	107	228	56	59	107	94	353	98	68	91	109	70	25	79	103	64	77	89	66	63	156	153	136	168	144	140	160	290	56	7	174	45	15	11	71	68	7	209
ENSG00000094880	CDC23	25693	283	318	1157	853	926	843	917	197	265	462	651	83	150	298	421	2294	395	241	454	582	123	46	163	224	148	160	193	125	123	526	362	560	386	519	731	853	387	83	25	323	95	47	19	214	181	24	388
ENSG00000094914	AAAS	17408	537	416	1988	971	1131	989	1156	352	410	308	464	441	515	1744	3754	2666	281	240	246	305	124	132	229	214	205	398	326	329	453	553	619	803	816	616	492	1301	879	78	40	200	106	55	45	171	254	58	583
ENSG00000094916	CBX5	49191	462	373	3323	1845	1998	1238	4058	431	461	1266	1243	136	176	780	1579	9496	1085	911	2181	1957	101	141	355	523	333	237	358	213	169	1526	450	2139	1019	1474	2530	915	2711	115	75	982	298	82	43	556	564	176	891
[truncated: 35,312 more rows]
[truncated: 38 more columns]

## Sheet: 4.2. Normalized Counts
external_gene_name	Du_PHH_1	Du_PHH_2	Du_Fib_HLC_1	Du_Fib_HLC_2	Du_Fib_HLC_3	Du_HepG2	Du_Fibroblast	Fu_PHH_1	Fu_PHH_2	Fu_Hep_HLC_1	Fu_Hep_HLC_2	Kim_PHH_1	Kim_PHH_2	Kim_Hep_HLC	Kim_Fetal_Hep	Kim_Fibroblast	Koui_PHH_1	Koui_PHH_2	Koui_PSC_HLC_1	Koui_PSC_HLC_2	Xiang_PHH_1	Xiang_PHH_2	Xiang_Hep_HLC_D15	Xiang_Hep_HLC_D27	Xie_PHH_1	Xie_PHH_2	Xie_PHH_3	Xie_Liver_1	Xie_Liver_2	Xie_Fib_HLC_E1	Xie_Fib_HLC_E2	Xie_Fib_HLC_L1	Xie_Fib_HLC_L2	Xie_Fetal_Hep_1	Xie_Fetal_Hep_2	Xie_HepG2	Xie_Fibroblast	Huch_Liver_1	Huch_Liver_2	Huch_Chol_HLC_1	Huch_Chol_HLC_2	Schneeberger_PHH_1	Schneeberger_PHH_2	Schneeberger_Chol_HLC_1	Schneeberger_Chol_HLC_2	Schneeberger_Chol_HLC_3	Rimland_CBD_1	Rimland_CBD_2	Rimland_CBD_3
TSPAN6	10.4927	10.4434	9.08263	9.06579	9.01636	9.71521	8.88466	10.3848	10.2666	8.92707	8.87952	10.2293	9.57496	9.61741	8.83258	7.83617	10.0009	10.1615	9.42013	9.51679	9.63055	9.96561	9.47491	10.4335	10.7015	9.84506	10.2314	9.76317	10.0418	9.61577	9.95216	9.2971	10.4443	9.96227	9.96596	10.148	8.59297	10.0002	9.27009	9.54133	9.85971	10.1607	9.94249	9.6827	10.369	9.45294	8.93603	8.46838	8.9083
TNMD	3.25478	3.59553	3.25478	3.25478	3.25478	3.25478	5.09778	3.25478	3.25478	3.25478	3.35179	3.25478	3.25478	3.25478	3.25478	3.25478	3.25478	3.25478	3.25478	3.43047	3.25478	3.25478	3.25478	3.25478	3.25478	3.6451	3.25478	3.25478	5.0042	3.5044	3.25478	3.25478	3.91735	3.25478	3.25478	3.25478	3.69712	3.25478	3.25478	3.25478	3.25478	3.26842	3.26842	3.25478	3.25478	3.25971	3.25478	3.25478	3.25478
DPM1	7.999	8.00545	8.78887	7.92059	7.8939	9.02957	8.21264	8.26165	8.63889	9.04401	8.45256	8.16489	7.59826	8.2503	6.73993	8.45025	8.81702	8.94942	8.33208	8.35624	8.64253	8.0547	8.33234	8.76326	9.08925	8.71635	8.30167	8.41171	8.66015	8.50315	8.61385	8.73675	8.83222	8.61962	8.43747	9.59636	8.69964	8.79225	8.16295	8.52832	8.55933	8.27854	7.83942	7.66317	7.90211	7.6125	8.08212	7.83216	7.62513
SCYL3	7.09383	7.75331	7.28011	7.11208	7.11436	5.79113	6.27602	7.79993	7.97936	7.08541	7.09484	8.27567	8.21656	7.657	6.94938	7.10796	8.11762	8.56327	7.15983	7.6384	7.2271	7.49473	6.76814	6.70928	8.10129	7.54261	7.25031	6.39494	6.20785	6.86738	7.05105	7.03178	6.55055	6.77899	7.22576	5.98337	6.04684	7.55476	7.8078	8.13751	8.07177	8.35791	7.89841	7.67102	8.36327	8.19114	9.34128	9.51679	8.67038
C1orf112	4.73163	5.6128	6.02419	5.21063	5.7023	6.83826	6.86887	5.84793	5.66458	4.33506	4.65403	6.79608	7.0879	5.66106	7.51739	7.59583	5.73074	5.67125	6.30116	6.61821	5.66891	5.47447	5.34159	5.26496	6.1492	5.96176	4.95299	4.54976	4.15525	5.32716	4.89711	5.67455	5.19045	5.85897	6.39792	7.40882	6.00453	6.14677	6.28903	6.02757	6.07034	5.87171	5.46147	5.71116	5.68203	5.24837	5.48541	5.74706	5.56361
FGR	6.62466	5.98923	5.96963	3.25478	3.25478	3.25478	3.57843	6.2125	8.19161	4.33506	3.93052	3.25478	5.52716	4.03371	7.46701	3.88119	3.25478	3.25478	3.25478	3.43047	9.36634	7.32185	4.71552	4.35977	6.43953	8.26183	6.43864	8.81207	7.52697	4.68908	5.80143	4.81293	4.85045	3.25478	4.53464	5.1896	4.2887	6.55728	7.74102	3.91931	4.03513	4.46906	4.50552	3.25478	3.25478	3.25971	5.53703	4.70546	6.07557
CFH	13.2267	13.8737	8.04119	6.52425	8.77543	4.75866	7.4742	14.0283	14.0048	13.4588	13.6484	13.6484	13.5717	12.8308	11.8204	7.72155	13.1391	12.8713	9.73664	10.4668	14.1341	13.938	14.3303	13.722	14.0476	13.593	13.683	13.0235	12.8713	4.99155	4.95129	5.30923	5.46193	13.8167	12.862	5.27473	9.65329	13.6632	14.3303	10.1015	8.16971	13.7787	13.593	6.82307	10.9121	8.55207	12.4518	10.3142	10.139
FUCA2	8.90977	8.83091	9.63848	9.93584	9.61944	10.2605	9.28672	8.17355	8.24188	8.7648	9.01729	9.58812	9.01397	11.0605	8.64309	10.1899	10.3685	9.91419	10.1427	10.438	9.07074	8.83627	9.96194	9.5743	8.70336	8.99405	8.98438	8.86662	9.35122	9.67984	9.868	9.8904	9.97043	10.6492	10.7485	9.71475	9.65453	10.0669	7.97172	10.5208	10.8751	9.41098	9.15124	10.2509	10.2645	9.56388	10.1878	10.0885	9.973
GCLC	10.2266	10.6172	9.58929	9.43662	9.49063	9.72078	6.88133	10.8646	11.385	9.53334	9.83361	9.42378	9.34942	8.44154	10.0611	7.2787	10.3293	11.2278	8.59721	8.82438	11.3738	9.95534	10.0042	10.784	10.7497	10.1411	10.651	10.1362	10.2361	11.2021	11.2062	11.9223	10.9632	8.52528	8.92275	9.04567	6.54418	10.4177	10.4869	9.41991	9.16703	11.4191	11.3642	9.16974	10.218	9.39284	10.5116	9.57329	9.83181
NFYA	7.47338	7.58424	8.20938	7.79512	7.8078	8.26183	8.72412	8.09201	8.09804	8.0805	7.90745	7.61265	7.56056	8.05346	8.19274	8.73769	7.03358	7.39414	8.42818	7.60133	7.4892	7.81378	7.11259	7.09484	8.01028	7.11495	7.96957	6.73993	7.09056	8.29174	7.64956	8.33296	7.67253	8.67969	8.7397	8.17178	8.12628	7.99109	9.08326	8.47797	8.44995	8.61057	8.05057	8.64195	8.62895	7.32961	8.18128	8.49186	8.26077
STPG1	5.13748	5.50112	4.98197	6.70107	6.52425	6.73823	7.44215	5.46226	5.33767	6.7578	6.38527	5.20886	5.31569	5.10091	6.67434	7.10248	6.13765	5.35029	5.96352	5.83939	4.85446	4.83842	6.54412	6.65614	4.86068	5.08992	5.32982	4.85033	4.58044	5.10241	6.09503	4.90447	5.66828	5.41643	6.18885	6.55665	6.75939	4.92263	4.83292	7.17866	7.37419	4.98372	5.04092	7.64162	7.59918	7.22304	6.16672	6.75328	6.46223
NIPAL3	6.39374	6.70196	8.17549	8.62499	8.85625	8.01329	8.57317	6.56708	6.46663	8.84308	8.83627	6.70015	6.22525	6.91193	7.50776	9.41801	7.56072	7.1542	9.21276	9.25964	6.349	7.2309	7.81551	7.90836	6.48354	6.56166	6.83362	6.17751	6.46869	7.53347	8.42127	7.55106	8.24628	7.42116	7.39192	7.87391	8.40457	6.86482	6.95852	9.75402	8.8885	6.49016	6.06128	10.0145	10.0074	9.74111	8.94049	9.13224	8.94703
[truncated: 37,299 more rows]
[truncated: 36 more columns]

## Sheet: 4.3. Metadata
id	Author	Type	Type2
Du_PHH_1	Du	PHH	NA
Du_PHH_2	Du	PHH	NA
Du_Fib_HLC_1	Du	Fib_HLC	NA
Du_Fib_HLC_2	Du	Fib_HLC	NA
Du_Fib_HLC_3	Du	Fib_HLC	NA
Du_HepG2	Du	HepG2	NA
[truncated: 79 more rows]
