# Supplementary material for: A comprehensive transcriptomic comparison of hepatocyte model systems improves selection of models for experimental use
Source: Commun Biol. 2022 Oct 14;5:1094. doi: 10.1038/s42003-022-04046-9 (PMC9568534; doi:10.1038/s42003-022-04046-9)
Supplement: Supplementary file 8 — Supplementary Data 5 [file 42003_2022_4046_MOESM8_ESM.xlsx]

## Sheet: 5.0. Title
A comprehensive transcriptomic comparison of hepatocyte model systems improves selection of models for experimental use
Arif Ibrahim Ardisasmita, Imre F. Schene, Indi P. Joore, Gautam Kok, Delilah Hendriks, Benedetta Artegiani, Michal Mokry, Edward E. S. Nieuwenhuis, & Sabine A. Fuchs
Supplementary Data 5. Median DBS based on hepatocyte functions and liver zonation gene sets
This file contains two Excel sheets:
	5.1.	Median DBS of hepatic function related gene sets
	5.2.	Median DBS of periportal and pericentral modules

## Sheet: 5.1. Median DBS Hep Functions
	Boon_PHH	Du_PHH	Fu_PHH	Gao_PHH	Kim_PHH	Koui_PHH	Schneeberger_PHH	Wang_PHH	Xiang_PHH	Xie_PHH	Huch_Liver	Mun_Liver	Xie_Liver	Mun_Fetal_Hep	Kim_Fetal_Hep	Wang_Fetal_Hep	Xie_Fetal_Hep	Fu_Hep_HLC	Kim_Hep_HLC	Xiang_Hep_HLC_D15	Xiang_Hep_HLC_D27	Hu_FHep_HLC	Huch_Chol_HLC	Schneeberger_Chol_HLC	Du_Fib_HLC	Gao_Fib_HLC	Xie_Fib_HLC_E	Xie_Fib_HLC_L	Boon_PSC_HLC	Boon_PSC_HLC_3X	Gao_PSC_HLC	Koui_PSC_HLC	Mun_PSC_HLC	Wang_PSC_HLC	Boon_HepG2	Du_HepG2	Xie_HepG2	Rimland_CBD	Du_Fibroblast	Gao_Fibroblast	Kim_Fibroblast	Xie_Fibroblast	Mun_PSC	Wang_PSC
Top_Expressed_Liver_Genes	0.848038	0.861573	0.842424	0.805446	0.825604	0.782675	0.854194	0.851979	0.856243	0.856767	0.794789	0.845809	0.84943	0.833003	0.677217	0.505641	0.59578	0.724211	0.708206	0.763057	0.678189	0.602587	0.285868	0.246619	0.597297	0.371546	0.597293	0.546089	0.509892	0.534533	0.427674	0.518206	0.396534	0.644972	0.508801	0.55843	0.552615	0.223316	0.185796	0.0743758	0.0739252	0.34666	0.10478	0.109819
Liver_Specific_Genes	0.84971	0.835888	0.846179	0.851963	0.821409	0.685132	0.866381	0.830913	0.836775	0.846626	0.704995	0.833895	0.814624	0.638577	0.515222	0.29066	0.354994	0.540205	0.440833	0.602841	0.484267	0.514086	0.126705	0.150464	0.254192	0.142616	0.366354	0.322256	0.222855	0.237108	0.171397	0.232627	0.176037	0.486028	0.252776	0.301958	0.324167	0.117848	0.0903017	0.0631721	0.0599266	0.173452	0.0671011	0.0690746
Urea_Cycle	0.860337	0.873822	0.866802	0.868397	0.797158	0.781103	0.825513	0.840284	0.858147	0.853687	0.655171	0.86688	0.853605	0.775211	0.690705	0.478009	0.56941	0.691302	0.468412	0.757772	0.624194	0.640009	0.0982099	0.148934	0.47285	0.158077	0.660482	0.446883	0.542607	0.445758	0.30211	0.342859	0.353572	0.703628	0.279286	0.360945	0.31939	0.149791	0.173722	0.152989	0.184315	0.251615	0.181315	0.119111
Cholesterol_Metabolism	0.783472	0.767407	0.773785	0.771367	0.724149	0.680373	0.776076	0.723422	0.735326	0.786909	0.681039	0.764499	0.707419	0.665633	0.616724	0.456792	0.511066	0.53553	0.561348	0.592143	0.512402	0.595954	0.258907	0.215358	0.488211	0.273134	0.576069	0.544039	0.451541	0.438346	0.401716	0.433091	0.373696	0.553929	0.483391	0.515602	0.510552	0.14169	0.151021	0.0804731	0.0366151	0.248047	0.123885	0.0958968
Complement	0.840899	0.843134	0.831947	0.815002	0.798933	0.679844	0.798046	0.805125	0.825827	0.844313	0.768371	0.821933	0.794504	0.750986	0.641267	0.439991	0.488386	0.663064	0.6323	0.725901	0.61605	0.61596	0.242856	0.222665	0.399792	0.267904	0.438841	0.383512	0.37542	0.390377	0.328291	0.371558	0.337361	0.628339	0.401589	0.450338	0.455743	0.247382	0.129599	0.0745979	0.0749978	0.233797	0.0939211	0.0975869
Bile_Secretion	0.794206	0.787686	0.782545	0.780959	0.742122	0.694669	0.762567	0.745236	0.760976	0.782914	0.577203	0.764773	0.753468	0.454206	0.394185	0.324938	0.376389	0.569962	0.476114	0.601193	0.568987	0.394057	0.270768	0.255606	0.381664	0.163289	0.461602	0.434011	0.271011	0.301737	0.202524	0.34671	0.230601	0.481669	0.262018	0.30962	0.317631	0.157998	0.123991	0.0840591	0.0636865	0.19129	0.0725591	0.0714432
Drug_Metabolism	0.749179	0.774465	0.777937	0.770054	0.747445	0.681516	0.75517	0.75507	0.757756	0.746864	0.582512	0.780996	0.750921	0.401402	0.334545	0.345594	0.384954	0.594683	0.529781	0.577048	0.531657	0.344394	0.301806	0.339798	0.378275	0.208292	0.52824	0.485833	0.191538	0.206322	0.172527	0.365163	0.301864	0.425005	0.196351	0.276695	0.311185	0.353551	0.139097	0.0923803	0.0877917	0.230089	0.0947394	0.0826938
Gluconeogenesis	0.791482	0.744214	0.756656	0.77052	0.748174	0.614814	0.773448	0.757427	0.779376	0.795247	0.616058	0.777996	0.762339	0.634104	0.549564	0.421388	0.435964	0.55344	0.522107	0.579632	0.508617	0.381271	0.425199	0.413406	0.500759	0.315336	0.652954	0.646758	0.348237	0.351005	0.181671	0.390293	0.412726	0.54276	0.261829	0.31257	0.334756	0.446031	0.126168	0.0625538	0.0749138	0.175771	0.0958639	0.10715
Fatty_Acid_Metabolism	0.744238	0.760997	0.733164	0.736711	0.691376	0.628682	0.73088	0.679084	0.724644	0.751044	0.594741	0.724583	0.679454	0.528754	0.446205	0.338739	0.386333	0.437027	0.489752	0.672741	0.637181	0.422057	0.379056	0.348125	0.532745	0.36405	0.491389	0.533373	0.368871	0.389755	0.411618	0.371511	0.313024	0.36092	0.387975	0.438872	0.429603	0.314587	0.234266	0.172427	0.253197	0.242812	0.174815	0.114933
Glycogen_Metabolism	0.651983	0.675169	0.661643	0.63673	0.55365	0.494672	0.630593	0.585739	0.655284	0.680178	0.533402	0.67582	0.633175	0.491893	0.268102	0.387784	0.352361	0.452558	0.343904	0.555224	0.490795	0.415913	0.358262	0.26972	0.450899	0.329836	0.489813	0.462727	0.380106	0.360594	0.155039	0.3977	0.369535	0.373271	0.326528	0.399521	0.305023	0.29699	0.213819	0.201702	0.195124	0.270481	0.125269	0.0801464
All_Genes	0.585513	0.57806	0.57421	0.567845	0.504224	0.461809	0.521063	0.507737	0.546128	0.593145	0.420487	0.591024	0.504844	0.408515	0.301495	0.284505	0.340776	0.387736	0.376716	0.482607	0.434349	0.358867	0.192734	0.178134	0.312638	0.241204	0.348477	0.340731	0.261398	0.279065	0.205006	0.235628	0.223334	0.312345	0.228405	0.253918	0.253165	0.235092	0.12619	0.122204	0.119587	0.148479	0.0954953	0.0425523
	red fill indicates the highest DBS value among HLCs for each gene set

## Sheet: 5.2. Median DBS liver zonation
	Periportal Module		Pericentral Module
	Median DBS	Median DBS (Relative to PHH Liver)	Median DBS	Median DBS (Relative to PHH Liver)
Boon_PSC_HLC	0.321349	0.376827	0.319873	0.414643
Boon_PSC_HLC_3X	0.332954	0.390435	0.337599	0.43762
CBD	0.268575	0.314941	0.154976	0.200891
Du_Fib_HLC	0.450276	0.528011	0.482754	0.625782
Fetal_Hep	0.475223	0.557265	0.431902	0.559863
Fibroblast	0.160764	0.188519	0.101274	0.131278
Fu_Hep_HLC	0.650307	0.762575	0.628828	0.815133
Gao_Fib_HLC	0.275597	0.323175	0.22696	0.294202
Gao_PSC_HLC	0.246838	0.289452	0.249513	0.323437
HepG2	0.332709	0.390148	0.437556	0.567193
Hu_FHep_HLC	0.531278	0.622998	0.478187	0.619861
Huch_Chol_HLC	0.30437	0.356916	0.20824	0.269936
Kim_Hep_HLC	0.530128	0.621649	0.530863	0.688143
Koui_PSC_HLC	0.420941	0.493612	0.308125	0.399414
Mun_PSC_HLC	0.311332	0.36508	0.265537	0.344209
PHH_Liver	0.852778	1	0.771442	1
PSC	0.0959131	0.112471	0.0805943	0.104472
Schneeberger_Chol_HLC	0.314049	0.368267	0.183516	0.237887
Wang_PSC_HLC	0.522712	0.612952	0.476965	0.618277
Xiang_Hep_HLC_D15	0.677698	0.794695	0.639406	0.828845
Xiang_Hep_HLC_D27	0.59548	0.698283	0.544817	0.706231
Xie_Fib_HLC_E	0.538475	0.631437	0.543665	0.704738
Xie_Fib_HLC_L	0.492162	0.577128	0.462995	0.600168
