# Supplementary material for: A comprehensive transcriptomic comparison of hepatocyte model systems improves selection of models for experimental use
Source: Commun Biol. 2022 Oct 14;5:1094. doi: 10.1038/s42003-022-04046-9 (PMC9568534; doi:10.1038/s42003-022-04046-9)
Supplement: Supplementary file 9 — Supplementary Data 6 [file 42003_2022_4046_MOESM9_ESM.xlsx]

## Sheet: 6.0. Title
A comprehensive transcriptomic comparison of hepatocyte model systems improves selection of models for experimental use
Arif Ibrahim Ardisasmita, Imre F. Schene, Indi P. Joore, Gautam Kok, Delilah Hendriks, Benedetta Artegiani, Michal Mokry, Edward E. S. Nieuwenhuis, & Sabine A. Fuchs
Supplementary Data 6. HLC Identity analysis
This file contains five Excel sheets:
	6.1.	CellNet cell/tissue classification score
	6.2.	CellNet GRN status
	6.3.	Adult/fetal hepatocyte classicifation score
	6.4.	CellNet liver transcription factor network influence score
	6.5.	HLCompR benchmarking againts CellNet

## Sheet: 6.1. CT Class
c/t_class	Boon_PHH_1	Du_PHH_1	Fu_PHH_1	Gao_PHH_1	Kim_PHH_1	Koui_PHH_1	Schneeberger_PHH_1	Xiang_PHH_1	Huch_Liver_1	Huch_Liver_2	Mun_Liver	Xie_Liver_1	Kim_Fetal_Hep	Xie_Fetal_Hep_1	Fu_Hep_HLC_1	Fu_Hep_HLC_2	Kim_Hep_HLC	Xiang_Hep_HLC_D15	Xiang_Hep_HLC_D27	Hu_FHep_HLC_1	Hu_FHep_HLC_2	Huch_Chol_HLC_1	Huch_Chol_HLC_2	Schneeberger_Chol_HLC_1	Schneeberger_Chol_HLC_2	Schneeberger_Chol_HLC_3	Du_Fib_HLC_1	Du_Fib_HLC_2	Du_Fib_HLC_3	Gao_Fib_HLC_1	Gao_Fib_HLC_2	Gao_Fib_HLC_3	Gao_Fib_HLC_4	Xie_Fib_HLC_E1	Xie_Fib_HLC_E2	Xie_Fib_HLC_L1	Xie_Fib_HLC_L2	Boon_PSC_HLC_1	Boon_PSC_HLC_2	Boon_PSC_HLC_3X_1	Boon_PSC_HLC_3X_2	Gao_PSC_HLC_1	Gao_PSC_HLC_2	Gao_PSC_HLC_3	Gao_PSC_HLC_4	Koui_PSC_HLC_1	Koui_PSC_HLC_2	Mun_PSC_HLC_1	Mun_PSC_HLC_2
lung	0	0	0	0	0	0.0035	0	0.0005	0	0.001	0	0.0035	0.003	0.014	0.0105	0.0865	0	0	0.006	0.004	0.003	0.133	0.064	0.0995	0.126	0.0545	0.062	0.0245	0.012	0.0085	0.0075	0.0465	0.0135	0.02	0.0245	0.031	0.047	0.046	0.044	0.0185	0.019	0.007	0.0065	0.0095	0.0345	0.47	0.366	0.0235	0.025
neuron	0	0	0	0	0	0.0005	0	0	0.0025	0	0	0	0.0055	0	0	0	0	0.0135	0.003	0.001	0.02	0.0015	0.001	0.0015	0.0005	0.003	0.014	0.0045	0.0035	0.0005	0.004	0.0005	0.002	0.0135	0.014	0.013	0.017	0.0145	0.008	0.021	0.021	0.0095	0.007	0.0105	0.006	0.0055	0	0	0.0165
intestine_colon	0	0	0.0015	0	0.0005	0.012	0.004	0	0.032	0.022	0	0.011	0.015	0.057	0.0475	0.1045	0.026	0.011	0.025	0.0725	0.118	0.575	0.634	0.7105	0.623	0.5305	0.2205	0.484	0.4525	0.062	0.07	0.0725	0.0905	0.3065	0.2905	0.309	0.191	0.138	0.1305	0.0695	0.0715	0.1335	0.1265	0.1925	0.2155	0.348	0.419	0.689	0.6735
kidney	0.016	0	0.0005	0	0	0.0365	0	0.0075	0.009	0.0205	0.006	0.0035	0.118	0.009	0.0155	0.0225	0.009	0.0135	0.021	0.0995	0.1025	0.0675	0.056	0.0435	0.0795	0.0045	0.1725	0.188	0.2175	0.0245	0.0285	0.0375	0.0245	0.0475	0.035	0.023	0.0095	0.0255	0.0345	0.079	0.085	0.051	0.0485	0.064	0.07	0.166	0.101	0.028	0.0265
heart	0.0005	0	0.001	0.0005	0	0.003	0.0015	0.0005	0.001	0	0	0.012	0.001	0	0.0005	0.002	0.0005	0.0015	0.003	0.0015	0.0015	0.0025	0.002	0.0005	0.0005	0.0015	0.0575	0.0495	0.05	0	0	0.0005	0	0.051	0.0505	0.0475	0.016	0.0035	0.0035	0.002	0.001	0.0345	0.026	0.012	0.0025	0.031	0.029	0.0035	0.002
liver	1	0.99	0.9955	0.995	0.994	0.971	0.9925	0.9955	0.9885	0.8975	0.9995	1	0.871	0.721	0.957	0.9075	0.796	0.972	0.8715	0.9005	0.844	0.1855	0.071	0.098	0.129	0.0165	0.5005	0.54	0.5625	0.1195	0.1105	0.1325	0.199	0.717	0.6975	0.6115	0.5775	0.51	0.492	0.4885	0.536	0.28	0.2375	0.3695	0.441	0.394	0.564	0.224	0.245
skeletal_muscle	0	0	0	0	0	0	0	0	0	0.0025	0	0	0.002	0	0	0	0	0.0015	0	0	0	0	0	0	0	0	0.009	0	0	0	0	0	0.009	0.028	0.0245	0.028	0.026	0	0	0.003	0.003	0.0005	0.0005	0.0005	0	0.0005	0.0005	0.0025	0
esc	0	0	0.001	0	0	0.002	0	0	0	0	0	0	0	0	0	0	0	0.0005	0.0005	0.004	0.004	0.068	0	0.0345	0.032	0.004	0.002	0.005	0.005	0.0085	0.014	0.006	0.0035	0.0335	0.004	0.045	0.006	0.0915	0.0885	0.043	0.047	0.3095	0.3965	0.0835	0.0675	0.023	0.005	0.022	0.0235
endothelial_cell	0	0	0	0	0	0.008	0	0	0	0	0	0	0	0.014	0.0085	0.01	0	0.0005	0.032	0	0.001	0.0185	0	0.035	0.018	0	0.003	0	0	0.0035	0.0035	0.0055	0.0105	0.0205	0.0185	0.0005	0	0.002	0.002	0.0015	0.0015	0.0045	0.01	0.005	0.003	0.0005	0.008	0.0145	0.0115
hspc	0	0.0005	0	0	0	0.0055	0.0005	0	0.0315	0	0	0.0005	0.1575	0.0005	0.0145	0.017	0	0.01	0	0.0145	0.0065	0.001	0.001	0.01	0.0295	0	0.02	0.053	0.052	0.0005	0.004	0.0205	0.009	0.0215	0.051	0.0205	0.017	0.007	0.0065	0.001	0.001	0.023	0.018	0.0395	0.0205	0.036	0.023	0	0.003
b_cell	0	0	0	0	0	0	0	0	0	0	0	0	0	0	0.0005	0	0	0	0	0	0	0	0	0	0	0	0.0005	0.0005	0	0	0	0	0	0.0015	0.0015	0.0015	0.001	0	0	0	0	0	0	0	0	0	0	0	0
monocyte_macrophage	0	0	0	0	0.0035	0.0005	0	0.0295	0	0	0	0.007	0	0	0.005	0.006	0.0045	0.003	0.0025	0	0	0.0055	0.007	0.008	0.004	0	0.0145	0.006	0.0045	0	0.0005	0	0	0.0145	0.0065	0.01	0.028	0	0.001	0	0	0	0	0.0015	0.0085	0.001	0.0015	0.0015	0.0005
t_cell	0	0	0	0	0	0.001	0	0	0	0	0	0.0025	0	0	0	0	0	0.0005	0	0	0	0.008	0	0.005	0.005	0	0.0005	0.0065	0	0	0	0	0	0	0	0	0	0.001	0.001	0.001	0.001	0	0	0.0025	0.005	0.003	0.008	0.0045	0.0045
fibroblast	0	0	0	0	0.0035	0	0	0	0.006	0	0	0.0085	0	0.0785	0.0005	0.064	0.015	0.021	0.012	0.0075	0.006	0.0325	0.0095	0.0235	0.017	0.0075	0.043	0.012	0.006	0.074	0.1005	0.1355	0.117	0.0005	0.0005	0.0375	0.005	0.0125	0.0125	0.009	0.009	0.0375	0.0285	0.049	0.0225	0.012	0.022	0.057	0.053
[truncated: 13 more columns]

## Sheet: 6.2. GRN Status
HLCompR Data
GRN_status	Boon_PHH_1	Du_PHH_1	Fu_PHH_1	Gao_PHH_1	Kim_PHH_1	Koui_PHH_1	Schneeberger_PHH_1	Xiang_PHH_1	Huch_Liver_1	Huch_Liver_2	Mun_Liver	Xie_Liver_1	Kim_Fetal_Hep	Xie_Fetal_Hep_1	Fu_Hep_HLC_1	Fu_Hep_HLC_2	Kim_Hep_HLC	Xiang_Hep_HLC_D15	Xiang_Hep_HLC_D27	Hu_FHep_HLC_1	Hu_FHep_HLC_2	Huch_Chol_HLC_1	Huch_Chol_HLC_2	Schneeberger_Chol_HLC_1	Schneeberger_Chol_HLC_2	Schneeberger_Chol_HLC_3	Du_Fib_HLC_1	Du_Fib_HLC_2	Du_Fib_HLC_3	Gao_Fib_HLC_1	Gao_Fib_HLC_2	Gao_Fib_HLC_3	Gao_Fib_HLC_4	Xie_Fib_HLC_E1	Xie_Fib_HLC_E2	Xie_Fib_HLC_L1	Xie_Fib_HLC_L2	Boon_PSC_HLC_1	Boon_PSC_HLC_2	Boon_PSC_HLC_3X_1	Boon_PSC_HLC_3X_2	Gao_PSC_HLC_1	Gao_PSC_HLC_2	Gao_PSC_HLC_3	Gao_PSC_HLC_4	Koui_PSC_HLC_1	Koui_PSC_HLC_2	Mun_PSC_HLC_1	Mun_PSC_HLC_2
lung	0.0163662	0.0294921	0.0459809	0.0244969	-0.0023364	0.0507963	0.0142995	0.04193	0.0848091	0.02201	0.0392416	0.0516391	0.0218162	0.0674826	0.269161	0.334091	0.181625	0.0701976	0.0649457	0.0519793	0.0522013	0.176583	0.073	0.130171	0.132514	0.0889781	0.0955108	0.0953556	0.0818453	0.0834125	0.0848656	0.115513	0.0987242	0.0988477	0.0456865	0.0961893	0.0668607	0.145895	0.156172	0.115125	0.107612	0.211798	0.184975	0.122162	0.128266	0.648595	0.59366	0.0848284	0.0909954
neuron	0.0385079	0.0429367	0.0469102	0.0374886	0.011838	0.0750727	0.0191971	0.0396974	0.0952899	0.0345594	0.0470025	0.0562845	0.04176	0.128619	0.088809	0.114558	0.0538637	0.0744509	0.0712435	0.076257	0.0592546	0.0534879	0.0433569	0.0445337	0.0449358	0.0304697	0.0861867	0.0935526	0.0952925	0.144295	0.145982	0.151133	0.1466	0.0781829	0.0740784	0.0786706	0.102784	0.172894	0.168965	0.144911	0.145032	0.13085	0.133801	0.127378	0.124593	0.184094	0.1222	0.0794408	0.0826401
intestine_colon	0.028745	0.054444	0.0486992	0.0368365	0.0301447	0.0809816	0.0390088	0.0347498	0.107514	0.0494156	0.0702712	0.0982282	0.0600729	0.135064	0.148426	0.18753	0.0526025	0.0867633	0.0929146	0.111096	0.146387	0.722417	0.728279	0.959237	0.742625	0.80919	0.216285	0.508626	0.532946	0.084699	0.107589	0.0987274	0.125209	0.393122	0.241031	0.253516	0.137365	0.176584	0.178999	0.109112	0.108592	0.190676	0.214629	0.20521	0.208192	0.406138	0.461254	0.80931	0.831823
kidney	0.0620049	0.10917	0.083985	0.0657929	0.0466505	0.139298	0.0469609	0.0495069	0.117405	0.0755868	0.107435	0.209632	0.206632	0.17263	0.179063	0.175833	0.107302	0.0968757	0.119662	0.2665	0.27782	0.176054	0.111018	0.130834	0.0960578	0.130844	0.36742	0.409905	0.408946	0.132277	0.16223	0.122397	0.11794	0.223374	0.126127	0.115461	0.094869	0.198358	0.190585	0.25391	0.264099	0.154876	0.141977	0.145156	0.157386	0.205869	0.191938	0.111371	0.190069
heart	0.00736264	0.0164017	0.0151793	0.00911936	0.00360039	0.0218461	0.00552925	0.0121923	0.0337345	0.0135171	0.0151423	0.0224708	0.024512	0.0208838	0.0347844	0.0293063	0.00789672	0.0168111	0.0186491	0.0193952	0.0222798	0.0480034	0.0476569	0.0445825	0.0418606	0.0258363	0.0462766	0.0331717	0.0260315	0.031729	0.0448984	0.0315601	0.0409641	0.0374699	0.025703	0.0312523	0.0264633	0.0802542	0.0804364	0.155304	0.1465	0.27742	0.254526	0.232353	0.075528	0.182187	0.162666	0.039747	0.0327783
liver	0.970012	1.00375	0.994355	0.96763	1.0289	0.995961	1.0594	0.998763	1.02139	0.806746	1.0265	1.04741	0.869735	0.746509	1.01446	0.928404	0.85641	0.994681	0.925238	0.852929	0.78781	0.287704	0.17268	0.11409	0.23758	0.196636	0.693964	0.668708	0.721618	0.407021	0.361514	0.429131	0.445839	0.781934	0.731891	0.686965	0.628463	0.755689	0.744379	0.779646	0.784466	0.444072	0.388958	0.639624	0.679816	0.538276	0.633319	0.443665	0.546941
skeletal_muscle	0.00432211	0.00713501	0.0110669	0.00925044	0.00161499	0.0168073	0.00188641	0.00609208	0.0173419	0.00492812	0.0316105	0.0129077	0.0140125	0.0114464	0.0213188	0.0219212	0.00761757	0.0318316	0.0240496	0.017841	0.0154716	0.0186094	0.0267065	0.0161384	0.0319497	0.0171053	0.061459	0.0434719	0.0392736	0.0466105	0.0477858	0.0613243	0.0688815	0.0740654	0.0592138	0.0709054	0.0662493	0.0151543	0.0164799	0.0116827	0.0125668	0.0438614	0.031118	0.0355582	0.0256039	0.0883312	0.0549116	0.0229619	0.0107052
esc	0.0621612	0.0684811	0.0706859	0.0673265	0.0385643	0.126623	0.0456431	0.062143	0.165067	0.0832543	0.0767598	0.075954	0.127678	0.190199	0.0965909	0.0998465	0.0668354	0.0872654	0.0888299	0.179023	0.143002	0.119232	0.099003	0.104386	0.0984208	0.11683	0.132425	0.127637	0.121566	0.147303	0.170662	0.164693	0.146789	0.129047	0.0789867	0.135426	0.106404	0.323001	0.326371	0.323704	0.324179	0.645192	0.701847	0.439489	0.364765	0.251905	0.229723	0.154348	0.222561
endothelial_cell	0.0818712	0.187046	0.136597	0.062852	0.0174784	0.152224	0.0486008	0.195702	0.226731	0.0540168	0.160315	0.273684	0.130985	0.193456	0.417473	0.338029	0.0773473	0.199441	0.186879	0.110875	0.0801756	0.155455	0.107935	0.172891	0.128438	0.106157	0.158863	0.13709	0.123033	0.239554	0.194898	0.252422	0.23109	0.122731	0.117276	0.124022	0.127891	0.221343	0.221893	0.182404	0.180042	0.303342	0.322125	0.258314	0.187528	0.242505	0.261753	0.126403	0.145592
hspc	0.132727	0.159299	0.186557	0.145071	0.0869433	0.294926	0.124342	0.237005	0.227315	0.110969	0.188012	0.181842	0.305032	0.310275	0.279895	0.2936	0.160277	0.213256	0.264143	0.368317	0.238082	0.256671	0.183275	0.280313	0.266698	0.184371	0.260547	0.205717	0.217367	0.327984	0.31558	0.355106	0.321148	0.186036	0.128778	0.200791	0.182374	0.283159	0.290924	0.287626	0.282686	0.376805	0.382569	0.356524	0.257512	0.422956	0.390054	0.190031	0.181401
b_cell	0.0516277	0.0838985	0.100878	0.0429785	0.0169731	0.060575	0.0230584	0.118139	0.0884195	0.0374264	0.0791071	0.121842	0.0995443	0.0586103	0.0677237	0.0706656	0.0420571	0.0654239	0.0550036	0.0578885	0.0496423	0.0756406	0.0541591	0.0804834	0.0687445	0.0486338	0.0662433	0.0620133	0.058634	0.080908	0.0775371	0.0858236	0.0801915	0.0644269	0.0470699	0.0683636	0.0555304	0.0693948	0.0690038	0.0747951	0.0748845	0.0796744	0.065654	0.0601588	0.0567687	0.0803164	0.0724285	0.0590785	0.0561059
monocyte_macrophage	0.258344	0.31774	0.305249	0.23165	0.153575	0.29095	0.1129	0.594736	0.288428	0.124769	0.217337	0.442858	0.197671	0.284718	0.295543	0.320878	0.309564	0.359778	0.308256	0.322231	0.160871	0.263188	0.235449	0.332136	0.30693	0.182306	0.325967	0.358431	0.356238	0.253841	0.249855	0.259752	0.260865	0.257106	0.287405	0.264439	0.317767	0.183759	0.187278	0.180109	0.184576	0.185133	0.192876	0.193269	0.219898	0.238554	0.258802	0.213269	0.215888
t_cell	0.0265788	0.101799	0.0340812	0.0306242	0.0196326	0.0457394	0.01145	0.119875	0.0722993	0.0262654	0.0897156	0.123962	0.0540288	0.0618906	0.0623037	0.070234	0.0466335	0.0608868	0.0537682	0.0367556	0.0252204	0.0848826	0.0490571	0.0554455	0.0637244	0.0391124	0.0414721	0.0602093	0.0525703	0.0626625	0.0663936	0.0632463	0.0635451	0.0403459	0.030051	0.048284	0.031497	0.0580273	0.0539432	0.0519717	0.0525321	0.069144	0.0784392	0.0558658	0.05523	0.082573	0.0876679	0.0570346	0.0679189
fibroblast	0.117611	0.178365	0.141857	0.131849	0.0749571	0.226505	0.0983036	0.201439	0.291131	0.0629969	0.206851	0.281594	0.175394	0.666714	0.500375	0.5821	0.184567	0.251407	0.236959	0.355656	0.27713	0.256667	0.188764	0.234722	0.21954	0.107531	0.277513	0.266171	0.241274	0.723839	0.615684	0.735422	0.682529	0.256318	0.185767	0.280817	0.257089	0.543683	0.562954	0.574202	0.575478	0.679786	0.639884	0.69446	0.532274	0.59697	0.587847	0.332775	0.324226
CellNet Training Data
Liver Samples	SRR298702	SRR306854	SRR306856	SRR358994	SRR358996	SRR358998	SRR3192439	SRR3192440	SRR787276	SRR1427125	SRR1576146	SRR1576147	SRR1576173	SRR2040579	SRR2040580	SRR2969595	SRR2969596	SRR2969597	SRR3647481	SRR3647495	SRR815711	SRR1075804	SRR1093861	SRR1310433	SRR1317532	SRR1336314	SRR1345244	SRR1349320	SRR1349479	SRR1349562	SRR1350239	SRR1352507	SRR1380806	SRR1389384	SRR1403434	SRR1407179	SRR1409790	SRR1413008	SRR1436228	SRR1440467	SRR1443776	SRR1456051	SRR1470751	SRR1478113	SRR1489757	SRR1499395	SRR659649	SRR807995	SRR1070689
liver	0.140856	1.00287	0.981514	1.03246	1.02882	0.997854	0.954339	0.999791	0.0451111	1.03458	0.547372	0.549538	0.552101	1.0008	1.00128	1.05432	1.04176	1.04048	0.904765	0.903901	1.02748	1.07831	1.01007	1.00632	1.10274	0.918481	1.00896	1.07472	1.05313	1.04679	1.03067	1.00814	1.04606	1.09326	1.03697	1.00428	0.987134	1.02707	1.0919	1.03474	0.985291	1.08863	1.09903	1.07768	0.979583	0.99936	0.988202	1.06145	1.06669
fibroblast	0	0.157889	0.191844	0.352051	0.221662	0.205866	0.390043	0.331989	0.628512	0.234757	0.017475	0.0208834	0.01452	0.187805	0.293803	0.249581	0.261902	0.293155	0.326129	0.326725	0.191532	0.260893	0.271889	0.336943	0.28366	0.436862	0.236342	0.3718	0.412848	0.16431	0.367315	0.251128	0.179091	0.235457	0.301722	0.18708	0.215216	0.363961	0.202737	0.290882	0.266487	0.198013	0.279172	0.418883	0.223131	0.195253	0.296268	0.222539	0.19805
esc	0.0153135	0.0600678	0.0878926	0.0697086	0.0625952	0.0525518	0.2245	0.175756	0.141512	0.0599456	0.0347044	0.0354324	0.0372914	0.0645643	0.082991	0.112687	0.112158	0.120817	0.139844	0.139631	0.0889478	0.0861451	0.0827777	0.097266	0.0959913	0.0818712	0.0757616	0.0961179	0.088851	0.0903546	0.0899415	0.082217	0.0894158	0.070585	0.0852374	0.0832973	0.0774608	0.0911012	0.0812951	0.0883453	0.0678633	0.0934548	0.0821869	0.115313	0.0756427	0.0782358	0.0718902	0.0800956	0.10045
Fibroblast Samples	SRR1272457	SRR1272458	SRR1272459	SRR1272460	SRR1272461	SRR1272462	SRR1272463	SRR1272464	SRR1272465	SRR1272466	SRR1272467	SRR1272468	SRR1272469	SRR1272470	SRR1567487	SRR1567488	SRR1567489	SRR1567490	SRR1567491	SRR1567492	SRR1567493	SRR1567494	SRR1567495	SRR1567496	SRR1567497	SRR1567498	SRR1928188	SRR1928189	SRR1928190	SRR2747462	SRR2747463	SRR2747464	SRR2747471	SRR2747472	SRR3322275	SRR3322276	SRR3322277	SRR3322278	SRR3322279	SRR3322280	SRR3322281	SRR3322282	SRR3322283	SRR3322284	SRR3322285	SRR3322286
fibroblast	1.01099	1.00338	0.98465	0.925263	1.01314	0.96304	1.00351	1.02926	0.814848	0.987365	0.983524	0.997133	1.05151	0.926294	1.03855	1.03222	1.02904	1.00081	1.03718	1.02727	1.01221	0.998471	1.03863	1.02098	1.02143	1.00083	1.02346	0.990719	0.999001	1.01974	0.884291	0.775851	1.036	0.9871	0.994162	1.05004	1.03528	1.03041	1.02773	1.01481	1.04672	1.03465	1.00791	1.01363	1.04647	1.03048
ESC Samples	SRR307911	SRR307919	SRR307925	SRR529646	SRR529647	SRR531461	SRR531462	SRR574820	SRR574821	SRR748297	SRR900916	SRR1238493	SRR1238494	SRR1238495	SRR1238496	SRR1238517	SRR1238518	SRR1363514	SRR1363515	SRR1538596	SRR1538598	SRR1538599	SRR1660342	SRR1910404	SRR1975463	SRR1975465	SRR2001837	SRR2043327	SRR2043328	SRR2043329	SRR2043330	SRR2131926	SRR2131927	SRR2131929	SRR2131932	SRR2131933	SRR2936829	SRR2921778	SRR2921779	SRR2952832	SRR2952833	SRR2952834	SRR2952835	SRR2952836	SRR2952837	SRR3084933	SRR3084934	SRR3480371	SRR3480372
esc	0.993783	1.028	0.92828	0.912587	0.982701	0.982341	0.980465	1.02689	1.02575	0.971716	1.02867	1.04091	1.04062	1.05787	1.05727	1.0468	1.04979	1.02071	1.02909	0.992936	0.908615	0.913873	0.978736	1.03099	0.91492	0.951609	1.03064	0.927295	0.914344	1.03406	1.05397	1.04931	0.998218	1.03517	0.89456	1.02913	0.951726	1.01626	1.02169	1.01166	1.01137	1.01256	1.00637	1.01074	1.00879	0.981198	0.976526	1.02304	1.02431
[truncated: 58 more columns]

## Sheet: 6.3. Adult Fetal Class
	Hep	Fetal_Hep	CBD	Fibroblast	PSC	Random
Du_PHH_1	0.992	0.006	0	0	0	0.002
Du_PHH_2	0.988	0.008	0.002	0.002	0	0
Fu_PHH_1	0.996	0.004	0	0	0	0
Fu_PHH_2	0.992	0.008	0	0	0	0
Kim_PHH_1	0.98	0.014	0.004	0	0	0.002
Kim_PHH_2	0.924	0.06	0.006	0.002	0.002	0.006
Koui_PHH_1	0.86	0.11	0.008	0.006	0.002	0.014
Koui_PHH_2	0.932	0.054	0.006	0	0	0.008
Xiang_PHH_1	0.926	0.058	0.006	0.002	0.002	0.006
Xiang_PHH_2	0.988	0.01	0.002	0	0	0
Xie_PHH_1	0.986	0.012	0	0.002	0	0
Xie_PHH_2	0.956	0.03	0.006	0	0.002	0.006
Xie_PHH_3	0.99	0.01	0	0	0	0
Schneeberger_PHH_1	0.98	0.014	0.002	0	0.002	0.002
Schneeberger_PHH_2	0.982	0.012	0.002	0.002	0.002	0
Gao_PHH	0.988	0.01	0.002	0	0	0
Boon_PHH_1	0.966	0.026	0.004	0	0.002	0.002
Boon_PHH_2	0.982	0.014	0.002	0	0	0.002
Wang_PHH_1	0.946	0.042	0.008	0	0.004	0
Wang_PHH_2	0.982	0.012	0.002	0	0.002	0.002
Xie_Liver_1	0.96	0.032	0.004	0.002	0	0.002
Xie_Liver_2	0.97	0.026	0	0.002	0	0.002
Huch_Liver_1	0.616	0.312	0.024	0.02	0.008	0.02
Huch_Liver_2	0.528	0.392	0.03	0.01	0.014	0.026
Mun_Liver	0.992	0.008	0	0	0	0
Kim_Fetal_Hep	0.098	0.806	0.024	0.016	0.03	0.026
Xie_Fetal_Hep_1	0.02	0.882	0.038	0.026	0.02	0.014
Xie_Fetal_Hep_2	0.018	0.932	0.024	0.008	0.008	0.01
Mun_Fetal_Hep	0.05	0.932	0.006	0	0.008	0.004
Wang_Fetal_Hep_1	0.016	0.834	0.054	0.034	0.036	0.026
Wang_Fetal_Hep_2	0.022	0.872	0.044	0.018	0.028	0.016
Fu_Hep_HLC_1	0.526	0.338	0.058	0.034	0.024	0.02
Fu_Hep_HLC_2	0.34	0.404	0.126	0.074	0.016	0.04
Kim_Hep_HLC	0.392	0.442	0.066	0.046	0.032	0.022
Xiang_Hep_HLC_D15	0.604	0.312	0.032	0.026	0.004	0.022
Xiang_Hep_HLC_D27	0.488	0.378	0.046	0.04	0.02	0.028
Hu_FHep_HLC_1	0.188	0.7	0.04	0.032	0.02	0.02
Hu_FHep_HLC_2	0.102	0.822	0.024	0.028	0.018	0.006
Huch_Chol_HLC_1	0.126	0.274	0.322	0.106	0.104	0.068
Huch_Chol_HLC_2	0.154	0.278	0.294	0.094	0.09	0.09
Schneeberger_Chol_HLC_1	0.148	0.198	0.35	0.106	0.106	0.092
Schneeberger_Chol_HLC_2	0.166	0.242	0.332	0.086	0.08	0.094
Schneeberger_Chol_HLC_3	0.14	0.212	0.338	0.11	0.092	0.108
Du_Fib_HLC_1	0.136	0.552	0.094	0.09	0.086	0.042
Du_Fib_HLC_2	0.2	0.524	0.106	0.06	0.062	0.048
Du_Fib_HLC_3	0.186	0.52	0.114	0.06	0.066	0.054
Gao_Fib_HLC_1	0.03	0.332	0.112	0.324	0.158	0.044
Gao_Fib_HLC_2	0.038	0.384	0.124	0.256	0.148	0.05
Gao_Fib_HLC_3	0.038	0.344	0.11	0.294	0.168	0.046
Gao_Fib_HLC_4	0.034	0.384	0.116	0.276	0.15	0.04
Xie_Fib_HLC_E1	0.392	0.456	0.052	0.032	0.024	0.044
Xie_Fib_HLC_E2	0.44	0.376	0.066	0.044	0.032	0.042
Xie_Fib_HLC_L1	0.312	0.498	0.068	0.046	0.032	0.044
Xie_Fib_HLC_L2	0.32	0.43	0.082	0.06	0.052	0.056
Boon_PSC_HLC_1	0.054	0.544	0.118	0.09	0.15	0.044
Boon_PSC_HLC_2	0.054	0.552	0.114	0.104	0.142	0.034
Boon_PSC_HLC_3X_1	0.038	0.584	0.114	0.104	0.118	0.042
Boon_PSC_HLC_3X_2	0.046	0.592	0.11	0.09	0.12	0.042
Gao_PSC_HLC_1	0.026	0.414	0.112	0.158	0.238	0.052
Gao_PSC_HLC_2	0.028	0.348	0.13	0.186	0.254	0.054
Gao_PSC_HLC_3	0.064	0.5	0.11	0.124	0.156	0.046
Gao_PSC_HLC_4	0.09	0.546	0.11	0.076	0.124	0.054
Koui_PSC_HLC_1	0.064	0.388	0.154	0.186	0.148	0.06
Koui_PSC_HLC_2	0.086	0.476	0.136	0.14	0.102	0.06
Mun_PSC_HLC_1	0.14	0.394	0.218	0.088	0.094	0.066
Mun_PSC_HLC_2	0.066	0.444	0.192	0.096	0.122	0.08
Mun_PSC_HLC_3	0.064	0.432	0.18	0.126	0.142	0.056
Wang_PSC_HLC_1	0.124	0.652	0.082	0.05	0.052	0.04
Wang_PSC_HLC_2	0.144	0.64	0.072	0.044	0.054	0.046
Wang_PSC_HLC_3	0.236	0.612	0.068	0.022	0.026	0.036
Wang_PSC_HLC_4	0.212	0.624	0.072	0.028	0.034	0.03
Du_HepG2	0.128	0.634	0.06	0.078	0.058	0.042
Xie_HepG2	0.136	0.67	0.064	0.042	0.054	0.034
Boon_HepG2	0.086	0.66	0.068	0.07	0.062	0.054
Rimland_CBD_1	0.056	0.09	0.748	0.034	0.032	0.04
Rimland_CBD_2	0.042	0.066	0.782	0.022	0.034	0.054
Rimland_CBD_3	0.056	0.066	0.78	0.032	0.018	0.048
Du_Fibroblast	0.008	0.044	0.026	0.84	0.06	0.022
Kim_Fibroblast	0.012	0.074	0.046	0.764	0.08	0.024
Xie_Fibroblast	0.006	0.048	0.012	0.828	0.064	0.042
Gao_Fibroblast	0.01	0.056	0.04	0.786	0.07	0.038
Mun_PSC_1	0.006	0.052	0.028	0.058	0.832	0.024
Mun_PSC_2	0	0.042	0.022	0.056	0.858	0.022
Mun_PSC_3	0.004	0.058	0.028	0.05	0.828	0.032
Wang_PSC	0.008	0.078	0.038	0.058	0.774	0.044

## Sheet: 6.4. Liver TF Score
Network Influence Score	Boon_PHH_1	Du_PHH_1	Fu_PHH_1	Gao_PHH_1	Kim_PHH_1	Koui_PHH_1	Schneeberger_PHH_1	Xiang_PHH_1	Huch_Liver_1	Huch_Liver_2	Mun_Liver	Xie_Liver_1	Kim_Fetal_Hep	Xie_Fetal_Hep_1	Fu_Hep_HLC_1	Fu_Hep_HLC_2	Kim_Hep_HLC	Xiang_Hep_HLC_D15	Xiang_Hep_HLC_D27	Hu_FHep_HLC_1	Hu_FHep_HLC_2	Huch_Chol_HLC_1	Huch_Chol_HLC_2	Schneeberger_Chol_HLC_1	Schneeberger_Chol_HLC_2	Schneeberger_Chol_HLC_3	Du_Fib_HLC_1	Du_Fib_HLC_2	Du_Fib_HLC_3	Gao_Fib_HLC_1	Gao_Fib_HLC_2	Gao_Fib_HLC_3	Gao_Fib_HLC_4	Xie_Fib_HLC_E1	Xie_Fib_HLC_E2	Xie_Fib_HLC_L1	Xie_Fib_HLC_L2	Boon_PSC_HLC_1	Boon_PSC_HLC_2	Boon_PSC_HLC_3X_1	Boon_PSC_HLC_3X_2	Gao_PSC_HLC_1	Gao_PSC_HLC_2	Gao_PSC_HLC_3	Gao_PSC_HLC_4	Koui_PSC_HLC_1	Koui_PSC_HLC_2	Mun_PSC_HLC_1	Mun_PSC_HLC_2
ATF5	-2.85203	1.22365	-1.03976	1.92533	-0.179316	-3.6581	-3.94491	-2.04992	0.519808	-2.16512	-0.780091	0.45093	-4.45271	-8.0441	-1.04816	-2.45315	-2.32271	2.05048	-2.8929	-1.56257	-1.35106	-11.7927	-12.7568	-11.7578	-12.3219	-13.1243	-10.1576	-0.410817	0.362434	-9.55904	-9.33933	-9.99117	-9.96671	-8.82685	-7.90269	-8.80305	-9.32786	-8.54892	-9.58314	-9.74593	-9.67371	-10.8659	-8.68561	-9.42052	-9.3211	-9.55499	-9.52835	-10.7612	-10.5987
PROX1	-0.141785	0.154205	1.94226	0.58935	-1.42124	0.493525	1.02362	-0.0637667	-1.14804	-2.86367	0.553885	-0.542937	-3.66539	-1.28964	-0.507626	-0.751122	-2.88782	-0.835113	-1.54396	-0.993359	-1.61624	-3.17409	-4.96655	-3.00072	-2.85869	-4.843	-4.89707	-0.90179	-0.569098	-5.93372	-6.08645	-5.87	-5.74183	-2.28017	-4.45036	-3.04964	-4.79906	-2.98082	-2.68564	0.00255621	-0.0936192	-4.60902	-5.01776	-4.67878	-3.6913	-3.46473	-3.08292	-5.01211	-4.35279
CREB3L3	-1.31504	-1.15288	-0.393745	1.25881	0.819042	-3.16749	-2.31419	0.991915	-1.06578	-2.90117	-1.4642	-2.58161	-1.36737	-3.77012	-0.0756451	-1.18473	0.824874	-1.49148	-3.08211	-3.01669	-3.26229	-5.37034	-3.75902	-6.4429	-5.05692	-6.86809	-2.88293	-2.8725	-2.38654	-5.76719	-6.59053	-5.52878	-5.79187	-1.66752	-1.94856	-2.02709	-3.09962	-2.58827	-2.45328	-2.63796	-2.57327	-3.58711	-4.15879	-2.66102	-1.06078	-5.05617	-4.54674	-1.48107	-2.18676
MLXIPL	-0.525534	0.740246	0.420693	-0.00804726	-0.235657	-1.74289	-1.04414	-0.896152	-1.23499	-2.22806	0.154153	0.20215	-1.41278	-3.62341	-0.952391	-2.28799	-1.10942	-2.7352	-3.39737	-1.8063	-1.29363	-6.18939	-6.12118	-5.85435	-5.80376	-5.33807	-1.81443	-3.33075	-2.6764	-4.94337	-4.42535	-4.4702	-3.61711	-1.58131	-1.53261	-2.65656	-3.16898	-4.09879	-4.3098	-4.39039	-4.41789	-4.34138	-4.6109	-3.6529	-2.65571	-5.36524	-5.14947	-6.08461	-5.99588
HNF4A	0.577869	1.02547	0.343152	0.884468	0.0571836	0.867842	-0.628114	0.413171	-0.461997	-2.64292	0.54918	0.258411	-1.43667	-0.649348	-0.161108	-1.1271	-0.464176	-0.350211	-0.176115	-0.595222	-1.19522	-2.20549	-2.53967	-2.72168	-2.29402	-4.00665	-1.66806	-0.656342	-0.54373	-1.89589	-1.94092	-2.00367	-1.25663	-0.4855	-0.703991	-1.47079	-1.86107	-1.27628	-1.22424	-1.0477	-0.973335	-1.83138	-1.97994	-1.45642	-0.611809	-3.37455	-2.76804	-2.15441	-1.51647
CEBPA	0.000398061	1.10301	0.793559	0.469858	-0.794355	-0.335541	-1.12939	-0.285915	-0.948219	-2.29455	0.632047	0.668923	-1.47171	-1.26593	-0.373811	-1.51594	-1.41605	0.0689494	-0.068236	-0.797534	-1.48458	-3.84597	-3.76622	-3.90352	-3.68297	-4.43232	-0.905141	-0.0644851	0.277459	-3.85023	-3.92871	-3.7222	-3.61474	0.183	0.861481	0.0821592	-0.668117	-1.44404	-1.43581	-1.68455	-1.57893	-1.92415	-2.27902	-1.2998	-0.816642	-2.65105	-2.15222	-2.37105	-2.01771
NR1H4	0.58395	0.359114	0.6633	0.769792	-0.480802	0.125411	-0.636576	-0.554109	-0.695802	-2.22045	0.0703157	-0.104315	-1.65959	-1.42379	-0.702427	-0.883273	-1.05289	-0.443301	-0.66005	-0.982219	-1.33779	-3.17873	-3.62951	-4.1767	-3.40266	-4.66531	-2.01795	-1.01366	-1.11971	-3.74678	-2.84441	-3.09815	-3.33799	-0.94604	-1.60513	-1.38713	-2.60604	-3.15089	-3.28528	-2.79087	-2.75498	-4.28296	-4.60294	-3.79657	-3.56814	-2.82888	-2.33139	-2.25321	-2.58978
NR1I3	0.834427	0.769934	0.752679	0.476496	-0.149024	-0.454707	-0.148881	-0.0843278	-0.928157	-1.99549	0.314626	0.366801	-1.2493	-2.16033	-0.611918	-1.35941	-1.4313	-0.821902	-1.45555	-1.70758	-1.96295	-3.53016	-3.67377	-3.98036	-3.64158	-4.04876	0.516679	-0.879826	-1.86597	-3.28104	-3.45837	-3.25544	-3.1015	-1.44554	-1.3883	-1.90985	-2.21171	-2.08802	-2.19755	-2.22823	-2.20449	-3.12224	-3.45133	-2.57445	-2.3714	-2.784	-2.47413	-3.13556	-2.98242
NR0B2	0.51729	0.782155	0.282691	0.713877	0.485902	-0.559009	0.0580134	-0.00959661	-0.709907	-2.03282	0.0124664	1.3524	-1.31219	-1.14692	-0.338568	-1.29374	-0.684083	-0.408675	-0.866061	-1.45191	-1.40915	-2.71713	-3.08183	-3.29431	-3.20803	-3.75078	-2.19418	-0.728187	-0.650011	-3.35595	-3.49787	-3.28544	-3.13177	-1.42229	-1.55107	-1.69763	-2.28271	-2.40995	-2.45661	-2.35621	-2.31057	-3.21734	-3.45407	-2.70769	-2.49093	-2.364	-1.96867	-2.23549	-1.76179
ONECUT1	0.436673	0.399815	1.08727	0.770847	-0.165402	0.388327	-0.161402	0.0478715	-0.474117	-1.6274	0.305392	0.278915	-1.4988	-1.20813	-0.23555	-0.470009	-1.10692	0.0187327	-0.558374	-0.855545	-1.12883	-3.06466	-3.26601	-3.47716	-3.13829	-3.51213	0.997271	1.04736	1.26624	-2.87301	-2.99707	-2.77256	-2.64648	-1.13404	-1.11311	-1.44128	-1.2075	-1.63705	-1.71833	-1.54643	-1.49934	-2.57916	-2.92218	-2.09079	-1.77792	-2.13297	-1.82595	-2.69149	-2.27435
FOXA2	0.0463294	0.37923	0.391639	0.535735	-0.395383	-0.221841	-0.703317	0.36818	-0.841234	-2.25095	0.497474	0.472281	-1.66491	-1.27084	-0.0142222	-0.432296	-0.506292	0.0457081	-0.188409	-0.861962	-1.48711	-2.61325	-2.89442	-3.26133	-2.65235	-3.82631	-0.603779	-1.4566	-1.41017	-3.51416	-3.68619	-3.41245	-3.33469	-0.282523	0.337459	-0.0817727	-0.0387841	-1.67849	-1.76019	-1.88346	-1.91251	-1.41333	-1.78715	-1.65442	-1.00279	-2.10552	-2.02121	-2.78759	-2.22779
NR1I2	0.612643	0.799885	0.652547	0.379267	0.0781336	0.0110509	0.155158	0.106533	-0.84719	-1.99374	0.299145	0.743801	-1.70114	-1.53397	-0.186188	-0.93192	-0.636646	-0.644437	-1.19687	-1.48147	-1.41757	-2.60673	-2.87122	-3.33505	-2.54682	-3.64514	0.0903367	-1.01249	-1.35043	-3.10766	-3.24001	-2.93288	-2.82052	-0.657109	-1.19398	-1.10249	-1.92777	-2.16309	-2.21466	-2.11457	-2.10026	-2.96172	-3.22492	-2.47558	-2.25393	-2.58486	-2.2991	-2.51828	-2.58116
ONECUT2	0.262467	0.184729	0.925913	0.571379	-0.375549	0.316016	-0.1871	0.303951	-0.684721	-1.75339	0.430105	-0.109185	-1.61522	-0.641045	0.177631	-0.377063	-0.983575	-0.238285	-0.225813	-0.44663	-0.699894	-1.47192	-1.99309	-1.60547	-1.45352	-2.04307	-2.45909	-2.29262	-2.14795	-3.49974	-3.48958	-3.36491	-3.2572	-1.79791	-1.98565	-2.10748	-2.48019	-2.08666	-2.27265	-2.43827	-2.37137	-3.14417	-3.13252	-2.73262	-2.2064	-2.67863	-2.52713	-1.22832	-1.03846
FOXA3	0.261321	0.64556	0.402086	0.729595	0.139995	-0.76058	-0.563944	-0.0849198	-0.320177	-1.88125	0.341607	0.523845	-1.14519	-0.915194	-1.17041	-1.41852	-1.30398	0.187632	-0.855665	-0.379345	-0.892903	-2.79559	-2.78793	-3.32605	-2.92134	-3.4458	-0.199452	-1.31	-1.3845	-1.44977	-1.44892	-1.35025	-0.955098	-1.3768	-1.60921	-1.18401	-1.57207	-1.44137	-1.46907	-0.590212	-0.642771	-2.23817	-2.59922	-1.64503	-1.24369	-2.707	-2.42195	-2.4735	-1.79582
HNF1A	0.507627	0.504784	0.245257	0.255731	-0.0777328	-0.0782563	-0.200512	-0.030757	-0.71408	-1.66691	0.365182	0.140824	-1.08021	-1.34451	-0.206118	-0.652167	-0.804224	-0.215423	-0.60585	-0.540161	-0.954627	-2.85401	-2.85922	-2.80208	-2.50872	-3.30294	-1.05734	0.154815	0.410682	-1.10184	-0.98078	-1.12404	-1.0326	-0.633283	-0.354041	-0.925558	-1.29881	-1.81184	-1.7928	-0.476895	-0.491705	-2.14657	-2.66051	-1.58647	-1.15564	-2.42951	-2.06341	-2.05162	-1.87475
GATA4	0.209041	0.266163	0.161821	0.366428	0.0626507	-0.377088	-0.312102	0.339106	-0.409737	-1.1939	0.100144	0.120662	-0.824846	-0.975743	-0.0409266	-0.615138	-0.468945	-0.198098	-0.625571	-0.524264	-0.985071	-2.38623	-2.47841	-2.4077	-2	-2.65936	-0.758341	-0.712278	-0.623382	-2.26274	-2.44631	-2.20351	-2.14047	-0.931227	-1.19751	-0.891205	-1.54873	-0.904561	-0.957169	-0.861663	-0.863399	-1.17013	-1.49092	-1.09563	-0.780964	-1.70276	-1.41755	-1.98931	-1.61073
SALL1	0.257084	0.238415	0.391215	0.434456	-0.27661	0.0602014	-0.0596878	0.21738	-0.767458	-2.02875	0.236589	0.0521213	-1.71807	-1.14664	-0.35893	-0.755833	-0.737616	-0.279381	-0.583903	-0.683053	-0.901165	-2.82907	-3.33026	-3.52688	-3.08183	-3.43643	-2.13176	-2.06158	-1.9498	-2.6575	-2.76137	-2.71841	-2.64133	-0.8355	-1.63724	-1.33703	-2.01375	-1.56706	-1.58829	-1.60679	-1.62637	-1.69928	-1.8663	-2.11631	-1.89492	-2.47558	-2.39981	-2.83898	-2.713
LBX2	0.361471	0.67575	0.418413	0.376356	-0.0744624	-0.412326	-0.215376	0.0666376	-0.691678	-1.60849	0.28658	0.381457	-1.28691	-1.50203	-0.449632	-0.898681	-0.927303	-0.233118	-0.655893	-1.02522	-1.29965	-2.88613	-3.01441	-3.27967	-2.92204	-3.13986	-1.62386	-1.49488	-1.34788	-2.62113	-2.72902	-2.52053	-2.3097	-1.00408	-1.11586	-1.25384	-1.58506	-1.69248	-1.725	-1.63344	-1.56343	-2.35671	-2.68296	-1.94346	-1.7299	-2.23982	-1.96979	-2.47735	-2.26924
DMRTA1	0.460807	0.419825	0.646227	0.464838	-0.233514	0.0765326	-0.162513	0.0535148	-0.595025	-1.90571	0.232887	0.0869533	-1.62228	-1.171	-0.23628	-0.716201	-1.01297	-0.360446	-0.797178	-1.06046	-1.24538	-2.91912	-3.09257	-3.25701	-2.67401	-3.57696	-1.80272	-1.55207	-1.45329	-2.76947	-2.75232	-2.67425	-2.52413	-1.35459	-1.44712	-1.60036	-1.93118	-1.59181	-1.70354	-1.68341	-1.61182	-2.51878	-2.84462	-2.26345	-2.01504	-2.44778	-2.15383	-2.28426	-2.15367
ARID3C	0.609589	0.706168	0.70824	0.368215	-0.0162062	-0.356219	-0.0948362	0.0779115	-0.684464	-1.68111	0.56545	0.367901	-1.34867	-1.51502	-0.475925	-0.939813	-0.966153	-0.390271	-0.992563	-1.0719	-1.36289	-2.88026	-3.09671	-3.3078	-2.90799	-3.34812	-1.64642	-1.49538	-1.38826	-2.657	-2.77278	-2.5818	-2.38044	-0.957585	-0.927817	-1.24938	-1.57298	-1.70981	-1.77398	-1.67028	-1.61705	-2.54891	-2.79421	-2.03311	-1.78081	-2.27725	-2.00218	-2.55578	-2.36277
GRHL1	0.277799	0.0882928	0.552319	0.537218	0.0389071	-0.240832	-0.345699	0.24032	-0.0165789	-1.57812	0.156582	0.029861	-1.40525	-1.61387	-0.224168	-0.830834	-0.974371	-0.622324	-1.15431	-1.09491	-1.0945	-2.68745	-2.89707	-3.30596	-2.70379	-3.47585	-1.71085	-1.55755	-1.5271	-2.31814	-2.32201	-2.23767	-2.026	-0.911478	-1.30079	-1.3303	-1.70462	-1.36464	-1.38228	-1.5112	-1.42883	-2.47071	-2.59668	-1.39125	-1.42297	-1.67649	-1.4336	-2.11262	-1.97634
NKX1-1	0.433388	0.362134	0.376992	0.437448	0.0441238	-0.374215	-0.13688	0.183035	-0.139728	-1.36847	0.183964	0.313333	-1.24238	-1.37223	-0.384273	-0.800699	-0.822159	-0.414544	-0.926306	-0.944949	-1.27278	-2.72854	-2.91688	-2.89545	-2.79519	-3.19306	-1.50092	-1.38975	-1.28097	-2.53543	-2.65808	-2.43772	-2.30807	-0.943476	-1.03958	-1.19552	-1.48312	-1.59341	-1.6389	-1.50919	-1.51378	-2.38991	-2.64583	-1.88797	-1.66958	-2.06002	-1.871	-2.38124	-2.20409
CUX2	0.442186	0.385721	0.408712	0.210556	0.269621	0.182239	-0.0542717	0.450348	-0.76309	-1.70245	0.52574	0.333869	-1.33838	-1.69172	-0.692018	-0.892716	-1.14903	-0.569768	-0.739725	-1.38543	-1.59833	-2.93657	-3.06925	-3.25649	-2.97867	-3.23047	-1.31369	-1.76827	-1.70357	-2.67741	-2.80176	-2.60832	-2.50461	-1.30732	-1.35534	-1.31391	-1.62881	-1.72511	-1.74877	-1.7014	-1.67904	-2.37403	-2.56516	-1.98952	-1.85733	-2.17233	-2.0362	-2.58617	-2.42128
TBX15	0.00198332	7.62e-05	0.01116	0.00510846	-0.0121055	0.00949961	-0.00542415	-0.0104027	0.00110869	-0.0216176	0.00222243	0.00445731	-0.0183387	-0.0291858	-0.00964991	-0.0194369	-0.0201449	0.00311631	-0.00172082	-0.0196669	-0.0163532	-0.0374972	-0.0362082	-0.0400938	-0.0356333	-0.0418271	-0.00461282	-0.00019028	-0.000400232	-0.0308229	-0.0211343	-0.0261591	-0.0214837	-0.0067955	-0.0076856	-0.0132494	-0.0159833	-0.032462	-0.0326764	-0.0329108	-0.032643	-0.0330854	-0.0308052	-0.031359	-0.0306371	-0.0256326	-0.0249953	-0.0353327	-0.0319765
[truncated: 13 more columns]

## Sheet: 6.5. CellNet vs HLCompR
	HLCompR DBS All Genes		CellNet CT Class		CellNet GRN Status
Sample	Value	Rank	Value	Rank	Value	Rank
Boon_PHH_1	0.579102	3	1	1	0.970012	12
Boon_PSC_HLC_1	0.269821	35	0.51	36	0.755689	28
Boon_PSC_HLC_2	0.26428	36	0.492	38	0.744379	30
Boon_PSC_HLC_3X_1	0.288814	33	0.4885	39	0.779646	27
Boon_PSC_HLC_3X_2	0.288377	34	0.536	35	0.784466	25
Du_Fib_HLC_1	0.299601	31	0.5005	37	0.693964	35
Du_Fib_HLC_2	0.31096	27	0.54	34	0.668708	38
Du_Fib_HLC_3	0.326463	25	0.5625	33	0.721618	32
Du_HepG2	0.257278	38	0.599	30	0.710352	33
Du_PHH_1	0.56026	5	0.99	9	1.00375	7
Fu_Hep_HLC_1	0.407799	14	0.957	13	1.01446	6
Fu_Hep_HLC_2	0.365849	19	0.9075	14	0.928404	14
Fu_PHH_1	0.588495	2	0.9955	4	0.994355	11
Gao_Fib_HLC_1	0.242598	43	0.1195	54	0.407021	49
Gao_Fib_HLC_2	0.241481	44	0.1105	55	0.361514	51
Gao_Fib_HLC_3	0.238101	47	0.1325	51	0.429131	48
Gao_Fib_HLC_4	0.25233	40	0.199	48	0.445839	45
Gao_Fibroblast	0.122038	61	0	61	0.00578344	62
Gao_PHH_1	0.569739	4	0.995	6	0.96763	13
Gao_PSC_HLC_1	0.188152	55	0.28	43	0.444072	46
Gao_PSC_HLC_2	0.186676	56	0.2375	45	0.388958	50
Gao_PSC_HLC_3	0.222662	51	0.3695	42	0.639624	39
Gao_PSC_HLC_4	0.239006	46	0.441	40	0.679816	37
Hu_FHep_HLC_1	0.329302	24	0.9005	15	0.852929	22
Hu_FHep_HLC_2	0.383201	17	0.844	21	0.78781	24
Huch_Chol_HLC_1	0.207993	53	0.1855	49	0.287704	52
Huch_Chol_HLC_2	0.180974	57	0.071	58	0.17268	57
Huch_Liver_1	0.448751	12	0.9885	10	1.02139	5
Huch_Liver_2	0.378451	18	0.8975	16	0.806746	23
Kim_Fetal_Hep	0.30587	29	0.871	18	0.869735	20
Kim_Hep_HLC	0.3975	15	0.796	24	0.85641	21
Kim_PHH_1	0.524162	7	0.994	7	1.0289	3
Koui_PHH_1	0.457901	11	0.971	12	0.995961	9
Koui_PSC_HLC_1	0.229375	49	0.394	41	0.538276	43
Koui_PSC_HLC_2	0.24958	41	0.564	32	0.633319	40
Mun_Liver	0.590332	1	0.9995	3	1.0265	4
Mun_PSC_1	0.0895443	62	0	61	0.00820463	61
Mun_PSC_HLC_1	0.222143	52	0.224	46	0.443665	47
Mun_PSC_HLC_2	0.244277	42	0.245	44	0.546941	42
Mun_PSC_HLC_3	0.22853	50	0.209	47	0.457836	44
Rimland_CBD_1	0.264238	37	0.1645	50	0.221417	54
Rimland_CBD_2	0.233523	48	0.11	56	0.138267	58
Rimland_CBD_3	0.239022	45	0.13	52	0.184832	56
Schneeberger_Chol_HLC_1	0.169519	58	0.098	57	0.11409	59
Schneeberger_Chol_HLC_2	0.204452	54	0.129	53	0.23758	53
Schneeberger_Chol_HLC_3	0.154898	59	0.0165	59	0.196636	55
Schneeberger_PHH_1	0.508122	8	0.9925	8	1.0594	1
Wang_PSC_HLC_1	0.294163	32	0.8405	22	0.899256	18
Wang_PSC_HLC_2	0.300274	30	0.854	19	0.91027	16
Wang_PSC_HLC_3	0.311878	26	0.8445	20	0.90222	17
Wang_PSC_HLC_4	0.310533	28	0.8255	23	0.894862	19
Xiang_Hep_HLC_D15	0.485128	10	0.972	11	0.994681	10
Xiang_Hep_HLC_D27	0.433625	13	0.8715	17	0.925238	15
Xiang_PHH_1	0.538995	6	0.9955	4	0.998763	8
Xie_Fetal_Hep_1	0.345915	21	0.721	25	0.746509	29
Xie_Fib_HLC_E1	0.387318	16	0.717	26	0.781934	26
Xie_Fib_HLC_E2	0.343186	22	0.6975	27	0.731891	31
Xie_Fib_HLC_L1	0.361836	20	0.6115	29	0.686965	36
Xie_Fib_HLC_L2	0.337092	23	0.5775	31	0.628463	41
Xie_Fibroblast	0.153065	60	0.0005	60	0.0976275	60
Xie_HepG2	0.256154	39	0.632	28	0.709199	34
Xie_Liver_1	0.505629	9	1	1	1.04741	2
