# Supplementary material for: A comprehensive transcriptomic comparison of hepatocyte model systems improves selection of models for experimental use
Source: Commun Biol. 2022 Oct 14;5:1094. doi: 10.1038/s42003-022-04046-9 (PMC9568534; doi:10.1038/s42003-022-04046-9)
Supplement: Supplementary file 10 — Supplementary Data 7 [file 42003_2022_4046_MOESM10_ESM.xlsx]

## Sheet: 7.0. Title
A comprehensive transcriptomic comparison of hepatocyte model systems improves selection of models for experimental use
Arif Ibrahim Ardisasmita, Imre F. Schene, Indi P. Joore, Gautam Kok, Delilah Hendriks, Benedetta Artegiani, Michal Mokry, Edward E. S. Nieuwenhuis, & Sabine A. Fuchs
Supplementary Data 7. Validation of transcriptomic prediction in proteome and functional levels
This file contains three Excel sheets:
	7.1.	Transcriptomic vs. proteomic abundance and enrichment analysis
	7.2.	Functional assays
	7.3.	Expression data

## Sheet: 7.1. Proteomic
Gene names	Transcriptome (log2FC in HepG2 vs. PHH)	Proteome (log2FC in HepG2 vs. PHH)				Odd Ratio Transcriptome	Odd Ratio Proteome
NNMT	-8.44252	-8.43296			KEGG Pathways
CYP2E1	-8.43472	-16.4873			DNA replication	2.96162	3.36177
APCS	-8.21304	-14.0336			RNA polymerase	1.98914	3.30159
CYP2A6	-7.97523	-16.5632			Mismatch repair	2.37016	2.93546
RDH16	-7.94302	-17.9014			Cell cycle	2.64155	2.47768
TMEM176B	-7.66088	-10.7566			Pyrimidine metabolism	1.07724	1.97453
ADH1B	-7.64347	-10.7531			Non-small cell lung cancer	0.956057	1.93357
CYP4A11	-7.63498	-15.8963			Small cell lung cancer	1.02857	1.83996
HSD11B1	-7.62846	-16.2036			Oocyte meiosis	1.29866	1.32193
CYP3A4	-7.59691	-8.22792			Hepatocellular carcinoma	0.831877	1.15704
HAO2	-7.43219	-13.7148			Drug metabolism	-2.73335	-3.46597
CFH	-7.4089	-10.5027			Metabolism of xenobiotics by cytochrome P450	-2.62994	-3.43029
ADH1A	-7.28056	-16.5151			Retinol metabolism	-1.97085	-3.3505
FMO3	-7.26524	-17.5676			Bile secretion	-1.774	-2.81967
CD81	-7.22425	-13.0385			Glycine, serine and threonine metabolism	-3.34908	-3.59574
TDO2	-7.20345	-10.6073			Valine, leucine and isoleucine degradation	-3.42895	-3.16511
CYP2C8	-7.13222	-12.0801			Fatty acid degradation	-3.43429	-3.27501
ALDOB	-7.12812	-5.23292			Pyruvate metabolism	-2.82985	-3.07553
HSD17B6	-7.09742	-8.03247			Tyrosine metabolism	-2.33628	-3.37573
PON1	-7.0681	-15.3105			Tryptophan metabolism	-3.02326	-3.1811
CTSZ	-7.04566	-14.7809			Histidine metabolism	-3.57531	-4.02503
CYP2C9	-7.01494	-16.5007			PPAR signaling pathway	-2.30159	-2.49825
HMGCS2	-6.97481	-6.44642			Peroxisome	-3.20789	-2.40054
SLCO1B1	-6.95276	-12.8872			Steroid hormone biosynthesis	-1.852	-2.65764
GC	-6.90425	-13.2328			beta-Alanine metabolism	-3.34341	-3.44095
C1R	-6.79675	-8.88166			Chemical carcinogenesis	-1.65535	-1.54597
C1S	-6.79354	-11.0638			Glyoxylate and dicarboxylate metabolism	-2.1635	-3.23573
KNG1	-6.77421	-10.9282			Butanoate metabolism	-3.13914	-3.17473
ARG1	-6.7326	-9.11938			Ascorbate and aldarate metabolism	-3.01792	-3.02326
ADH1C	-6.69438	-11.4397			Alanine, aspartate and glutamate metabolism	-2.29278	-2.78241
GLYAT	-6.62853	-10.5416			Arginine biosynthesis	-2.67129	-3.21412
HAO1	-6.57804	-16.9157			Arginine and proline metabolism	-2.72683	-2.36177
SERPING1	-6.54582	-13.2513			Propanoate metabolism	-3.39917	-2.54844
SPP2	-6.49401	-8.85967			Cysteine and methionine metabolism	-2.16993	-2.19849
HPX	-6.39962	-12.3453			Porphyrin and chlorophyll metabolism	-2.71809	-2.29866
AADAC	-6.32961	-15.3759			Arachidonic acid metabolism	-1.852	-1.99277
CA2	-6.31222	-17.9992			Pantothenate and CoA biosynthesis	-3.25096	-2.69599
MGLL	-6.25326	-12.9425			Pentose and glucuronate interconversions	-3.12102	-2.07039
ABCA6	-6.25228	-11.7321			Lysine degradation	-2.34483	-1.61353
C6	-6.19395	-8.65489			Glycolysis / Gluconeogenesis	-1.99639	-1.51096
AKR1C4	-6.11654	-15.6991			Pentose phosphate pathway	-3.34341	-2.01792
UPB1	-5.97947	-16.1512			Coronavirus disease	1.848	-0.83996
CD82	-5.9718	-9.5873			GO Biological Process
ECHDC3	-5.94297	-15.8159			cellular response to DNA damage stimulus (GO:0006974)	0.83996	1.21412
HABP2	-5.93911	-2.25659			DNA repair (GO:0006281)	1.31034	1.23879
HSD17B13	-5.91219	-16.85			DNA metabolic process (GO:0006259)	1.74846	1.3505
AGXT2	-5.87879	-10.7561			mitotic spindle organization (GO:0007052)	2.73769	1.81147
CYP3A5	-5.86001	-13.2312			chromosome organization (GO:0051276)	1.17632	2.07039
CTSF	-5.74811	-9.78643			protein sumoylation (GO:0016925)	1.58976	2.65306
GBA3	-5.72628	-12.0446			import into nucleus (GO:0051170)	1.23266	2.774
GNMT	-5.67416	-8.93737			cellular macromolecule biosynthetic process (GO:0034645)	1.50589	2.88362
ACSM2A	-5.66134	-3.6169			chromatin remodeling (GO:0006338)	1.1375	2.91456
HPGD	-5.6607	-15.1538			DNA replication initiation (GO:0006270)	3.13258	2.95791
BAAT	-5.65147	-16.1545			regulation of gene silencing by miRNA (GO:0060964)	1.22651	3.0054
CYP2C19	-5.6421	-14.0968			DNA duplex unwinding (GO:0032508)	1.58015	3.03386
PLIN4	-5.5482	-10.8907			nucleic acid-templated transcription (GO:0097659)	1.95977	3.09761
DPYS	-5.53546	-11.1584			nuclear membrane reassembly (GO:0031468)	1.90304	3.16672
GNAO1	-5.52787	-11.0004			mitotic nuclear membrane organization (GO:0101024)	2.01792	3.26454
ACSM2B	-5.48677	-3.93191			mitotic nuclear membrane reassembly (GO:0007084)	2.01792	3.26454
FGB	-5.47879	-3.65379			ncRNA export from nucleus (GO:0097064)	1.79494	3.26903
AGPAT2	-5.47613	-11.0854			tRNA transport (GO:0051031)	1.84398	3.3147
VNN1	-5.46984	-7.27056			regulation of gene silencing by RNA (GO:0060966)	1.43829	3.34056
OTC	-5.44036	-9.74913			regulation of posttranscriptional gene silencing (GO:0060147)	1.43829	3.34056
UGT1A1	-5.43258	-13.5907			chromatin disassembly (GO:0031498)	2.27798	3.35191
PAPSS2	-5.4002	-13.6984			nucleosome disassembly (GO:0006337)	2.27798	3.35191
ALDH8A1	-5.39927	-10.2364			tRNA export from nucleus (GO:0006409)	1.80323	3.46205
CPM	-5.34265	-7.35171			tRNA-containing ribonucleoprotein complex export from nucleus (GO:0071431)	1.80323	3.46205
PBLD	-5.33882	-9.92334			protein-DNA complex disassembly (GO:0032986)	2.05311	3.67694
PID1	-5.29554	-8.81164			ribonucleoside monophosphate biosynthetic process (GO:0009156)	2.42761	3.79909
MME	-5.28358	-9.9189			DNA strand elongation involved in DNA replication (GO:0006271)	4.66107	3.86987
SLC25A18	-5.27352	-13.0464			purine nucleoside monophosphate biosynthetic process (GO:0009127)	2.79077	4.08916
ACADL	-5.26454	-6.4909			DNA ligation (GO:0006266)	3.69042	4.34837
IGKC	-5.22965	-13.2435			DNA unwinding involved in DNA replication (GO:0006268)	3.64155	4.5435
CTSS	-5.22916	-11.8965			mitotic DNA replication initiation (GO:1902975)	5.59872	4.67073
AOX1	-5.21148	-11.4808			nuclear cell cycle DNA replication initiation (GO:1902315)	5.59872	4.67073
DUSP23	-5.19406	-12.9873			double-strand break repair via break-induced replication (GO:0000727)	5.60259	4.67751
DPP7	-5.18099	-11.884			nuclear DNA replication (GO:0033260)	4.08576	4.87036
ACSM5	-5.16002	-8.64308			mitotic DNA replication (GO:1902969)	6.44973	5.09297
AKR7A3	-5.15256	-9.96585			pre-replicative complex assembly involved in nuclear cell cycle DNA replication (GO:0006267)	4.86245	5.67807
OCIAD2	-5.13281	-13.6757			leukotriene B4 metabolic process (GO:0036102)	-6.01725	-7.33923
APBB1IP	-5.11326	-8.26236			quinone catabolic process (GO:1901662)	-4.6011	-7.33923
IRF6	-5.10856	-9.22241			menaquinone metabolic process (GO:0009233)	-4.6011	-5.92125
HTATIP2	-5.09152	-13.4406			vitamin K metabolic process (GO:0042373)	-4.01703	-5.33914
ENPEP	-5.06061	-9.84153			amino-acid betaine metabolic process (GO:0006577)	-3.60051	-4.92125
SETD7	-5.00233	-10.3821			organic hydroxy compound catabolic process (GO:1901616)	-4.50589	-4.85649
MAP7	-4.99261	-11.0125			carnitine metabolic process (GO:0009437)	-4.0197	-4.85649
SEC14L2	-4.94452	-9.93605			amino-acid betaine biosynthetic process (GO:0006578)	-4.6011	-4.74792
AZGP1	-4.94282	-3.06997			carnitine biosynthetic process (GO:0045329)	-4.6011	-4.74792
SYNPO	-4.92384	-9.47771			erythrose 4-phosphate/phosphoenolpyruvate family amino acid catabolic process (GO:1902222)	-4.6011	-4.74792
AGXT	-4.91696	-3.75837			L-phenylalanine catabolic process (GO:0006559)	-4.6011	-4.74792
SDSL	-4.89717	-8.3898			glyoxylate metabolic process (GO:0046487)	-4.01703	-4.59872
SLC27A5	-4.85529	-16.5182			cysteine metabolic process (GO:0006534)	-3.27947	-4.59872
BBOX1	-4.77198	-14.0525			fat-soluble vitamin catabolic process (GO:0042363)	-3.01614	-4.33842
TRIP6	-4.74999	-9.15603			purine nucleobase metabolic process (GO:0006144)	-3.69488	-4.33557
CPS1	-4.7418	-7.32394			tyrosine catabolic process (GO:0006572)	-6.34038	-4.33271
ORM1	-4.68104	-3.58282			cellular carbohydrate catabolic process (GO:0044275)	-4.01614	-4.33271
GBP1	-4.59979	-12.5705			fatty acid beta-oxidation using acyl-CoA dehydrogenase (GO:0033539)	-4.01792	-4.11353
SOD1	-4.59577	-1.89012			fatty acid beta-oxidation (GO:0006635)	-2.72465	-4.06695
PTGR1	-4.59385	-5.74134			carnitine shuttle (GO:0006853)	-3.75489	-3.92029
TTR	-4.58592	-2.62297			pyrimidine nucleoside catabolic process (GO:0046135)	-3.20945	-3.92029
TMSB4X	-4.56697	-15.2293			aflatoxin metabolic process (GO:0046222)	-3.43429	-3.87873
UGT2B4	-4.48695	-6.1749			mycotoxin metabolic process (GO:0043385)	-3.43429	-3.87873
ADHFE1	-4.47548	-13.7526			organic heteropentacyclic compound metabolic process (GO:1901376)	-3.43429	-3.87873
GDA	-4.44479	-9.19947			serine family amino acid metabolic process (GO:0009069)	-3.65764	-3.75382
MSN	-4.44181	-3.56296			nucleoside catabolic process (GO:0009164)	-3.01614	-3.75061
ITIH4	-4.4269	-11.207			monocarboxylic acid catabolic process (GO:0072329)	-3.48414	-3.53605
ATL3	-4.42441	-12.8378			aspartate family amino acid catabolic process (GO:0009068)	-3.24184	-3.43162
PON3	-4.40072	-6.3421			lipid catabolic process (GO:0016042)	-3.52356	-3.40463
TPD52L1	-4.39434	-12.4137			fatty acid oxidation (GO:0019395)	-2.72465	-3.39094
ABLIM3	-4.38068	-8.85826			cellular amino acid catabolic process (GO:0009063)	-3.26153	-3.37712
TSTD1	-4.32942	-12.7777			fatty acid catabolic process (GO:0009062)	-2.60881	-3.36597
CYP4F2	-4.31053	-6.06822			estrogen metabolic process (GO:0008210)	-3.44095	-3.34341
NAPRT	-4.27193	-13.1573			branched-chain amino acid catabolic process (GO:0009083)	-3.12763	-3.33771
FMO4	-4.26223	-11.7653			branched-chain amino acid metabolic process (GO:0009081)	-3.12763	-3.33771
ITGA5	-4.24674	-8.93021			medium-chain fatty acid metabolic process (GO:0051791)	-2.55827	-3.33485
PEX11G	-4.19525	-11.9206			pyrimidine nucleoside metabolic process (GO:0006213)	-2.55827	-3.33485
ADH4	-4.169	-7.29698			regulation of cholesterol metabolic process (GO:0090181)	-2.33914	-3.25096
RFTN1	-4.16633	-9.65617			aromatic amino acid family catabolic process (GO:0009074)	-4.02148	-3.22033
TYMP	-4.15691	-5.12597			alpha-amino acid catabolic process (GO:1901606)	-4.22419	-3.01792
GPT	-4.13795	-7.68364			prostanoid metabolic process (GO:0006692)	-2.63923	-3.01257
OGDHL	-4.13353	-12.85			icosanoid metabolic process (GO:0006690)	-3.03386	-2.93546
S100A9	-4.11696	-2.89109			fatty acid metabolic process (GO:0006631)	-2.33056	-2.91073
ECHDC2	-4.10805	-9.05238			long-chain fatty acid transport (GO:0015909)	-2.43563	-2.90689
CYP7B1	-4.07102	-11.5003			carboxylic acid metabolic process (GO:0019752)	-3.74308	-2.83996
ETFDH	-4.04764	-4.43047			unsaturated fatty acid metabolic process (GO:0033559)	-2.78241	-2.82375
BIN1	-4.02991	-11.524			bile acid biosynthetic process (GO:0006699)	-3.70377	-2.81352
FHL1	-3.94847	-9.49779			long-chain fatty acid metabolic process (GO:0001676)	-3.06867	-2.79286
CYP4F3	-3.93797	-5.82602			monocarboxylic acid biosynthetic process (GO:0072330)	-3.13914	-2.76553
DAO	-3.93032	-14.5875			monocarboxylic acid metabolic process (GO:0032787)	-2.84197	-2.75916
ASPA	-3.92937	-8.93273			arachidonic acid metabolic process (GO:0019369)	-3.47508	-2.73335
GNG12	-3.87356	-13.8133			acyl-CoA metabolic process (GO:0006637)	-2.78241	-2.66221
LDHD	-3.86818	-3.11854			purine nucleoside bisphosphate metabolic process (GO:0034032)	-2.95233	-2.58256
OSBPL1A	-3.86663	-5.9046			ribonucleoside bisphosphate metabolic process (GO:0033875)	-2.95233	-2.58256
SULT1B1	-3.85842	-13.798			dicarboxylic acid metabolic process (GO:0043648)	-2.40871	-2.50843
CHI3L1	-3.85101	-8.59112			hexose metabolic process (GO:0019318)	-1.73985	-2.49057
METTL7A	-3.84969	-2.11872			bile acid metabolic process (GO:0008206)	-3.21878	-2.48027
ASPDH	-3.79952	-15.1152			fatty acid biosynthetic process (GO:0006633)	-2	-2.37016
CPT1A	-3.77296	-2.54089			regulation of reactive oxygen species metabolic process (GO:2000377)	-1.60407	-2.25399
ACADVL	-3.75228	-1.54339			steroid metabolic process (GO:0008202)	-2.94298	-2.11769
C11orf54	-3.75199	-2.77603			cellular amide metabolic process (GO:0043603)	-2.40599	-2.11103
VTN	-3.75173	-3.86045			protein homotetramerization (GO:0051289)	-1.95233	-2.10769
MAT1A	-3.7405	-3.30856			organonitrogen compound catabolic process (GO:1901565)	-1.61353	-2.09424
HMGCL	-3.71827	-4.07461			purine ribonucleotide metabolic process (GO:0009150)	-1.85599	-2.02148
TSPO	-3.69103	-13.4323			epithelial cell differentiation (GO:0030855)	-1.38957	-1.99277
CAV2	-3.66947	-8.62769			protein tetramerization (GO:0051262)	-1.41143	-1.90304
ORM2	-3.66042	-3.91448			lipid transport (GO:0006869)	-2.21101	-1.87184
ACADS	-3.64239	-2.83678			organonitrogen compound biosynthetic process (GO:1901566)	-1.23879	-1.74846
ASL	-3.61774	-5.19061
ASS1	-3.59776	-6.00574
NCALD	-3.59398	-9.68782
AKR1D1	-3.59318	-5.30556
SRI	-3.56513	-11.567
ACAA2	-3.55092	-2.20805
RBP5	-3.5106	-6.60608
UGT1A6	-3.50274	-16.6814
CES1	-3.50223	-1.79391
C5	-3.46686	-5.66805
IFT27	-3.3891	-11.2688
TPPP	-3.3818	-10.1657
SLCO2B1	-3.36914	-6.95451
CTSO	-3.35296	-6.2494
EHHADH	-3.34143	-2.19419
COPZ2	-3.33962	-9.91348
GPD1	-3.33827	-3.74326
HAAO	-3.33748	-5.27851
MVP	-3.30751	-2.60616
GCKR	-3.29909	-11.9212
CDA	-3.28546	-10.7806
DPYD	-3.24993	-5.59261
IFI16	-3.22921	-8.42771
AMDHD1	-3.22343	-7.54473
TGM2	-3.22273	-7.89329
GBP2	-3.2177	-6.64106
RDH5	-3.21702	-10.9931
GOLM1	-3.21257	-9.07626
TLR3	-3.20625	-8.71058
DHTKD1	-3.1827	-6.75836
PMVK	-3.17157	-3.16445
FGGY	-3.16203	-8.15075
BDH2	-3.15187	-2.96544
CFI	-3.13816	-1.92208
PREX1	-3.12222	-5.28321
PCCA	-3.10606	-2.76536
NAMPT	-3.09807	-1.76669
LGALS4	-3.09577	-14.6482
MYH14	-3.08983	-4.65178
ACADM	-3.08178	-1.68158
TNIK	-3.06611	-8.92019
MAOA	-3.06597	-4.85059
SLC27A2	-3.06474	-2.47278
EPHX2	-3.04813	-4.72104
SHMT1	-3.04419	-10.0432
TAGLN2	-3.03589	-5.10372
EPHX1	-3.03396	-1.84527
CYB5A	-3.01689	-2.23199
HPD	-3.00371	-4.95171
SEPSECS	-2.99827	-12.6493
CYP4F22	-2.99299	-8.3231
MAOB	-2.98401	-3.40914
THNSL1	-2.98364	-5.26646
DHODH	-2.98137	-1.66592
BDH1	-2.9683	-3.68259
TST	-2.9617	-2.69608
SERPINC1	-2.95942	-3.10408
ACACB	-2.93594	-4.98253
TBC1D15	-2.92989	-2.27408
SULT1E1	-2.91143	-13.6105
NMRK1	-2.91079	-9.32863
LCP1	-2.90845	-13.0265
FMO5	-2.89128	-4.69981
DEPTOR	-2.88869	-4.26766
CCS	-2.8694	-1.5728
UGP2	-2.86178	-13.1666
GMPR	-2.8505	-8.01461
SDHD	-2.84273	-3.92438
AASS	-2.83982	-2.14059
MSRB2	-2.82459	-13.203
PIN4	-2.80519	-1.76911
PC	-2.80364	-1.81583
RAB27A	-2.80327	-2.59282
PARP9	-2.7838	-4.98649
CDH1	-2.78297	-5.68283
SLC27A3	-2.77451	-3.66847
TNKS1BP1	-2.74283	-5.27868
ARL8A	-2.72146	-11.0403
SULT2A1	-2.70498	-1.76918
MAPRE3	-2.70294	-9.12387
IGFBP7	-2.69957	-6.43516
MPDZ	-2.69652	-5.58739
RBM47	-2.6901	-5.14544
IFIT1	-2.68445	-8.89082
S100A8	-2.65963	-4.63298
UGT1A3	-2.65587	-11.5111
ALDH6A1	-2.65024	-2.22878
ALAD	-2.62573	-5.1576
ANXA1	-2.62146	-5.13997
PARVB	-2.62131	-7.36422
NFIC	-2.60346	-10.8877
TPMT	-2.60031	-3.5887
ABCC3	-2.59902	-4.25626
FDX1	-2.59357	-2.17119
HIBCH	-2.58235	-2.7647
PDE4DIP	-2.57985	-4.51952
ECHS1	-2.57518	-2.10498
REEP6	-2.56874	-7.17937
HMGN5	-2.56207	-7.93608
DBT	-2.54287	-3.55598
FGL1	-2.54155	-3.17399
HGD	-2.52295	-3.07221
SLC25A20	-2.49746	-3.14187
GRHPR	-2.49201	-2.86698
NIT2	-2.48776	-3.7274
SMPD1	-2.48698	-6.24879
ITGA1	-2.48536	-3.84174
HYI	-2.4684	-11.0615
PTMS	-2.46622	-3.73458
SERPINB8	-2.45641	-9.07097
GCDH	-2.44296	-3.1445
POMP	-2.43942	-3.7075
KYNU	-2.42956	-3.42691
ACAA1	-2.42942	-12.586
HOOK1	-2.42554	-4.01262
GSTZ1	-2.42179	-14.2419
CYP4F11	-2.41881	-5.77615
DCXR	-2.41194	-2.18303
RGN	-2.40845	-4.54843
MLYCD	-2.39632	-3.47228
CCM2	-2.39177	-6.49647
PEX6	-2.38635	-4.3104
GSDMD	-2.3764	-3.95057
BLVRB	-2.36991	-3.27627
UGT2B7	-2.36093	-5.10892
IDNK	-2.36075	-6.79543
HOGA1	-2.34338	-3.73863
FUOM	-2.3362	-13.9004
ABRACL	-2.30769	-14.1396
PKLR	-2.3054	-3.56136
GALT	-2.30437	-4.10949
METTL7B	-2.28438	-2.65591
IVD	-2.27804	-1.88506
PPL	-2.27383	-8.28772
PIK3AP1	-2.2725	-10.2331
USP15	-2.25527	-3.56166
ALDH9A1	-2.24572	-3.64656
STBD1	-2.24527	-4.73396
MPC1	-2.24423	-1.55928
CNDP2	-2.23942	-1.5449
PXDC1	-2.23506	-8.98255
GSTK1	-2.22355	-2.6413
FIS1	-2.22258	-1.71854
DIAPH2	-2.2214	-5.66333
CAPN2	-2.20043	-5.15392
DNPH1	-2.19979	-1.79319
ETFA	-2.19582	-6.11691
PARP14	-2.18973	-4.68956
GPD2	-2.18352	-8.56425
ANTXR2	-2.17132	-3.3333
CBR4	-2.16843	-3.13579
NUDT16	-2.16191	-3.20158
DST	-2.16012	-5.93694
TXNRD2	-2.15829	-2.5448
CAV1	-2.15652	-10.168
DCPS	-2.15637	-1.64529
PHYH	-2.152	-7.46464
CES2	-2.15099	-2.15264
MIA3	-2.14393	-1.82383
ADH6	-2.14042	-4.37676
USP47	-2.14017	-3.29973
CBS	-2.13705	-3.00792
PHYKPL	-2.13523	-12.5708
MGMT	-2.13483	-2.92268
NUDT9	-2.11908	-2.75885
PIK3R1	-2.11816	-4.06216
CYP27A1	-2.11096	-8.95807
TUBA4A	-2.10574	-6.42829
ENPP4	-2.08933	-7.66411
HSD17B8	-2.08738	-2.64485
RILP	-2.06723	-9.27129
GUSB	-2.05614	-8.0194
ALG5	-2.04336	-1.52443
CAT	-2.03817	-1.63799
PLA2G12B	-2.03654	-2.74486
SLC22A18	-2.02444	-10.7572
SYNE2	-2.0231	-5.17577
DLD	-2.01653	-8.672
DHRS7	-2.00864	-1.73928
CPQ	-1.99781	-1.62146
TBC1D23	-1.97967	-1.63448
SAMD9	-1.92738	-4.31916
DNAJB4	-1.926	-2.79144
HACL1	-1.92387	-3.44066
CTH	-1.91621	-5.24216
MCCC1	-1.90557	-2.88753
PLP2	-1.90449	-9.41307
HOOK2	-1.90125	-2.52602
XRN1	-1.89551	-5.16731
LHPP	-1.89071	-5.52997
H6PD	-1.87394	-4.17241
FAH	-1.87378	-2.89382
ACY3	-1.87075	-6.10153
ARFGAP2	-1.8621	-8.70707
ACAD10	-1.84386	-2.64348
CBR1	-1.84363	-2.76057
L2HGDH	-1.84049	-12.3796
NDRG2	-1.83978	-4.66494
QDPR	-1.83738	-2.23144
OPLAH	-1.83632	-3.12233
BCKDHB	-1.83341	-4.50125
ZNRF2	-1.82896	-2.35086
CD99L2	-1.82637	-10.631
HAGH	-1.81991	-1.87883
SLK	-1.80974	-2.35149
STEAP3	-1.80291	-3.37502
SLC25A15	-1.80133	-2.17061
RXRA	-1.79665	-2.44582
PRODH2	-1.79651	-3.07335
ZBTB20	-1.79453	-7.97889
AHR	-1.7916	-2.89235
ANXA13	-1.79012	-11.7875
CSTA	-1.78379	-4.5654
TRIM21	-1.78037	-9.86223
TATDN1	-1.77783	-3.14756
RBKS	-1.76938	-5.04346
CD63	-1.76938	-1.68141
CRYM	-1.76038	-12.944
TTN	-1.75829	-3.05361
TANC2	-1.75304	-2.41819
NMD3	-1.74678	-10.0022
PEX11A	-1.74632	-9.45878
NNT	-1.74589	-7.63043
MTHFS	-1.74301	-2.78563
GGACT	-1.74072	-12.0984
ACAD8	-1.74044	-1.85898
GCH1	-1.7314	-3.24669
GNAI1	-1.73135	-4.25642
TMEM205	-1.7291	-2.80927
SEC16B	-1.72717	-10.4533
UPF2	-1.72613	-1.89783
SORBS2	-1.72581	-8.17606
CROT	-1.72134	-2.49494
CRAT	-1.71222	-1.99378
IQGAP2	-1.71182	-1.97038
RAC2	-1.71023	-10.9702
DHRS1	-1.70947	-4.05629
CMBL	-1.70762	-4.50235
OPTN	-1.7008	-2.34286
ETNK2	-1.69381	-3.11342
CLYBL	-1.69322	-3.05173
EHD2	-1.69223	-12.4773
VAMP5	-1.68708	-11.1173
PPM1A	-1.68696	-2.76347
C8orf82	-1.67763	-1.9013
ZNF330	-1.6698	-7.94504
EDF1	-1.66779	-1.52258
STAT2	-1.66771	-3.03123
BCL2L13	-1.66306	-4.9289
SLC33A1	-1.66033	-1.51309
PPFIBP2	-1.65007	-3.1618
FRRS1	-1.64856	-2.18446
ABCF3	-1.64733	-1.83765
SIAE	-1.64695	-2.43392
SPRYD4	-1.64624	-2.06733
SCRN2	-1.6411	-5.36047
ENTPD5	-1.63847	-3.0644
GRIPAP1	-1.63296	-2.68954
STAT6	-1.62562	-8.35277
GNE	-1.62329	-2.93742
LACTB	-1.61516	-3.76188
CASP1	-1.611	-9.33797
HDHD3	-1.61033	-4.8268
SCARB2	-1.60891	-2.56465
CSRP2	-1.60459	-1.92436
AKAP13	-1.60328	-4.49796
MOCS1	-1.59789	-4.26147
LONP2	-1.595	-2.07366
FUCA1	-1.59444	-1.80429
MYLK	-1.59234	-3.52212
UBA7	-1.58549	-4.03264
CREG1	-1.58541	-1.9613
TBK1	-1.57766	-2.05938
SLC19A3	-1.568	-3.96092
PEX16	-1.55048	-3.56
PITHD1	-1.54943	-10.6614
CLIC2	-1.54763	-9.14535
CD9	-1.54402	-10.41
RPS29	-1.53982	-2.17842
TNS2	-1.53831	-9.41137
DCAF8	-1.5267	-3.55637
LYRM7	-1.52611	-4.65644
DNASE2	-1.52244	-2.60204
NIT1	-1.51884	-3.93621
GBE1	-1.51869	-4.91996
GCLC	-1.5127	-2.71261
CMC2	-1.51155	-2.21227
GAMT	-1.50527	-1.63799
AMACR	-1.50525	-3.94394
EIF3E	-1.49611	-7.41625
ENO3	-1.49308	-4.30834
VWA5A	-1.49227	-8.09451
SIRT3	-1.49097	-2.17255
MTHFD1	-1.48787	-1.868
RIPK1	-1.4782	-3.4862
SEPHS2	-1.47472	-5.04615
EGFR	-1.46675	-1.89568
NEDD4	-1.46648	-1.73546
SUMF2	-1.45534	-1.58933
NIPSNAP3A	-1.4531	-3.88131
NAAA	-1.44887	-11.4325
NAT1	-1.4447	-9.86794
TMEM192	-1.44086	-4.11421
BCAT2	-1.43953	-7.7851
LYPLAL1	-1.43731	-3.73845
INPP1	-1.43565	-2.10925
GALK2	-1.4339	-4.01522
MACROD1	-1.43252	-2.20667
OTUD7B	-1.42747	-4.66145
AGL	-1.4273	-6.53779
RDX	-1.42683	-1.74212
PHLDB2	-1.41558	-6.55544
ENOSF1	-1.41374	-4.47524
VCPIP1	-1.41296	-1.7082
PTPN6	-1.40705	-3.58633
OARD1	-1.40451	-3.55431
CCDC25	-1.39092	-2.01989
PLS3	-1.38989	-1.68641
SUCLG2	-1.38275	-1.60643
SLC25A42	-1.38165	-5.52684
PPP6R2	-1.3756	-2.44822
DCUN1D1	-1.37558	-2.01206
EML3	-1.37539	-4.98829
CRADD	-1.36916	-10.4686
ABAT	-1.35737	-1.82614
EXOC3	-1.35576	-1.70009
SNX18	-1.35488	-3.32886
FAM107B	-1.35369	-4.79703
UAP1	-1.35129	-2.12096
SNX9	-1.33772	-2.18707
RRAS	-1.33152	-1.88649
AAMDC	-1.32465	-3.50061
CUTC	-1.32458	-2.59057
CMAS	-1.3179	-2.60041
RABEP1	-1.31409	-2.63196
KDSR	-1.31081	-5.46507
LRRFIP1	-1.31021	-8.18361
FUNDC2	-1.30982	-1.88997
ACO1	-1.30783	-3.2943
CYB5R1	-1.30431	-2.6196
DECR2	-1.29965	-1.63228
NMNAT1	-1.28683	-2.42279
GALE	-1.28204	-2.56006
CD302	-1.26329	-2.82271
TK2	-1.25945	-11.0417
EIF2B3	-1.25658	-1.85608
PSMB9	-1.23973	-1.55825
SACM1L	-1.23467	-1.98478
NOL3	-1.23334	-9.7023
MOB2	-1.22942	-1.82417
SMIM19	-1.22656	-9.01693
TBC1D2B	-1.208	-6.6353
KANK2	-1.20688	-4.641
SAT2	-1.20566	-5.54618
SCRN3	-1.20524	-4.97183
HPS5	-1.20008	-7.28883
PSMB8	-1.1979	-3.37473
UBE2L6	-1.19132	-10.1344
ACY1	-1.18772	-3.04764
MOCS2	-1.1844	-3.86237
MOCS2	-1.1844	-3.70817
NAPA	-1.18137	-2.32158
PHYHD1	-1.17398	-4.01355
STK3	-1.17289	-7.43413
PAFAH2	-1.16139	-4.63666
SORD	-1.15722	-2.46237
HEBP2	-1.14988	-2.47754
ANKRD28	-1.14868	-2.42059
TTC37	-1.14262	-2.91867
FAM114A2	-1.13323	-1.7482
COQ5	-1.13056	-7.21772
PCCB	-1.12884	-1.85747
TBC1D17	-1.12605	-3.509
COMMD3	-1.12311	-4.73456
IMPA1	-1.12243	-1.84337
ACP2	-1.11197	-3.00875
SH2D4A	-1.1118	-3.35909
RAB29	-1.11023	-3.90212
UBXN6	-1.10989	-9.67401
SLC16A7	-1.10132	-8.53402
MGST1	-1.09519	-2.64234
CLMN	-1.09227	-3.08148
PLEKHA6	-1.08982	-2.39468
SUOX	-1.08272	-3.68735
PXMP2	-1.06384	-5.10639
GLIPR2	-1.06343	-8.6742
DTX3L	-1.06332	-6.41048
MAN2B2	-1.05887	-4.22796
DBNL	-1.05603	-1.71176
ABCB7	-1.04888	-2.61504
UBE2H	-1.04832	-1.61907
TRAPPC8	-1.04248	-2.83165
HIP1	-1.03042	-4.95304
PNPO	-1.02914	-3.28969
UNC93B1	-1.02334	-6.25492
HDAC6	-1.02278	-4.33285
MAN2C1	-1.0158	-5.42686
PTER	-1.01175	-8.33067
METAP2	-1.00713	-2.28145
RAB4B	-0.997782	-2.41435
EML2	-0.996448	-5.63297
APOOL	-0.993002	-2.66852
HERC4	-0.991558	-3.95041
PTGR2	-0.983327	-12.5962
ARMC10	-0.978378	-3.02086
DERA	-0.975046	-1.58005
KIF13B	-0.972618	-2.17383
OSBP	-0.969379	-1.8774
NUB1	-0.963899	-2.51426
GNPNAT1	-0.963445	-2.3796
MSMO1	-0.963089	-1.74077
ANXA6	-0.962063	-1.56926
SORBS1	-0.957673	-3.44744
RABL3	-0.95765	-3.2973
VPS36	-0.955167	-2.836
USE1	-0.953297	-1.56031
LACTB2	-0.952786	-3.29212
FXR2	-0.937719	-2.38876
HNMT	-0.931299	-1.50492
USP25	-0.929085	-6.66111
DDX58	-0.928848	-6.90974
WDR7	-0.925433	-5.81536
RPS3	-0.913543	-9.41883
RHOC	-0.911693	-2.81072
OXNAD1	-0.910547	-2.40435
NUDT2	-0.904538	-10.9296
IFI30	-0.903673	-1.87921
WDR44	-0.903546	-6.09464
PEX1	-0.902129	-6.04196
DPH5	-0.901069	-3.33733
DHRS4	-0.900737	-1.78839
FAM160B1	-0.897374	-9.84818
ALDH16A1	-0.885967	-1.55954
MMAB	-0.884544	-1.60706
CLIP1	-0.877378	-2.23596
MYO6	-0.875008	-4.81517
ARL3	-0.874334	-1.86028
CALD1	-0.874099	-6.72181
VPS4B	-0.87003	-2.0364
MFN2	-0.865386	-1.7284
KCTD21	-0.861102	-9.61808
IMPACT	-0.854783	-9.54119
CAST	-0.852531	-6.64714
CHID1	-0.851449	-3.34508
RBP4	-0.842997	-3.59646
SLC25A46	-0.83807	-3.00999
SLC37A4	-0.837564	-1.68118
ASB9	-0.836321	-9.67384
AKR1A1	-0.832924	-1.70031
IFIT5	-0.83199	-3.41884
FPGT	-0.827465	-8.88988
VPS16	-0.827048	-1.64422
TOM1L2	-0.823736	-3.48554
UGT1A7	-0.822511	-13.8803
ROCK1	-0.82041	-2.26521
NCBP2	-0.81933	-2.28149
SHROOM1	-0.817552	-2.21964
PDLIM2	-0.814715	-6.19785
DHX29	-0.811753	-1.64829
BAIAP2	-0.80856	-1.67586
CRYZL1	-0.799072	-9.23489
USP9X	-0.798967	-2.34452
STAT3	-0.790653	-1.62967
VPS13D	-0.790325	-3.77705
AHCYL1	-0.789125	-3.05947
PALMD	-0.787311	-5.16631
TATDN3	-0.778742	-8.63493
OCIAD1	-0.776062	-8.91622
ANXA8	-0.773496	-6.92281
ARL6IP4	-0.771149	-2.36177
RANBP10	-0.767761	-2.31686
LSM8	-0.767261	-13.134
AP1S1	-0.766697	-2.17411
USP8	-0.765815	-2.12176
PGM1	-0.763497	-1.96582
UBE3A	-0.757213	-2.78144
PDP1	-0.753717	-2.34998
CRYL1	-0.752635	-3.22578
TMLHE	-0.752454	-2.22788
LPIN2	-0.752208	-6.31169
RABGAP1L	-0.748486	-6.06676
HSP90B1	-0.741216	-4.71389
NEK9	-0.740511	-1.74818
GMPPB	-0.738726	-1.51656
MYO1E	-0.731515	-3.34988
MYH9	-0.724776	-1.90534
COQ3	-0.724452	-4.92973
USP48	-0.723471	-3.04258
IKBKB	-0.723155	-7.88392
NQO2	-0.709079	-3.30512
YTHDC2	-0.708264	-2.69867
OSBPL9	-0.700588	-1.77759
PAAF1	-0.69364	-2.02942
ACOX3	-0.684516	-2.46314
DIAPH1	-0.684019	-2.55376
BID	-0.676093	-2.49326
EXOC6	-0.67349	-7.60027
PSMB10	-0.670705	-4.2732
BPHL	-0.667016	-2.81891
NUDT6	-0.664491	-11.6585
ZFYVE19	-0.656435	-9.77322
MAGI1	-0.655023	-1.8062
ARVCF	-0.65475	-3.30603
MGST3	-0.65352	-4.42309
CLUH	-0.652387	-2.7679
PLS1	-0.648612	-2.51296
ABHD14B	-0.644456	-3.50195
MPP5	-0.643784	-1.92415
SH3GLB2	-0.643142	-1.86094
ARHGEF18	-0.64138	-5.08434
HSPB1	-0.640884	-3.03398
PCTP	-0.64062	-3.3553
PITPNB	-0.633535	-1.57477
ACOT2	-0.632656	-12.3454
ALG13	-0.629892	-3.8434
TTC38	-0.629301	-1.74927
ZADH2	-0.627272	-1.91565
EFR3A	-0.622456	-3.3031
ABCB8	-0.62123	-1.76471
BROX	-0.619434	-1.73149
NUDT19	-0.610425	-2.38846
ENDOG	-0.607688	-2.22714
A1CF	-0.606777	-1.53048
PCBD2	-0.601841	-3.06129
REPS1	-0.593023	-1.76435
BCKDHA	-0.584651	-3.47008
GIGYF1	-0.584257	-7.67865
WBP2	-0.578838	-3.98701
RTCA	-0.573908	-1.63917
CCDC90B	-0.572022	-2.50272
NAGA	-0.568807	-1.8008
HSCB	-0.568414	-4.6641
ECI2	-0.562059	-7.66981
PPCS	-0.561748	-1.68904
SLC27A4	-0.556132	-1.95092
FAM91A1	-0.555802	-3.42626
BLOC1S5	-0.554306	-7.02856
TRAPPC5	-0.549292	-1.76497
OTUD6B	-0.548786	-7.8932
AP2S1	-0.545207	-1.50746
LTN1	-0.534667	-1.61927
LRP1	-0.528975	-2.98445
STUB1	-0.518668	-1.59954
COMMD1	-0.514554	-2.35146
PCBD1	-0.513373	-1.77564
APPL2	-0.512996	-2.90946
SMAP2	-0.511701	-3.13821
GSTO1	-0.510398	-1.54405
ESRP2	-0.510267	-3.52939
CAPN1	-0.499467	-1.75005
ARPC1A	-0.497641	-2.03245
LRRC40	-0.490063	-2.31166
ZHX3	-0.488571	-7.82217
RHEB	-0.483246	-1.60445
NUDCD2	-0.481147	-1.67941
DDC	-0.473417	-4.79652
RNF170	-0.473269	-6.42023
THTPA	-0.472502	-3.08364
PPA2	-0.469894	-2.79763
CPT2	-0.45333	-2.72533
SCYL2	-0.450138	-2.78675
SIRT2	-0.44456	-4.30929
AKR1C2	-0.443485	-2.33104
NUDCD3	-0.443251	-7.79339
DDX19B	-0.442577	-3.81172
MECR	-0.441825	-4.67929
BRAT1	-0.440194	-6.57662
SNX4	-0.430651	-2.55439
HDHD2	-0.427539	-3.39098
PHKA2	-0.426311	-6.58015
IPO8	-0.425731	-7.20141
CLINT1	-0.422805	-7.30827
ZBTB8OS	-0.412034	-2.01805
UBE2Q1	-0.404566	-2.28521
GGT5	-0.398978	-10.7734
MT-CYB	-0.396559	-2.76104
AS3MT	-0.390568	-3.04914
RNF181	-0.390018	-8.709
ALDH3A1	-0.386373	-10.3196
CDK13	-0.384681	-1.56342
FARS2	-0.381786	-1.56599
GPHN	-0.381741	-2.4368
PRKAG1	-0.37147	-1.56338
PLAA	-0.368318	-2.71416
VAV2	-0.366581	-2.63923
TMEM53	-0.365103	-9.22229
FAF1	-0.362959	-1.78417
HSPBP1	-0.360324	-1.627
TOM1L1	-0.354282	-3.19605
PRKACB	-0.354104	-8.49655
DFFA	-0.350733	-2.69564
SIRT5	-0.347331	-2.56062
XPC	-0.341295	-1.53816
SNAP29	-0.336928	-3.32626
PRKAA1	-0.335355	-4.32491
TMED7	-0.334115	-1.541
GPX4	-0.327211	-7.09238
NMRAL1	-0.324952	-11.1992
FKBP15	-0.32116	-2.94942
VWA8	-0.314018	-2.35334
PEX19	-0.313883	-4.82336
AARSD1	-0.313288	-4.36464
FAM185A	-0.309797	-5.29137
ATG3	-0.296937	-3.04395
MAP2K4	-0.294321	-2.45361
PRAF2	-0.292409	-9.628
PRPS1	-0.287075	-1.99842
TSTA3	-0.284431	-2.79807
LIN7A	-0.28443	-1.85041
COMMD2	-0.283909	-10.0431
KIF1C	-0.273756	-5.57179
PTPN11	-0.256596	-3.48611
GLDC	-0.256015	-3.38016
HINT2	-0.247168	-1.84144
RAB24	-0.246811	-1.67723
S100A11	-0.243358	-2.05594
CTBS	-0.235392	-3.98688
CALML4	-0.2332	-10.671
GAK	-0.232427	-2.84399
LRSAM1	-0.231413	-3.11444
ACSF3	-0.230434	-2.26834
COMMD10	-0.225892	-2.27651
GDI1	-0.222995	-2.2329
TNRC6B	-0.219188	-6.17256
COMMD5	-0.216969	-10.3537
OXSM	-0.202017	-1.60833
NISCH	-0.200705	-6.34438
PYGL	-0.190933	-3.41082
LANCL2	-0.18468	-2.0882
OXR1	-0.175292	-2.81926
STAM2	-0.174927	-2.40038
PEX26	-0.168826	-6.99216
ARPIN	-0.162129	-4.97956
ERI3	-0.156015	-10.1803
IDH3G	-0.149171	-1.92614
SH3BGRL2	-0.140589	-1.9613
ARIH1	-0.139353	-4.17977
SPG7	-0.135183	-2.47446
GNAQ	-0.134286	-1.57306
UGT1A10	-0.131509	-13.883
KANK1	-0.129643	-2.51253
SMARCC2	-0.128292	-5.48743
CFB	-0.124076	-3.10967
FAM210B	-0.121607	-4.07231
EPS15	-0.118738	-2.47922
MAP2K1	-0.118034	-1.68801
ENPP1	-0.116812	-1.74731
WDR91	-0.109356	-2.00064
EPM2AIP1	-0.104902	-2.38726
FABP4	-0.10119	-8.18202
KPNA1	-0.0979518	-1.72131
KIF16B	-0.0979023	-5.59352
TBC1D9B	-0.0848467	-3.54486
PSMD6	-0.0841641	-6.30445
ANXA9	-0.0808321	-11.1564
DOCK5	-0.0804483	-1.86617
ARHGAP35	-0.070998	-3.57545
C11orf52	-0.0674209	-3.42219
PPP1R18	-0.0658771	-2.9709
RASA1	-0.0658647	-3.59227
PDK2	-0.0640682	-3.88253
DPP9	-0.0615781	-2.1608
CSDE1	-0.0609706	-1.84115
PPP2R5E	-0.0538702	-1.50302
DCAF11	-0.0437648	-1.50159
SSH3	-0.0434257	-4.43128
IAH1	-0.0302845	-5.03199
RAPH1	-0.0246506	-6.45631
RAB8B	-0.0232301	-3.46396
ABHD11	-0.0193694	-2.14572
STAG1	-0.0191397	-1.99042
LPP	-0.0173877	-1.64655
SPTAN1	-0.014884	-3.32176
NUDT7	-0.0113761	-3.41333
MOCOS	-0.0103865	-3.12337
CASP14	-0.00773655	-9.85907
STK10	-0.000183756	-6.9622
ERCC5	-4.74494e-06	-3.46443
PIP	0.000317512	-8.63372
GLUL	0.0084204	-2.55361
ELP4	0.012611	-6.59775
TAB1	0.0155779	-1.72767
PPP2R2A	0.0161508	-1.86167
PTGFRN	0.0187213	-3.55246
USP40	0.0190563	-3.35043
MAPK14	0.0364535	-1.56354
FNDC3A	0.0373067	-1.98207
SRA1	0.0375188	-3.42051
HEATR5B	0.047303	-1.74892
PDLIM5	0.0544268	-3.04363
RBP1	0.0583192	-5.44424
FHIT	0.0642393	-11.1679
UBR1	0.0656464	-3.87651
PITPNA	0.0662767	-4.48855
SCPEP1	0.066653	-1.91659
DESI1	0.074993	-1.99674
THADA	0.0752905	-4.99383
ACYP2	0.0814568	-3.46208
LETMD1	0.0821531	-4.14352
ATG7	0.0915135	-2.41566
NUMB	0.094632	-2.03366
SH3BGRL	0.0969152	-3.10273
LIMD1	0.101001	-9.32191
WDR11	0.103616	-2.08159
NT5DC1	0.105215	-1.55622
FECH	0.108906	-3.22847
NMT2	0.117557	-4.99227
CCDC50	0.123715	-9.88942
NPEPL1	0.125501	-8.25314
NUDT8	0.130028	-1.6577
ERC1	0.137855	-2.11754
SNX7	0.141175	-3.38369
PIK3R4	0.147456	-2.87956
SWAP70	0.159481	-2.84432
UROS	0.161583	-8.61593
PPP3R1	0.169015	-2.42991
CLCC1	0.171235	-2.11814
CCNT1	0.171962	-3.21367
VPS37A	0.173258	-4.29422
APOO	0.176778	-2.5931
TRAFD1	0.180216	-2.15159
CLTCL1	0.180302	-3.62557
BAIAP2L1	0.180657	-2.01034
EHD4	0.184582	-2.21194
SEC24B	0.190448	-1.96458
TMEM141	0.193203	-1.85497
TOR1A	0.194471	-2.70454
BECN1	0.207685	-1.86711
PARVA	0.209984	-3.92361
C1orf50	0.211076	-3.16609
GRB2	0.214109	-2.33479
PEX11B	0.214711	-1.55796
CC2D1A	0.218236	-4.34764
ARHGEF7	0.21981	-2.2936
PARD3	0.22043	-2.21045
CYFIP2	0.222291	-3.39965
SESN2	0.229973	-3.6975
CHM	0.232532	-1.99452
RAD23A	0.237231	-2.92413
ITPK1	0.238526	-2.15244
SORBS3	0.238704	-1.72871
TBC1D22A	0.239236	-6.17743
ESD	0.241694	-1.86706
GPX1	0.249042	-6.54842
GANAB	0.254539	-4.10962
ACAP2	0.255402	-2.27452
LGALS1	0.256207	-2.21483
CUL2	0.260153	-1.53967
ANXA3	0.260273	-12.6732
PPP4C	0.260959	-2.34334
PAFAH1B2	0.262087	-1.54325
CTNNA1	0.263811	-2.87497
ERAP1	0.266303	-1.60714
DNPEP	0.273337	-1.54328
DNAJC2	0.298578	-2.80387
BMP2K	0.311643	-4.09429
BCKDK	0.311907	-2.92834
ZFP91	0.317186	-8.16376
CDC42BPB	0.322955	-3.99427
MIEN1	0.333128	-3.72061
BCS1L	0.333138	-2.85627
KIF3B	0.333591	-2.8204
SEC24D	0.334447	-2.32075
EGLN1	0.336758	-1.65389
TRAPPC12	0.345756	-2.52855
FRMD8	0.348982	-2.5638
RIC8A	0.351368	-1.76735
C3orf38	0.353715	-9.25681
TRAPPC11	0.356552	-2.09569
CIAO1	0.359208	-2.79358
SYNJ1	0.360003	-5.69911
STK11IP	0.393302	-2.60902
PI4KA	0.395797	-2.38351
PDE6D	0.402336	-8.48103
ZC3H7A	0.414552	-3.11702
ERAP2	0.418289	-1.64286
AMPD2	0.424467	-1.51644
KCMF1	0.433217	-6.14143
XPNPEP3	0.436548	-1.7501
COQ6	0.442533	-3.55568
AHCYL2	0.445375	-2.54329
PCYOX1	0.452146	-4.57091
PPP5C	0.452163	-2.07333
RBBP7	0.454468	-1.54056
PEF1	0.455524	-2.15636
HGH1	0.465075	-4.83165
PPP1R13L	0.469075	-4.11388
PEX3	0.470807	-1.91853
BIN3	0.475468	-9.15263
CYC1	0.476645	-1.72364
APOBEC3F	0.481578	-7.94711
PPCDC	0.484555	-9.10989
AKAP12	0.489749	-7.57825
NLRX1	0.505242	-3.9458
SMIM4	0.506398	-11.0828
NT5C2	0.506951	-3.1675
AGPS	0.509861	-1.97207
PTPN12	0.510621	-2.16279
PTRH1	0.52038	-7.45933
SKIV2L	0.525399	-1.56285
RABEPK	0.528657	-1.62506
SRPK2	0.541813	-2.06361
L3HYPDH	0.548194	-3.94791
PHKB	0.562294	-3.63948
STK38	0.56293	-9.35927
ABLIM1	0.575024	-4.7163
PTPRF	0.576973	-1.80149
APAF1	0.578158	-2.52559
TMEM14C	0.580903	-3.06444
SFXN4	0.586957	-2.77408
ACSM3	0.58998	-8.65124
MAP3K7	0.590578	-1.66044
UBR4	0.597573	-1.56567
VPS52	0.599697	-2.41611
TBC1D1	0.603753	-5.26617
CTNNB1	0.609977	-5.49376
FAM120A	0.61985	-2.54355
GCA	0.620131	-1.73203
GALNS	0.629362	-1.78452
COQ7	0.630796	-1.7004
HNF1A	0.637726	-1.92681
DUSP22	0.644867	-6.68728
PCK2	0.648558	-8.36025
GLA	0.655789	-2.76222
BAG5	0.664471	-3.23798
HPRT1	0.673328	-1.93162
FADD	0.673621	-8.08384
SP1	0.673719	-1.5831
C12orf57	0.67431	-1.74523
TXNL4B	0.675107	-8.45208
DDAH1	0.692497	-1.51578
TRPT1	0.702493	-2.44549
LRRC20	0.711379	-7.45467
PI4K2A	0.716171	-1.89665
AASDHPPT	0.716395	-3.24956
LSM1	0.720251	-1.5719
S100A10	0.722598	-5.02205
DCAKD	0.72627	-1.82649
RWDD4	0.742872	-8.02468
ARIH2	0.76862	-7.00719
LSM4	0.770459	-1.54458
MPI	0.77488	-2.07915
GMPPA	0.777461	-1.7596
MALSU1	0.797512	-1.66253
AFMID	0.807974	-4.64332
HECTD1	0.818497	-1.5326
HSF1	0.821156	-3.21568
EIF4EBP2	0.822442	-9.89226
SRR	0.830202	-7.45779
ENDOD1	0.835628	-2.17407
INTS4	0.837596	-3.0536
MTR	0.840109	-5.3702
TTC39B	0.853089	-4.88369
GSK3B	0.861105	-2.30076
SMYD2	0.866494	-2.08578
SBF1	0.87041	-2.64896
EEFSEC	0.879142	-1.84842
MARK2	0.887727	-3.01629
FAM120B	0.897104	-1.79043
RPS6KA1	0.904399	-10.7248
DBR1	0.914619	-1.7723
UQCC3	0.930278	-11.063
HDDC3	0.937338	-3.21746
RNPEP	0.942662	-1.97651
MCMBP	0.949561	-1.84975
BLOC1S3	0.957113	-1.65991
MCTS1	0.973473	-1.54527
SERPINB9	0.977729	-2.53789
PARP4	0.987736	-3.92203
AKR7A2	1.00255	-1.50372
PHACTR4	1.01445	-1.98206
MAP1S	1.01911	-2.8853
MLEC	1.02984	-1.86334
TUBB6	1.03435	-4.41454
DICER1	1.04434	-1.83564
TTC9C	1.06285	-8.65021
ACTR1A	1.06297	-1.71905
CSK	1.06738	-2.0843
NR2C2AP	1.07202	-8.05316
SHC1	1.07321	-2.03318
ATE1	1.0737	-6.97189
CAMK1	1.0911	-2.34774
RPAP1	1.10901	-2.94983
RNF5	1.10926	-1.76908
MYCBP	1.10963	-2.46224
SDHC	1.11084	-3.76194
MAT2A	1.12089	-2.72058
PFDN4	1.12537	-1.51669
MOCS3	1.13284	-2.41014
UBE4A	1.13851	-1.6749
GNPAT	1.16839	-1.91617
GATC	1.16971	-1.74829
HEATR3	1.19126	-2.21021
ADNP	1.19142	-2.41012
OGFOD2	1.19218	-9.73563
MT-ATP8	1.25858	-12.1994
PRKAB2	1.27596	-6.38067
NT5C	1.3307	-5.67614
ZNF706	1.34714	-9.57177
PGM2	1.37021	-1.68655
TMEM11	1.37591	-1.57235
ADA	1.38441	-6.17489
PWP2	1.40284	-1.62586
STAMBP	1.41968	-2.84047
EXOC7	1.43809	-1.71406
CDC23	1.46625	-2.15769
OCLN	1.49028	-1.79846
NTMT1	1.53504	-1.53165
PARS2	1.55162	-3.08893
FTL	1.55501	-3.11598
USP13	1.58098	-8.55175
SLC25A40	1.64118	-2.46321
CCDC93	1.74357	-3.49528
UBE2F	1.74862	-7.65152
NIF3L1	1.75611	-2.15267
NUDT3	1.7566	-2.18682
GIT2	1.77904	-8.62314
SEC23B	1.78923	-3.18624
YWHAZ	1.8209	-10.9068
POP7	1.83732	-10.1854
GYS1	1.84876	-3.47428
CABIN1	1.87866	-3.68238
NUDT4	1.96155	-2.41049
CAP2	1.9915	-1.58311
TMEM230	2.06049	-9.40201
CIDEB	2.17984	-3.49028
MYO19	2.40467	-3.3509
NEDD4L	2.44464	-7.68202
LCMT1	2.45872	-8.08184
FTH1	2.57433	-2.29228
CBL	2.64794	-4.47419
ILK	2.85414	-1.9323
GLS	3.03336	-5.12399
IQGAP3	3.70296	-3.11132
CENPF	3.75481	-3.41637
ROBO1	5.45843	-1.70663
TUBA1C	5.66721	-2.58442
WASL	-1.05167	-1.49949
UROD	-0.202871	-1.49143
ECE1	-1.21576	-1.49071
PFKL	-1.24589	-1.48475
ADK	-2.5002	-1.47136
UBE3C	0.335048	-1.46952
XYLB	0.55716	-1.46863
HIBADH	-2.10928	-1.46787
ALDH2	-4.54278	-1.46567
PURA	-0.963011	-1.46374
UBE2L3	0.803528	-1.46352
TJP1	0.602295	-1.45987
NAGK	-1.13873	-1.45413
TIMM10B	1.18464	-1.4527
MTCH2	0.0965783	-1.45248
EXOC1	-0.557579	-1.451
EXOC8	0.0191814	-1.44479
TACO1	-0.295925	-1.44081
CRIP2	0.555241	-1.43776
MYL12A	-0.396331	-1.436
CHCHD4	-0.245086	-1.43393
MCEE	0.645706	-1.43318
DUSP3	0.680965	-1.42951
CHCHD1	-0.88212	-1.4274
DAB2	0.612042	-1.42584
PXN	1.59893	-1.4217
CTNND1	0.243361	-1.42107
PRKACA	0.226843	-1.42019
HLA-C	-3.65236	-1.41029
RCN1	-1.60763	-1.41022
SNF8	-0.314543	-1.41006
CHDH	-0.0506784	-1.40982
STT3B	-0.0285033	-1.40906
MYD88	0.108795	-1.40743
SDHB	-1.20669	-1.40666
ITSN2	-0.811301	-1.40553
ARF6	-0.88258	-1.40084
SEPHS1	0.912791	-1.3978
FAM114A1	0.647241	-1.39641
PPP6R3	0.232314	-1.39505
IMPA2	-0.386777	-1.3941
UBR2	-0.692217	-1.38832
SEC16A	1.05375	-1.38176
ABCC2	0.386006	-1.3795
CCDC22	-0.160624	-1.37435
IRGQ	0.558142	-1.37416
FMR1	-1.66278	-1.3732
ANXA7	-0.383925	-1.3668
PIN1	-0.776643	-1.36543
LAGE3	0.217392	-1.36467
FNBP1L	0.235382	-1.36163
NDUFB8	-1.33368	-1.35716
SYNJ2BP	-2.35538	-1.35437
GSPT2	-4.19772	-1.3543
QRSL1	-0.174719	-1.35302
TPP2	-0.897587	-1.35
CASP6	-1.64348	-1.34957
RMDN1	-0.926598	-1.34814
NLN	-0.697201	-1.34554
DNM1L	0.0727465	-1.344
GFM2	0.0103463	-1.34185
IMMT	1.12567	-1.34017
UBQLN1	0.11782	-1.34005
HIP1R	-1.57015	-1.3386
YTHDC1	0.299447	-1.33382
MSH3	-1.20466	-1.33352
RTN4IP1	0.735391	-1.3328
XPO4	1.51951	-1.33127
GLTP	-0.0917725	-1.3293
ABI1	0.47632	-1.32791
GGPS1	-0.0817564	-1.32483
NUDT5	-0.537604	-1.32219
TMEM222	-0.0655867	-1.32215
APPL1	0.237651	-1.32153
MCUR1	0.851539	-1.31976
CRYZ	-0.391479	-1.3173
MAP2K2	0.549033	-1.31703
MIF4GD	0.893982	-1.31658
NDUFS6	-2.52612	-1.31586
GCLM	-1.521	-1.31288
MRPL40	-0.376098	-1.31205
THYN1	0.0311183	-1.30375
DHFR	0.341849	-1.30198
PAIP1	1.58828	-1.29911
SLC35D1	-0.431933	-1.29779
PRKCD	1.4361	-1.29548
CRK	0.115499	-1.29261
SERPINB1	0.16411	-1.28736
OSTF1	-1.79339	-1.2864
CSRP1	-0.433539	-1.28359
NDUFA6	-1.19771	-1.28066
PPP6C	0.630057	-1.2792
VPS13C	-0.361482	-1.2792
LRRC57	-0.364232	-1.2787
LAP3	-1.17969	-1.2762
TRAPPC2L	1.17944	-1.27251
GPRC5C	-0.608438	-1.27181
PPM1F	1.03693	-1.27158
RTN3	-0.169813	-1.2682
SULT1A1	0.177513	-1.26277
PREP	0.575844	-1.26209
INF2	-0.654876	-1.26174
FKBP5	-1.86187	-1.25812
MON2	-1.3431	-1.2576
ALDH5A1	-0.502597	-1.25559
ACOT13	-2.0933	-1.25527
ATG16L1	0.555709	-1.25401
PNKP	-0.590808	-1.25273
PPM1B	-1.30469	-1.24922
GAS2	0.106139	-1.24372
RAB9A	-0.0845813	-1.24068
TSC22D2	-1.05394	-1.23966
PNPLA4	-0.761201	-1.23505
SDR39U1	2.16136	-1.23307
TOR1AIP2	-1.80681	-1.23276
GGCT	-0.230394	-1.23226
RBBP9	0.886155	-1.22991
STAT1	-0.117252	-1.22868
DARS2	2.04195	-1.22676
ALDH3A2	-1.01331	-1.22676
DNAJB2	-2.25009	-1.22648
GRWD1	0.61719	-1.22583
MEMO1	-0.243266	-1.22076
VPS25	1.204	-1.21907
RETSAT	-1.72693	-1.21859
HSPB11	-0.111094	-1.21698
PNPLA6	-0.666991	-1.21482
SNX27	0.817348	-1.21384
ERGIC1	0.187602	-1.21293
CRKL	1.39131	-1.21174
PSAP	-0.0197145	-1.20894
BSDC1	-0.65134	-1.20831
SCCPDH	-1.72983	-1.2036
HMBS	0.99983	-1.20348
SEC11A	-0.49105	-1.20213
BRCC3	-0.315143	-1.20145
PELO	0.53269	-1.1988
PIH1D1	0.293358	-1.19844
TRIAP1	-1.18257	-1.19714
UFC1	-0.0831714	-1.19022
ARSA	-1.24014	-1.18872
TPP1	0.0996349	-1.18597
TAMM41	1.8638	-1.18585
KRI1	-0.385813	-1.18529
DCTD	0.509613	-1.18496
PPP3CA	-0.669874	-1.18487
OPA1	-0.640864	-1.18146
TIPRL	-1.83336	-1.18084
ERP44	-0.943189	-1.1792
MTX1	0.594284	-1.17472
RAP1GDS1	-0.163463	-1.17415
AK1	-0.889957	-1.17283
APEH	-0.644283	-1.17182
FLII	0.551068	-1.17174
SOWAHC	-0.412152	-1.17145
PIPOX	-1.27435	-1.17108
VAC14	1.25366	-1.17074
SEC13	1.30594	-1.16996
MTFR1L	0.0364138	-1.16865
MTOR	0.645548	-1.16812
ISOC1	-0.799125	-1.16247
EIF4A2	-0.858228	-1.1605
CLPTM1L	-0.365834	-1.15596
SLC25A22	0.0428589	-1.15414
NDUFV3	0.611779	-1.15156
COMMD9	0.656043	-1.14933
COPS6	-0.125447	-1.14415
RRAS2	-0.395361	-1.14282
SLC46A1	-0.10669	-1.13883
COQ9	-0.35213	-1.13422
DGUOK	1.08839	-1.12999
LGALSL	2.02102	-1.12821
TMUB1	-0.0837498	-1.12591
PRPSAP2	0.409557	-1.1237
CPNE3	0.113478	-1.12027
STX8	-1.18254	-1.11989
GALK1	-1.37939	-1.11915
EPB41L1	2.74277	-1.11674
MAP4	1.09633	-1.1126
RAB13	-2.93121	-1.10663
PACS1	1.82586	-1.10658
TRIM5	-0.911184	-1.10479
GCAT	-0.638487	-1.10362
RUFY1	-1.44989	-1.10353
MYL12B	0.0973273	-1.10329
APIP	0.515099	-1.10192
OPA3	0.396373	-1.09889
ARMT1	-0.189062	-1.09193
COPS5	-0.809767	-1.08937
UCHL3	-0.871993	-1.08881
MRPS2	2.35211	-1.08504
ANKFY1	0.465976	-1.08281
ELAC2	0.228139	-1.08023
ASCC3	-0.112274	-1.07827
APOC3	-3.72059	-1.07813
DNAJC13	0.0713596	-1.07308
UBE2G1	1.67944	-1.0682
CLDN1	-1.24793	-1.06546
SGPL1	0.119646	-1.06438
NIPSNAP1	-0.996497	-1.06408
TBCE	-0.236472	-1.06396
DHX36	-1.60307	-1.06108
ATPAF2	-0.456946	-1.05974
PML	0.603154	-1.05402
GFER	0.378779	-1.05253
MYO1D	0.369256	-1.04754
SLC25A4	-0.866592	-1.04655
COMMD4	0.235204	-1.04231
TOR1AIP2	-1.80681	-1.03939
ACSF2	-0.129149	-1.03911
CUL5	-0.938345	-1.03831
MRI1	0.727348	-1.03348
LYPLA1	0.726032	-1.03313
CMPK1	-1.25594	-1.03188
INPPL1	-0.294693	-1.02866
DNAJC1	-2.44504	-1.02783
SDHA	-1.76845	-1.02589
CASK	0.431295	-1.02575
TOR1B	-0.462291	-1.02371
RER1	-0.547388	-1.01999
PNKD	-1.00884	-1.01698
MPP6	-1.2646	-1.01395
APOL2	-1.25312	-1.01136
LARP7	-2.04071	-1.01011
ACTBL2	-0.047293	-1.00776
ACP6	0.669817	-1.00462
ADI1	-0.299303	-1.00428
MIPEP	0.38773	-1.0038
HS1BP3	0.172504	-1.0001
EXOSC4	0.0817115	-0.998206
RNF40	0.551101	-0.992975
HADH	-0.537295	-0.990691
AP4S1	0.738451	-0.985833
IGBP1	1.37596	-0.985482
HMOX1	0.303906	-0.980386
TPT1	1.93888	-0.980379
TP53RK	1.78276	-0.980151
TNPO2	1.59433	-0.972009
DCTN1	0.0395385	-0.965764
PEX14	-1.03628	-0.960967
RAP1A	-2.03574	-0.960001
FKBP1A	2.50661	-0.955522
SFXN1	-0.607657	-0.953569
MTM1	0.0307441	-0.950242
COPS7A	0.100746	-0.94945
ABCF1	1.22985	-0.948247
VPS26B	-0.249801	-0.942215
FKBP11	-0.197087	-0.942119
ACAD9	-1.11072	-0.940576
CAMSAP3	0.00212587	-0.939459
LTA4H	0.47866	-0.939044
SLTM	-1.6672	-0.937109
C4A	-3.78849	-0.932786
TM9SF2	0.203763	-0.931929
RSU1	0.440857	-0.930892
SERPINB6	0.211544	-0.930556
COMMD6	-2.04184	-0.927715
RPA1	0.975426	-0.923954
CAB39	-0.851233	-0.920742
RPL10	1.6943	-0.919101
HGS	1.25992	-0.914539
BABAM1	-0.442857	-0.912926
CCDC127	0.875034	-0.912907
TXNDC11	0.905385	-0.906654
NENF	0.493973	-0.905348
DNAJC17	-1.23218	-0.902191
PSMD9	0.0934375	-0.90181
PLCB3	0.742787	-0.900396
AIFM1	-2.24567	-0.897417
IRAK1	0.88208	-0.896776
SYAP1	-1.08883	-0.896023
ATOX1	-1.21937	-0.895758
MTTP	-1.97018	-0.894521
PRPS2	0.110219	-0.892898
PSMG3	0.984807	-0.89135
TUSC2	1.12671	-0.887986
C19orf12	-0.732154	-0.887589
PDXP	-0.845678	-0.886134
ATAD1	-0.794761	-0.884398
CWF19L1	0.761302	-0.876741
TWF1	-1.02879	-0.875282
MPC2	-1.38006	-0.874239
MAT2B	-1.1142	-0.872834
SPAG9	-0.676356	-0.872556
NUBPL	0.409705	-0.869985
NFKB2	-0.508811	-0.865003
AP2A2	0.472689	-0.859088
MLXIPL	-0.805879	-0.855599
EIF2B4	1.58733	-0.851107
BRK1	-0.200091	-0.84872
TMEM109	-0.660923	-0.844702
TRAPPC1	0.92824	-0.844425
ASCC2	-0.457815	-0.838596
ALDH7A1	-1.87394	-0.837526
PPOX	0.363097	-0.834102
ARMC8	0.906075	-0.831386
SAR1B	-1.43735	-0.829175
TMEM33	0.619082	-0.827165
UQCRC1	-0.127233	-0.827141
SDF2L1	-1.72863	-0.826103
PON2	-0.929348	-0.825759
KPNA6	1.21623	-0.824016
THOC3	0.462524	-0.819457
C4B	-3.52661	-0.819397
NAE1	-0.309363	-0.814114
STARD10	-1.42163	-0.81409
DPCD	1.07612	-0.811179
NDUFV1	-1.62295	-0.810594
OSGEP	0.382427	-0.809796
PSMG4	-0.0490873	-0.809758
SHPK	-0.57718	-0.808851
C16orf58	-0.642867	-0.802164
IPO11	0.693786	-0.801244
TFG	0.205559	-0.798897
FXN	0.340731	-0.795234
ACSL5	-1.22128	-0.795067
PDCD6	0.783298	-0.792583
DNM2	-0.119116	-0.789728
SETD3	-0.723238	-0.784434
RANBP6	-0.685284	-0.784385
TNPO3	0.57728	-0.784013
TTC1	-0.329129	-0.783605
NME3	-1.20343	-0.779592
ATG4B	1.01527	-0.779388
EXOC2	0.843588	-0.777796
MAPRE2	2.01564	-0.776625
TERF2	0.607308	-0.773936
HINT1	-0.996793	-0.773623
KHK	-3.01196	-0.76988
NAPG	0.178002	-0.769557
FH	-1.39505	-0.766713
MAPK1IP1L	1.32362	-0.766587
ADH5	-0.450356	-0.765347
NFKB1	0.32297	-0.764007
FAS	-0.269801	-0.761554
PIK3CB	0.555972	-0.752554
PDIA5	-0.240608	-0.750585
GAPDH	2.98878	-0.74629
PAFAH1B1	-0.300757	-0.746042
UBQLN2	0.690253	-0.744718
CNOT3	1.27456	-0.744534
GPS1	1.62086	-0.741024
SCFD2	0.326937	-0.738619
ADCY9	0.389141	-0.733968
VPS8	-0.200634	-0.732957
RTN4	0.794555	-0.732851
BLOC1S1	-1.38267	-0.732326
GMFB	0.332359	-0.732104
CHP1	-1.4095	-0.731236
TRMT1L	0.479107	-0.73023
CAPNS1	0.712451	-0.728362
CUL4A	-0.377394	-0.726755
NHLRC2	0.222415	-0.723532
COX6B1	-0.628122	-0.721199
NEMF	-0.430132	-0.720926
ARPC2	-0.366123	-0.719247
GAA	0.040323	-0.714999
ZRANB2	-0.334298	-0.712721
PGRMC1	-1.36375	-0.712298
CISD1	-0.750054	-0.711797
CTSL	-2.82565	-0.711434
COA1	0.315689	-0.706439
RAB12	-0.777796	-0.704948
FN3K	0.284074	-0.702923
ALDH4A1	-1.26281	-0.69833
STOM	-2.39561	-0.695828
ADPRHL2	0.125403	-0.695622
SLC12A7	-0.946005	-0.69294
DNAJA1	-0.809695	-0.692798
EXOC4	-0.499661	-0.692198
ACOX1	-1.1009	-0.687586
STK24	2.16652	-0.686794
TJAP1	1.47699	-0.681813
DSP	0.837591	-0.677863
ETHE1	0.644943	-0.67597
TARS2	-0.816267	-0.673976
CCDC9	-1.00396	-0.672802
TXNDC17	-1.13141	-0.671893
COX7A2L	-0.577941	-0.670978
PGLS	1.3428	-0.667466
TTLL12	0.352084	-0.666933
SMARCAD1	0.839444	-0.66631
MPV17	0.88715	-0.666142
PKP4	1.16474	-0.662367
CYFIP1	0.513646	-0.660443
VTI1B	0.0214749	-0.65791
REEP5	0.42866	-0.657423
VKORC1L1	0.115623	-0.653736
LMAN2	-1.09995	-0.653448
DCTN3	-1.72761	-0.65324
GUK1	-1.69012	-0.650777
QRICH1	1.61813	-0.648884
DOCK1	0.627176	-0.648129
POFUT1	1.74416	-0.647617
PYGB	1.71821	-0.647171
CPN2	-0.987921	-0.645817
ACADSB	-0.633039	-0.645272
PRKCA	2.34674	-0.644491
SPCS1	1.72513	-0.643282
ARPC4	0.177607	-0.643198
DR1	0.782839	-0.640801
SLC25A13	-0.0204677	-0.635564
SERPINF2	-0.191917	-0.63252
ECI1	-0.747769	-0.631532
NDUFS4	-3.90028	-0.631434
HOOK3	-0.0931991	-0.630851
PIR	0.592937	-0.630768
FKBP2	-0.436333	-0.630288
MYH10	1.03755	-0.629205
FAM98A	1.08667	-0.628156
ARF5	0.871865	-0.624101
OXSR1	0.303789	-0.623856
GID8	1.52989	-0.623721
AAK1	1.10512	-0.622381
CLEC16A	0.554448	-0.622323
PKP2	-0.0225552	-0.61964
PDSS2	-0.352591	-0.618297
STIM1	-0.280378	-0.617408
ARL2	1.46881	-0.616836
ILVBL	-1.06602	-0.615561
AP2M1	0.437142	-0.613422
MVK	0.420347	-0.612867
INTS9	2.22202	-0.610383
RHOT2	0.0268326	-0.607537
FAM210A	0.0621072	-0.607372
EFHD2	-0.0139907	-0.607104
RDH14	-1.69889	-0.603997
COASY	0.753623	-0.599167
PSMD5	-0.0497132	-0.596035
SLAIN2	-0.558053	-0.590293
PGRMC2	-1.35158	-0.587797
PBDC1	-0.853336	-0.585235
TMEM70	0.0399241	-0.582291
GOT1	-1.40647	-0.582053
CLASP2	0.00144004	-0.580479
ACTR1B	0.458848	-0.579591
API5	-0.498245	-0.57649
SERPINA3	-1.94556	-0.576121
TMED5	-0.0257385	-0.574787
BLOC1S2	-0.58927	-0.574506
UBE2V1	1.70538	-0.572874
C15orf40	-0.135424	-0.572294
DSTN	-0.879805	-0.571643
SNX2	-1.2235	-0.570637
TMTC3	-0.374352	-0.569406
CYP20A1	-1.2593	-0.567829
S100A16	-0.151717	-0.564214
COPS8	1.67766	-0.56254
PIP4K2C	1.31006	-0.561162
THOP1	-0.47432	-0.560276
HTATSF1	-1.24109	-0.559108
RAP2C	-0.583718	-0.559077
COA6	0.934501	-0.554267
STX4	-1.45393	-0.553604
GOT2	-0.82219	-0.551262
GSN	1.38437	-0.547041
CARS2	-0.140148	-0.546885
CHMP5	-1.18647	-0.546673
NECAP2	0.0100924	-0.543712
NDUFS2	-1.33541	-0.542741
PSMG1	0.227585	-0.539436
GOLGA7	0.649237	-0.539105
ROMO1	0.525016	-0.532019
ISCA1	0.302372	-0.531416
F8A1	0.418647	-0.530618
SUCLG1	-2.53431	-0.529919
KLC4	-2.33725	-0.529782
NDUFB9	0.150043	-0.5284
VPS11	0.72857	-0.527903
PDK3	0.716749	-0.526046
RFK	-0.0169542	-0.525353
SFT2D2	1.21493	-0.518021
CCDC51	-0.775985	-0.51655
AHNAK	0.0385834	-0.516106
CDK5RAP3	-0.700675	-0.515024
RPS15	-0.224273	-0.511004
HADHB	-0.624482	-0.504057
TXNRD1	0.174819	-0.503281
TIMM10	-1.638	-0.501389
UBA5	-1.02101	-0.500555
GLOD4	-0.44812	-0.499762
CLPB	0.108282	-0.498995
ALDH1A1	-2.95032	-0.496571
SSU72	0.813817	-0.494896
TSC22D1	-0.932527	-0.493944
EIF4EBP1	2.36388	-0.493236
COX7C	-3.02943	-0.492764
LSM6	-0.527526	-0.492376
COL18A1	-2.56493	-0.491438
GTPBP1	0.483184	-0.490228
INTS7	0.849419	-0.48949
DDAH2	-1.39827	-0.487851
PPID	-0.00607818	-0.485942
CDC42EP4	0.861114	-0.483117
ACOT9	0.7278	-0.480958
TBC1D8B	-0.752161	-0.480575
TMOD3	-0.163467	-0.479146
PRDX6	0.361076	-0.478285
RPA2	0.529715	-0.475463
NDUFA10	0.205812	-0.474007
WASF3	2.71809	-0.472562
ZC3H15	-0.113108	-0.471999
PITRM1	-0.16782	-0.470377
TPRKB	-0.84385	-0.469007
RAB3A	0.243223	-0.468665
COPS2	-0.339411	-0.465568
KRTCAP2	0.492839	-0.465194
RAD23B	1.1847	-0.465013
UBA6	-0.569012	-0.45908
C3	-1.95033	-0.45594
MTIF2	-0.129595	-0.455325
SEC23IP	1.36688	-0.453258
VPS33A	0.725871	-0.451919
AK2	-0.0276058	-0.451591
RMDN3	-1.55067	-0.451436
GALM	-0.00859048	-0.447207
DERL1	-0.567646	-0.444099
TP53BP1	0.902683	-0.437574
PTRHD1	0.548819	-0.4369
DIABLO	0.645498	-0.435532
EPS8L2	-0.108675	-0.435245
UFSP2	0.141373	-0.434862
PSME4	0.710678	-0.434564
USP10	2.08742	-0.432602
UBLCP1	-0.219549	-0.432533
LMAN1	-1.08784	-0.431705
RPP25L	0.0655023	-0.42932
ACO2	-0.516488	-0.428137
LARP4B	1.11756	-0.427827
HAX1	-0.228124	-0.427703
GLUD1	-0.304755	-0.42766
ZNF622	-0.814546	-0.424235
NUBP2	-0.598725	-0.42148
PEA15	0.851585	-0.419917
HDGF	0.210432	-0.418723
SPCS2	-1.02147	-0.418407
HEXA	-0.0115952	-0.418289
PPFIA1	0.465949	-0.415831
WASF2	1.46617	-0.414906
RBX1	0.810341	-0.414848
RABGGTB	-0.488906	-0.412537
EXOSC9	-0.166728	-0.411563
NME7	0.032703	-0.40734
IER3IP1	-1.11313	-0.407077
ARMC6	-1.15449	-0.40634
ATP6V1D	-2.10922	-0.405802
MDH1	0.720166	-0.405669
CASP8	0.694109	-0.404241
EPN1	-0.865537	-0.40264
EMC8	2.90002	-0.402635
VPS28	-0.491955	-0.401071
ZC3HAV1	0.968429	-0.400269
POLDIP2	-0.9006	-0.39599
ABCB1	-1.09909	-0.394974
METTL15	-0.239109	-0.393974
CDK5	1.12235	-0.389351
HSD17B11	-2.03749	-0.387986
RABGGTA	1.72625	-0.387797
EIF3D	1.2419	-0.387213
POLR1A	1.97334	-0.384724
AFG3L2	-0.526117	-0.384208
NUCB1	-1.7598	-0.380946
SRP72	0.401782	-0.37763
ARMC1	0.346426	-0.376696
LPCAT3	0.786216	-0.376649
THEM6	-0.108695	-0.376428
RING1	-0.242416	-0.3763
AP1M1	0.644656	-0.375647
EPB41L5	-0.605186	-0.372509
HSD3B7	-0.593742	-0.371134
ZCCHC8	0.251075	-0.368643
FKBP4	0.365154	-0.367715
LSS	0.879739	-0.361612
PAXBP1	-0.218051	-0.35989
CUL3	-0.207428	-0.354938
GNL1	-0.609598	-0.349584
PRKAR2A	0.968411	-0.348733
IARS2	0.254699	-0.3477
NDUFA5	-2.96485	-0.347661
NDUFA13	-0.0253193	-0.347245
SEC24A	1.56223	-0.346145
GLRX	-0.905682	-0.344853
PPP6R1	0.660751	-0.343315
UQCC1	1.06394	-0.342643
TUBB2A	-0.793907	-0.342213
PSMD10	0.684793	-0.339818
CHCHD3	0.436087	-0.339266
VCL	0.952685	-0.338828
PGPEP1	-0.396658	-0.336503
TXNL4A	-0.0743551	-0.335024
VPS35	1.03443	-0.334932
KIF21A	-0.78618	-0.334064
MAN2B1	0.0170331	-0.333772
CD2AP	-0.352682	-0.331171
EIF5	0.344979	-0.330951
DBI	-0.363793	-0.330726
C9orf64	0.148992	-0.330112
NAA10	-1.23855	-0.329908
FOCAD	1.39235	-0.329348
SNX5	4.10011	-0.326964
PECR	-1.12664	-0.320197
ACTR3	-0.109423	-0.319766
EPB41	-0.118529	-0.319426
THUMPD1	-0.337964	-0.317349
GPI	0.447003	-0.316956
CEPT1	-0.926352	-0.315321
BET1	0.287125	-0.314272
PDAP1	-1.14624	-0.313948
FAHD1	-0.782992	-0.313869
UPF1	-0.0322625	-0.313604
INTS2	1.69335	-0.312857
RDH11	-1.43023	-0.310765
SRSF5	-1.56928	-0.308989
NDUFB10	0.263012	-0.306855
RPL14	-0.641902	-0.304461
AP1G2	3.44272	-0.302987
AHNAK2	-0.0121254	-0.301211
MYL6	-2.76711	-0.300026
UQCR10	1.23032	-0.299815
ARHGAP1	1.27008	-0.29813
AKAP1	0.49269	-0.294922
TIMM21	-0.789888	-0.294873
ISOC2	-0.0568455	-0.294783
TXN2	-0.385597	-0.294387
AP1B1	0.619737	-0.293895
NDUFB6	-1.43864	-0.293179
NAA30	-0.253084	-0.290817
PPP4R1	1.25219	-0.290291
RTKN	0.379647	-0.289378
GCSH	-0.278972	-0.287591
RHOT1	-0.0872172	-0.285587
BZW1	-1.06592	-0.284195
PSMD3	0.95063	-0.283586
LRRC47	0.0954959	-0.282824
SIGMAR1	-0.125284	-0.281925
GTPBP3	1.28432	-0.281705
MAP2K3	1.28022	-0.280722
SP100	-2.6991	-0.280578
LMO7	-0.234623	-0.279436
XPNPEP1	0.264071	-0.276211
SLC25A11	-0.111821	-0.269139
GLO1	-0.273915	-0.269082
CMTM6	-0.63826	-0.268761
SBDS	-1.25693	-0.265771
ASAP3	1.16299	-0.25864
LGMN	-0.398674	-0.257563
RAB2A	-1.14974	-0.256863
UCHL5	-1.3605	-0.255519
NARS2	-0.721489	-0.254387
PDXK	0.934869	-0.253852
STX10	-0.571946	-0.252985
KCTD5	1.09031	-0.252925
ABCD3	-0.907222	-0.252818
LSR	-0.840534	-0.251039
HSDL2	-1.30603	-0.250479
MCFD2	2.18719	-0.249869
UBTF	0.856114	-0.249403
SNAPIN	0.531558	-0.248829
RRM2B	-0.433577	-0.248555
TBCA	-1.35584	-0.246689
RAD50	1.43596	-0.246144
ACTN1	1.11673	-0.246076
COX4I1	-1.53292	-0.242777
SUCLA2	-0.626276	-0.238409
NDUFB7	-0.936209	-0.237769
PPP1CA	0.755635	-0.23704
EPPK1	0.859479	-0.232328
EZR	0.371531	-0.23215
MT-ATP6	-0.0691565	-0.231218
PURB	0.279367	-0.2311
MICALL1	1.43314	-0.226442
ARPC5L	-1.25523	-0.225732
TRAPPC3	-0.74541	-0.223542
CNPY3	0.00694721	-0.221388
PSMG2	0.890578	-0.217545
METAP1	1.6186	-0.211905
PGM3	-0.228645	-0.210188
P4HA1	-0.889208	-0.209622
PLD3	-0.799083	-0.208928
WDR37	0.0983812	-0.20724
AUH	-1.13042	-0.203856
YAP1	1.78373	-0.202373
USP5	0.151137	-0.200335
GGA1	0.284264	-0.197114
RNF126	1.30038	-0.196817
NUCKS1	0.243049	-0.196091
ARFIP1	-0.21472	-0.191938
SLC39A11	-1.97262	-0.190649
FABP1	-4.9759	-0.189096
TMX4	-0.361059	-0.188846
YIPF5	-0.716768	-0.187649
ITPA	0.193831	-0.186178
SEC63	-1.11434	-0.185345
COMMD8	0.436664	-0.18487
PEBP1	-0.10783	-0.183482
PSMB3	0.886442	-0.181538
DPP3	0.835127	-0.181209
DHX38	-0.00945939	-0.180713
RPA3	-0.346725	-0.174462
HCCS	0.18662	-0.174228
NACC1	2.36733	-0.172686
FAF2	1.07349	-0.170908
MBNL1	-0.584894	-0.170448
LANCL1	1.49411	-0.165875
NDUFA4	-0.393505	-0.165138
ARPC5	-0.968417	-0.164605
RAB3GAP2	-0.19357	-0.164175
ZNF207	2.30698	-0.163575
TXN	-1.52309	-0.162967
TRABD	-0.115215	-0.162298
COPS7B	1.17419	-0.161969
FKBP8	-0.88487	-0.160896
EIF3I	0.36849	-0.160538
CETN2	0.690631	-0.159463
UQCRQ	-1.83682	-0.159108
DNAJC7	0.116101	-0.154928
AIP	-0.394727	-0.153417
CNOT1	2.63054	-0.151185
HSD17B10	-2.51951	-0.148395
ERCC4	1.24514	-0.148042
HIGD1A	-0.22225	-0.144019
HSPA4L	0.299813	-0.142183
RPS15A	0.401818	-0.140775
COX17	-1.7537	-0.139777
HSD17B4	-2.85753	-0.139717
TWF2	-0.270775	-0.139577
TXNDC9	0.0710391	-0.136943
NDUFB4	0.382399	-0.13524
PSMD13	-0.740015	-0.133589
DENR	0.329843	-0.130358
ASPH	0.337379	-0.12895
CTSH	-0.212226	-0.128054
COA3	0.785135	-0.12398
SPTBN1	0.462816	-0.123023
MED15	0.732316	-0.122874
DYNLL2	-1.35113	-0.122351
NDUFB1	-2.45312	-0.122295
ETFB	-1.90929	-0.121522
PSMB7	-0.973222	-0.116131
NAGLU	-1.29285	-0.113377
VPS18	-0.0146053	-0.11308
LARP4	-1.18021	-0.112956
NOMO1	2.93539	-0.111676
ILKAP	1.01515	-0.106513
RDH13	1.91425	-0.10503
DHX57	1.71893	-0.10385
SNX3	0.174622	-0.103675
RNH1	-0.727452	-0.102859
ACTR10	0.225329	-0.101871
NDUFA12	-1.47342	-0.101339
ZPR1	0.135385	-0.0991163
OGFR	-0.799619	-0.0987556
DUS2	0.580902	-0.0980083
FNTB	2.21223	-0.0939071
PARK7	-2.71264	-0.092076
EIF4G1	0.737547	-0.0909437
LSG1	-1.22861	-0.0883625
WDR6	-0.558818	-0.085988
LAMP2	-1.23168	-0.0838701
GLTPD2	-1.12483	-0.082787
UBXN7	1.01435	-0.0819195
PSMD7	-0.0947469	-0.079575
RPS27	-0.472485	-0.0765233
ADAR	1.14212	-0.0730868
CDV3	-1.01764	-0.0730508
SPATA5L1	0.416017	-0.0718676
RANBP2	0.0819963	-0.0706922
RAB14	-1.30858	-0.0705071
GLB1	1.51435	-0.0692551
ALDH1B1	-0.627647	-0.0681246
GFM1	-0.956684	-0.0660812
PROS1	-2.75234	-0.0659718
NCDN	1.20671	-0.065626
SF3B4	1.98504	-0.065083
SNX6	1.04531	-0.0650026
ALG2	0.218201	-0.0648564
SNRPD3	-0.245213	-0.0622152
USO1	-1.14618	-0.0615141
RHOB	-1.05199	-0.0604701
RPS19BP1	-0.221527	-0.0602807
PRKCI	1.49146	-0.0583818
EIF2AK2	0.451493	-0.0578415
MLST8	1.54913	-0.0576846
NCLN	0.171681	-0.0566757
FKBP3	-1.08994	-0.0544249
PHRF1	-0.286254	-0.0503678
VPS51	-0.173942	-0.0496391
SMOC1	-1.48262	-0.0444907
STXBP3	-1.5512	-0.0434811
CSNK2A2	1.9623	-0.0385605
PPP1R12A	0.15272	-0.0361275
ARHGEF1	-0.0237391	-0.0351066
POR	-2.13591	-0.0348367
UQCRC2	1.13237	-0.0317997
DIP2B	1.19487	-0.0307385
PPA1	-0.798707	-0.0299345
PRCP	0.356118	-0.0290607
ELMOD2	-0.466341	-0.026164
EIF4E	0.774091	-0.0242068
ECH1	-1.43033	-0.0207827
TRIM25	0.91359	-0.0193799
ACAT1	-3.36092	-0.0163943
CCDC58	-1.15786	-0.0159318
POLG	-0.834568	-0.0158484
F11R	-2.45984	-0.0141198
NRBP1	2.21887	-0.0111196
CORO1B	-0.149173	-0.0101791
TRMT112	0.0370978	-0.00988223
PACSIN2	0.177275	-0.00846028
RNF20	-0.705016	-0.00766629
PSMB1	-1.41665	-0.00750361
PSMD11	2.25161	-0.00713362
CLPX	-1.57365	-0.00673789
PICALM	-0.544138	-0.00552665
AFF4	0.364454	-0.00531563
AK3	-0.663999	-0.00498213
CAPZA1	0.429894	-0.00489991
DNAJC3	-1.85826	-0.00363187
LONP1	-0.549755	-0.00358465
ARHGDIA	1.42359	-0.00293701
SCO2	1.1721	-0.00123102
GOLT1B	0.711984	-0.000716799
USP19	0.0420083	-0.000622808
CAMK2D	-0.126367	-0.000514399
GOLIM4	-1.91051	0.00470608
GOSR1	-0.19218	0.00691613
ARPC1B	0.4759	0.00927085
GOLPH3	0.333044	0.00947963
NCKAP1	0.446891	0.0111599
CLPP	0.204919	0.0131665
FAM162A	-0.608485	0.013982
MTAP	0.685682	0.0151601
THG1L	0.115873	0.0170907
RINT1	0.995902	0.0178186
COPG1	0.368146	0.0183367
MOV10	0.70949	0.0188989
NDUFA7	0.569065	0.021205
MTDH	-1.78437	0.0228744
UBE2V2	-1.71692	0.0235578
ANXA11	0.071471	0.0242349
CGGBP1	-0.448953	0.0242629
SEC24C	1.24821	0.0253128
ZC3H4	0.630652	0.0273575
NAA15	-0.398023	0.02759
CTSB	-1.43714	0.0281497
COX19	0.941026	0.0283108
TMEM167A	0.380755	0.0287271
VPS29	-1.46295	0.0306746
PGK1	0.989109	0.0307196
SQSTM1	-0.784352	0.030745
PTP4A1	0.547681	0.0317168
COPB1	-0.123764	0.0382295
EEPD1	-0.393002	0.0413487
MPDU1	0.104355	0.0460263
CAND1	-0.582371	0.046239
GBF1	0.981711	0.0496399
TJP2	0.938133	0.0506364
POLR2G	1.3375	0.0522972
NDUFS7	1.65066	0.0529351
TAPBP	0.499862	0.0535983
COX7A2	-3.04356	0.0540332
HBS1L	-0.425692	0.0552769
EWSR1	1.09654	0.0557647
RNF114	0.276637	0.058398
TBCB	1.26278	0.0586045
FCGRT	-1.47131	0.0605569
WDR48	-0.116644	0.0621309
MTPN	1.72504	0.0623357
USP14	0.643447	0.0687094
AK4	0.937173	0.0701777
RNMT	0.69776	0.0735133
PSMD14	-1.13447	0.0756076
SRSF4	-0.584201	0.0771761
OSBPL11	-1.60877	0.0777881
DCTN2	1.35514	0.0782666
ME2	0.413356	0.0796829
EIF3A	-1.35668	0.0841876
PANK2	0.342513	0.0852254
EOGT	1.52605	0.0853001
ARL6IP5	-1.49969	0.0908136
NSDHL	0.221814	0.0915924
TMEM245	0.175805	0.0937143
AP1G1	1.08246	0.0951137
ACOT1	-0.481292	0.0969182
COPE	0.750206	0.0986535
OTUB1	1.3988	0.0999052
NT5E	-0.788306	0.100059
TFAM	-0.645095	0.100836
DPM1	-1.1422	0.101968
LUC7L2	-1.11011	0.103086
MAP2K6	0.823052	0.104737
WDR1	1.42317	0.106749
IDE	0.459478	0.107705
EIF2B2	0.466676	0.109431
VTA1	1.3126	0.111629
LYPLA2	1.50989	0.111704
TMEM38B	0.0312798	0.11335
AGFG1	1.77934	0.113594
HMGCS1	-0.896476	0.115009
DDI2	-0.762249	0.117075
MAN2A1	-0.913456	0.119674
TIMM13	-1.21538	0.120383
PCMT1	0.22914	0.126639
SH3BGRL3	0.661361	0.127533
HEXIM1	-0.917896	0.127928
CYCS	-0.128929	0.132816
PHGDH	-0.353462	0.133282
DIS3	-0.425621	0.134908
PRKCSH	-0.822319	0.135674
DDX19A	0.0956768	0.136667
NDUFA8	-1.6001	0.137699
LAMTOR3	-0.457335	0.137764
INIP	0.181731	0.138203
ACACA	1.7699	0.141378
CAPRIN1	2.30495	0.141727
[truncated: 1,526 more rows]

## Sheet: 7.2. Functional Assays
	Urea Secretion (ug urea/day/mg total protein)		CYP3A4 Activity (RLU/mg total protein)
Chol_HLC	103.882	109.305	1969	3165
FHep_HLC	484.604	653.538	0	0
HepG2	86.4321	126.767	85	51	216	205

## Sheet: 7.3. Expression Data
CYP3A4 Expression	PHH	Chol_HLC	FHep_HLC	HepG2	Fibroblast
	14.2975	13.3479	5.34864	4.9939	4.6723
	14.1072	13.6632	3.52721	6.86901	3.25478
	12.9747	13.1839		4.70246	7.30222
	14.768	15.663			3.25478
	15.7461	12.1294
	15.1317
CPS1 Expression	PHH	Chol_HLC	FHep_HLC	HepG2	Fibroblast
	13.8535	4.6	14.4746	8.83574	6.61773
	15.205	3.25478	12.9948	8.10375	7.87407
	13.2509	3.25478		9.62706	8.12628
	14.0283	3.25478			6.35374
	14.8214	7.6125
	15.0221
OTC Expression	PHH	Chol_HLC	FHep_HLC	HepG2	Fibroblast
	10.8419	5.49838	10.2167	3.99383	3.25478
	11.207	5.13775	8.10562	4.86847	3.25478
	9.76317	6.20376		3.25971	4.2887
	10.3302	6.14885			3.73733
	11.218	5.24837
	11.0478
Gene expression in log2 VST
