# Supplementary material for: A comprehensive transcriptomic comparison of hepatocyte model systems improves selection of models for experimental use
Source: Commun Biol. 2022 Oct 14;5:1094. doi: 10.1038/s42003-022-04046-9 (PMC9568534; doi:10.1038/s42003-022-04046-9)
Supplement: Supplementary file 11 — Supplementary Data 8 [file 42003_2022_4046_MOESM11_ESM.xlsx]

## Sheet: 8.0. Title
A comprehensive transcriptomic comparison of hepatocyte model systems improves selection of models for experimental use
Arif Ibrahim Ardisasmita, Imre F. Schene, Indi P. Joore, Gautam Kok, Delilah Hendriks, Benedetta Artegiani, Michal Mokry, Edward E. S. Nieuwenhuis, & Sabine A. Fuchs
Supplementary Data 8. Additional HLC samples
This file contains four Excel sheets:
	8.1.	Additional raw counts of RNA-seq data used for HLCompR compatibility test
	8.2.	Metada of the additional RNA-seq data
	8.3.	CellNet cell/tissue classification score
	8.4.	CellNet GRN status

## Sheet: 8.1. Raw counts
ensmbl_ID	Gupta_PHH_1	Gupta_PHH_2	Gupta_PHH_3	Gupta_Liver_1	Gupta_Liver_2	Gupta_HepG2_1	Gupta_HepG2_2	Gupta_HepG2_3	Gupta_HepaRG_1	Gupta_HepaRG_2	Gupta_HepaRG_3	Gupta_HepaRG_4	Shi_PHH_1	Shi_PHH_2	Shi_PHH_3	Unzu_PHH_CIT	Unzu_PHH_CNI	Unzu_Hep_Prog_D8_CIT	Unzu_Hep_Prog_P1_CIT	Unzu_Hep_Prog_P3_CIT	Unzu_Hep_Prog_D5_CNI	Unzu_Hep_Prog_P1_CNI	Unzu_Hep_Prog_P3_CNI	Unzu_Hep_HLC_D2_CIT	Unzu_Hep_HLC_D5_CIT	Unzu_PHH_CIT_2	Unzu_PHH_CNI_2	Unzu_PHH_CNI_3	Unzu_PSC_1	Unzu_PSC_2	Unzu_PSC_HLC_1	Unzu_PSC_HLC_2	TerBraak_PHH_1	TerBraak_PHH_2	TerBraak_PHH_3	TerBraak_HepG2_1	TerBraak_HepG2_2	TerBraak_PSC_1	TerBraak_PSC_2	TerBraak_PSC_3_	TerBraak_PSC_HLC_1	TerBraak_PSC_HLC_2	TerBraak_PSC_HLC_3	Touboul_Liver_1	Touboul_Liver_2	Touboul_PSC_HLC_A_1	Touboul_PSC_HLC_A_2	Touboul_PSC_HLC_B_1	Touboul_PSC_HLC_B_2
ENSG00000223972.5	0	0	0	18	0	0	0	0	0	0	0	0	0	0	0	0	0	0	0	0	0	0	0	0	0	0	0	0	0	0	0	0	0	0	0	0	0	0	0	0	0	0	0	0	0	0	0	0	0
ENSG00000227232.5	20	8	17	478	444	18	22	13	13	29	9	27	15	17	12	25	96	45	52	47	33	48	52	55	65	1	3	0	0	1	0	1	0	0	0	0	0	0	0	0	0	0	0	0	1	2	3	2	5
ENSG00000278267.1	0	0	0	2	0	0	1	0	0	0	0	0	5	9	7	7	5	1	2	0	4	4	2	6	11	0	1	2	4	5	1	2	0	0	0	0	0	0	0	0	0	0	0	0	0	0	0	0	0
ENSG00000243485.5	0	0	0	16	0	2	0	2	0	0	0	0	1	0	0	1	0	0	0	0	0	0	0	0	0	0	0	0	2	1	2	1	0	0	0	0	0	0	0	0	0	0	0	0	0	0	0	0	1
ENSG00000284332.1	0	0	0	0	0	0	0	0	0	0	0	0	0	0	0	0	0	0	0	0	0	0	0	0	0	0	0	0	0	0	0	0	0	0	0	0	0	0	0	0	0	0	0	0	0	0	0	0	0
ENSG00000237613.2	0	0	0	0	0	0	0	0	0	0	0	0	0	0	0	0	0	0	0	0	0	0	0	0	0	0	0	0	0	0	0	0	0	0	0	0	0	0	0	0	0	0	0	0	0	0	0	0	0
ENSG00000268020.3	0	0	0	3	0	0	0	0	0	0	0	0	0	0	0	0	0	0	0	0	0	0	0	0	0	0	0	0	0	0	0	0	0	0	0	0	0	0	0	0	0	0	0	0	0	0	0	0	0
ENSG00000240361.2	0	0	0	22	0	0	0	0	0	0	0	0	0	0	0	0	0	0	0	0	0	0	0	0	0	0	0	0	0	0	0	0	0	0	0	0	0	0	0	0	0	0	0	0	0	0	0	0	0
ENSG00000186092.6	0	0	0	6	0	0	0	0	0	0	0	0	0	0	0	0	0	0	0	0	0	0	0	0	0	0	0	0	0	0	0	0	0	0	0	0	0	0	0	0	0	0	0	0	0	0	0	0	0
ENSG00000238009.6	1	0	0	31	0	2	0	0	0	1	0	0	0	0	0	1	0	0	0	0	0	0	0	0	0	0	0	0	0	0	0	0	0	0	0	0	0	0	0	0	0	0	0	1	0	0	0	0	1
ENSG00000239945.1	0	0	0	0	0	0	0	0	0	0	0	0	0	0	0	0	0	0	0	0	0	0	0	0	0	0	0	0	0	0	0	0	0	0	0	0	0	0	0	0	0	0	0	0	0	0	0	0	0
ENSG00000233750.3	0	0	0	40	0	0	0	0	0	0	0	0	0	0	0	0	0	0	0	0	0	0	0	0	0	0	0	0	1	8	0	0	0	0	0	0	0	0	0	0	0	0	0	0	0	0	0	0	0
ENSG00000268903.1	54	13	47	740	677	1	1	1	0	0	0	0	4	3	1	1	3	0	2	0	8	10	21	1	0	1	0	0	28	24	5	3	0	0	0	0	0	0	0	0	0	0	0	0	0	0	0	0	0
ENSG00000269981.1	16	4	25	285	152	1	3	1	0	0	0	0	0	0	4	0	4	0	0	0	10	14	30	2	0	0	0	2	31	42	11	6	0	0	0	0	0	0	0	0	0	0	0	0	0	0	0	0	0
ENSG00000239906.1	0	0	0	3	3	0	0	1	0	0	0	2	0	0	0	0	0	0	0	0	0	0	0	0	0	0	0	0	0	0	0	1	0	0	0	0	0	0	0	0	0	0	0	0	0	0	0	0	0
ENSG00000241860.7	3	0	0	26	17	3	0	4	5	5	1	4	2	2	2	6	4	2	3	5	1	3	7	6	10	1	1	0	12	8	3	0	0	0	0	0	0	0	0	0	0	0	0	0	0	2	9	2	7
ENSG00000222623.1	0	0	0	4	0	0	0	0	0	0	0	0	0	0	0	0	0	0	0	0	0	0	0	0	0	0	0	0	0	0	0	0	0	0	0	0	0	0	0	0	0	0	0	0	0	0	0	0	0
ENSG00000241599.1	0	0	0	2	0	0	0	0	0	0	0	0	0	0	0	0	0	0	0	0	0	0	0	0	0	0	0	0	0	0	0	0	0	0	0	0	0	0	0	0	0	0	0	0	0	0	0	0	0
ENSG00000279928.2	3	4	0	64	1	0	0	0	1	0	0	1	3	4	7	1	8	2	0	0	10	3	4	0	0	0	2	1	0	1	1	0	0	0	0	0	0	0	0	0	0	0	0	0	0	0	2	0	0
ENSG00000279457.4	46	45	60	718	844	31	29	28	39	40	15	22	73	79	71	74	206	60	91	76	154	120	133	112	120	11	18	18	36	21	9	6	0	0	0	0	0	0	0	0	0	0	0	0	2	5	7	11	18
ENSG00000273874.1	0	0	0	0	0	0	0	0	0	0	0	0	0	0	0	0	0	0	0	0	0	0	0	0	0	0	0	0	0	0	0	0	0	0	0	0	0	0	0	0	0	0	0	0	0	0	0	0	0
ENSG00000228463.10	1	2	1	102	237	20	20	16	6	9	1	4	14	8	18	3	12	10	4	1	24	15	15	1	13	1	4	2	1	2	3	1	0	0	0	0	0	0	0	0	0	0	0	2	1	1	2	3	3
ENSG00000286448.1	0	0	0	21	0	0	0	0	0	1	0	0	0	0	0	0	0	0	0	0	1	0	0	0	0	0	0	0	0	0	0	0	0	0	0	0	0	0	0	0	0	0	0	0	0	0	0	0	0
ENSG00000236679.2	0	0	0	0	0	0	1	0	0	0	0	0	0	0	0	2	1	0	0	1	0	0	0	0	0	0	0	0	0	0	0	0	0	0	0	0	0	0	0	0	0	0	0	0	0	1	1	0	2
ENSG00000236601.2	0	0	0	0	0	0	0	0	0	0	0	0	0	0	0	0	0	0	0	0	0	0	0	0	0	0	0	0	0	0	1	0	0	0	0	0	0	0	0	0	0	0	0	0	0	0	0	0	0
ENSG00000237094.12	1	9	13	134	21	6	11	12	5	7	1	9	8	2	3	5	7	6	6	7	3	4	8	8	10	1	5	0	71	71	20	17	0	0	0	0	0	0	0	0	0	0	0	1	1	10	23	16	29
ENSG00000269732.1	0	0	0	0	0	0	0	0	0	0	0	0	0	0	0	0	0	0	0	0	0	0	0	0	0	0	0	0	0	0	0	0	0	0	0	0	0	0	0	0	0	0	0	0	0	0	0	0	0
ENSG00000284733.1	0	0	0	0	0	0	0	0	0	0	0	0	0	0	0	0	0	0	0	0	0	0	0	0	0	0	0	0	0	0	0	0	0	0	0	0	0	0	0	0	0	0	0	0	0	0	0	0	0
ENSG00000233653.3	0	0	0	0	0	0	0	0	0	0	0	0	0	0	0	0	0	0	0	0	0	0	0	0	0	0	0	0	0	0	1	0	0	0	0	0	0	0	0	0	0	0	0	0	0	0	0	0	0
ENSG00000250575.1	0	0	0	13	1	0	0	0	0	0	0	0	0	0	0	0	0	0	0	1	0	0	0	0	0	0	0	0	0	0	0	0	0	0	0	0	0	0	0	0	0	0	0	0	0	0	0	0	0
ENSG00000278757.1	0	0	0	3	0	0	0	0	0	0	0	0	0	0	0	0	0	0	0	0	0	0	0	0	0	0	0	0	0	0	0	0	0	0	0	0	0	0	0	0	0	0	0	0	0	0	0	0	0
ENSG00000230021.10	2	5	7	310	116	7	15	5	7	11	4	6	5	4	7	5	7	3	9	5	2	6	3	6	7	0	1	2	3	1	1	1	0	0	0	0	0	0	0	0	0	0	0	2	0	0	0	0	3
ENSG00000235146.2	0	0	0	4	0	0	0	0	0	0	0	0	0	0	0	0	0	0	0	0	0	0	0	0	0	0	0	0	0	0	0	0	0	0	0	0	0	0	0	0	0	0	0	0	0	0	0	0	0
ENSG00000225972.1	404	25365	574	562	496	7	12	17	12	13	2	5	6	6	3	45	39	38	36	35	118	31	68	16	28	1	14	14	16	11	11	2	0	0	0	0	0	0	0	0	0	0	0	2	1	1	2	1	0
ENSG00000225630.1	607	911	1723	3125	2308	310	318	372	292	268	69	97	244	232	254	2250	1474	11254	1265	1572	5207	2059	1484	648	1450	616	1078	1373	1707	923	316	265	0	0	0	0	0	0	0	0	0	0	0	30	20	19	10	19	17
ENSG00000237973.1	1128	2530	1876	30016	20424	252	264	278	1212	907	219	428	294	358	318	4837	3697	2303	2031	1890	6907	2695	3426	1761	2672	690	1533	1668	1540	875	337	316	0	0	0	0	0	0	0	0	0	0	0	405	605	535	273	429	677
ENSG00000278791.1	0	0	0	4	2	0	0	0	1	0	0	0	0	0	0	0	0	0	0	0	1	0	0	0	1	0	0	0	0	0	0	0	0	0	0	0	0	0	0	0	0	0	0	1	1	1	0	1	2
ENSG00000229344.1	320	346	655	266	372	7	3	17	39	35	7	21	66	76	50	554	372	549	393	349	940	496	577	158	271	25	47	61	101	32	15	8	0	0	0	0	0	0	0	0	0	0	0	93	140	105	61	64	116
ENSG00000240409.1	16	42	43	111	215	1	0	1	3	2	1	1	0	3	4	2	2	2	1	0	2	1	2	1	1	1	0	0	4	1	1	1	0	0	0	0	0	0	0	0	0	0	0	0	0	0	0	0	0
ENSG00000248527.1	40389	22744	53215	164894	116256	1627	1428	2605	6035	4197	1170	1640	2723	2869	2424	17707	16546	11586	8444	8442	35290	16284	12803	5413	10294	5035	13855	16509	22211	10594	3853	2875	0	0	0	0	0	0	0	0	0	0	0	92	108	45	29	31	67
ENSG00000198744.5	1223	2106	2781	557	459	64	59	73	172	162	47	92	135	116	100	493	250	370	187	177	718	256	371	101	221	18	36	57	115	55	27	16	0	0	0	0	0	0	0	0	0	0	0	175	301	225	147	191	377
ENSG00000268663.1	0	0	0	1	0	0	0	0	0	0	0	0	0	0	0	0	0	0	0	0	0	0	0	0	0	0	0	0	0	0	0	0	0	0	0	0	0	0	0	0	0	0	0	0	0	0	0	0	0
ENSG00000284662.1	0	0	0	0	0	0	0	0	0	0	0	4	0	0	0	0	0	0	0	0	0	0	0	0	0	0	0	0	0	0	0	0	0	0	0	0	0	0	0	0	0	0	0	0	0	0	0	0	0
ENSG00000229376.3	0	0	1	13	0	0	0	0	0	0	0	0	0	0	0	0	0	0	0	0	0	0	0	0	0	0	0	1	0	1	0	0	0	0	0	0	0	0	0	0	0	0	0	0	0	0	0	0	0
ENSG00000228327.3	61	60	166	990	502	51	60	67	38	57	22	21	47	48	65	54	60	38	80	92	64	63	63	98	126	12	18	15	41	50	17	5	0	0	0	0	0	0	0	0	0	0	0	2	1	7	15	7	24
ENSG00000223181.1	0	0	0	3	0	0	0	0	0	0	0	0	2	0	1	0	0	0	0	0	0	0	0	0	0	0	0	0	0	0	0	0	0	0	0	0	0	0	0	0	0	0	0	0	1	2	0	1	1
ENSG00000229905.1	0	0	0	6	0	0	0	0	0	0	0	0	0	0	0	0	0	0	0	0	0	0	0	0	0	0	0	0	0	0	0	0	0	0	0	0	0	0	0	0	0	0	0	0	0	0	0	0	0
ENSG00000237491.10	0	0	2	165	36	19	16	19	6	18	3	11	38	29	36	21	54	15	20	26	32	22	22	16	40	17	5	12	15	18	13	7	0	0	0	0	0	0	0	0	0	0	0	6	9	5	10	6	12
ENSG00000285268.1	0	0	0	0	0	0	0	0	0	0	0	0	0	0	0	0	0	0	0	0	0	0	0	0	0	0	0	0	0	0	0	0	0	0	0	0	0	0	0	0	0	0	0	0	0	0	0	0	0
ENSG00000230092.7	0	0	0	33	12	1	3	0	5	11	2	3	15	21	22	15	14	13	6	10	13	10	6	8	10	2	2	2	1	2	7	5	0	0	0	0	0	0	0	0	0	0	0	19	13	4	9	4	17
ENSG00000177757.2	0	0	0	15	3	0	0	0	0	0	0	0	0	0	1	0	0	3	0	0	0	2	0	0	0	1	3	0	1	2	0	0	0	0	0	0	0	0	0	0	0	0	0	0	0	0	0	0	0
ENSG00000228794.10	122	35	135	2114	1474	85	86	72	84	161	43	104	890	782	858	527	521	426	313	374	481	472	367	319	400	159	289	190	111	138	272	101	0	0	0	0	0	0	0	0	0	0	0	86	125	123	139	113	243
ENSG00000225880.5	18	19	16	202	129	27	20	25	18	8	2	3	33	49	49	35	61	19	23	26	23	32	8	5	12	9	9	4	11	8	2	2	0	0	0	0	0	0	0	0	0	0	0	4	2	7	14	14	12
ENSG00000288531.1	0	0	4	30	4	0	0	0	0	0	0	0	3	0	2	1	2	0	0	0	0	0	0	0	2	0	1	1	0	0	0	0	0	0	0	0	0	0	0	0	0	0	0	0	0	0	0	0	0
ENSG00000230368.2	0	0	0	27	0	0	0	0	0	0	0	2	0	0	0	0	2	0	0	0	0	1	0	0	0	0	1	0	0	0	0	0	0	0	0	0	0	0	0	0	0	0	0	0	1	0	0	0	0
ENSG00000234711.1	1	0	0	11	0	0	0	0	0	0	0	0	0	0	0	0	0	0	0	0	0	0	0	0	0	0	0	0	0	0	1	1	0	0	0	0	0	0	0	0	0	0	0	0	0	0	0	0	0
ENSG00000283040.1	0	0	0	7	0	0	0	0	0	0	0	0	0	0	0	0	0	0	1	0	0	0	0	0	0	0	0	1	0	0	0	0	0	0	0	0	0	0	0	0	0	0	0	0	0	0	0	0	0
ENSG00000272438.1	0	1	0	20	1	0	0	0	1	2	1	0	0	0	0	0	1	2	2	0	5	1	3	0	2	1	0	0	3	0	0	0	0	0	0	0	0	0	0	0	0	0	0	0	0	1	6	2	5
ENSG00000230699.2	0	0	0	27	7	0	0	0	5	12	6	15	0	0	0	2	0	5	7	5	7	4	6	1	7	0	0	1	17	11	2	0	0	0	0	0	0	0	0	0	0	0	0	0	0	4	23	1	29
ENSG00000241180.1	0	0	0	1	0	0	0	0	0	0	0	0	0	0	0	0	0	0	0	0	0	0	0	0	0	0	0	0	0	0	0	0	0	0	0	0	0	0	0	0	0	0	0	0	0	0	0	0	0
ENSG00000223764.2	0	2	0	223	197	0	0	0	41	36	12	32	2	1	0	116	6	21	6	2	73	6	76	7	16	5	3	5	16	18	37	20	0	0	0	0	0	0	0	0	0	0	0	0	1	16	88	33	115
ENSG00000187634.12	6	4	0	257	319	0	0	0	119	80	26	50	0	2	0	205	3	72	66	9	106	51	269	86	77	3	4	11	7	13	32	16	0	0	0	0	0	0	0	0	0	0	0	3	1	24	106	29	215
ENSG00000188976.11	155	215	205	1720	1822	155	219	180	342	413	107	309	3718	3431	3395	2364	2944	5655	4494	6680	4015	5230	2731	1763	1746	778	2167	1758	2914	2249	711	525	0	0	0	0	0	0	0	0	0	0	0	45	91	269	320	410	723
ENSG00000187961.14	43	96	51	810	1184	116	150	131	57	87	18	49	227	252	269	171	467	399	428	460	670	618	795	351	328	67	113	113	324	261	111	94	0	0	0	0	0	0	0	0	0	0	0	0	0	5	25	16	56
ENSG00000187583.11	2	10	3	108	289	16	13	25	55	53	7	35	133	155	137	245	259	288	375	303	504	567	603	103	105	55	86	50	44	21	26	22	0	0	0	0	0	0	0	0	0	0	0	0	1	6	6	4	11
ENSG00000187642.9	0	0	0	41	9	0	1	0	4	0	1	1	0	1	0	1	0	0	1	2	2	0	2	0	2	1	1	1	0	0	0	0	0	0	0	0	0	0	0	0	0	0	0	0	0	0	1	0	0
ENSG00000272512.1	1	0	0	44	16	3	3	7	22	5	0	3	6	13	13	55	13	9	27	14	38	42	79	12	2	26	40	30	2	2	1	2	0	0	0	0	0	0	0	0	0	0	0	1	0	0	0	1	1
ENSG00000188290.10	6	13	5	164	253	39	44	46	93	70	13	18	202	191	175	245	153	241	215	170	325	315	479	59	21	46	109	68	21	11	22	11	0	0	0	0	0	0	0	0	0	0	0	0	0	1	3	9	11
ENSG00000187608.10	92	120	40	1120	1166	47	60	40	184	300	76	206	659	506	558	635	1018	492	313	331	482	557	848	260	200	259	896	212	177	222	58	93	11	12	12	30	61	11	2	14	2	2	1	0	2	2	4	10	7
ENSG00000231702.2	0	0	0	4	0	0	0	0	0	0	0	0	4	4	1	6	4	2	2	3	3	2	6	1	3	0	0	1	0	0	0	0	0	0	0	0	0	0	0	0	0	0	0	11	16	29	27	27	30
ENSG00000224969.1	0	0	0	12	0	0	0	0	0	0	0	1	0	0	0	1	0	1	1	0	0	0	1	0	0	3	0	2	2	1	0	1	0	0	0	0	0	0	0	0	0	0	0	0	1	0	0	1	1
ENSG00000188157.15	360	465	569	3855	4450	1107	1347	1195	2634	2524	711	1685	3728	3526	3668	14570	12727	8751	24178	24045	17472	17205	31394	19589	14979	3914	8291	5491	5653	4218	2231	1351	0	0	0	0	0	0	0	0	0	0	0	5	13	209	360	404	968
ENSG00000242590.1	0	0	0	0	0	0	0	0	0	0	0	0	0	0	0	0	0	0	0	0	0	0	0	0	0	0	0	0	0	0	0	0	0	0	0	0	0	0	0	0	0	0	0	0	0	0	0	0	0
ENSG00000217801.10	0	4	3	175	173	15	13	8	27	60	13	36	16	20	26	25	57	176	384	290	476	436	278	75	32	20	50	8	26	15	25	7	0	0	0	0	0	0	0	0	0	0	0	1	0	3	7	9	15
ENSG00000273443.1	0	0	0	12	0	0	0	0	0	0	0	0	0	1	0	2	7	2	9	14	5	9	10	1	3	7	12	1	4	2	0	0	0	0	0	0	0	0	0	0	0	0	0	0	0	1	0	0	0
ENSG00000237330.3	0	0	0	30	0	0	0	0	0	0	0	0	1	0	0	2	1	13	8	1	3	9	2	1	1	0	1	2	2	0	1	1	0	0	0	0	0	0	0	0	0	0	0	0	0	0	0	0	0
ENSG00000131591.17	127	204	268	1294	1147	82	102	129	163	157	59	80	268	273	285	302	518	425	436	477	422	575	409	333	253	102	130	123	127	155	131	91	0	0	0	0	0	0	0	0	0	0	0	1	4	9	22	15	19
ENSG00000285812.1	0	0	0	14	0	0	0	0	0	0	0	0	0	0	0	0	0	0	0	0	0	0	0	0	0	3	3	0	2	2	0	0	0	0	0	0	0	0	0	0	0	0	0	0	0	0	0	0	0
ENSG00000223823.1	0	0	1	32	2	1	4	3	0	0	0	0	3	0	4	0	1	0	0	0	0	0	0	0	3	0	0	0	1	2	0	1	0	0	0	0	0	0	0	0	0	0	0	0	0	0	0	0	0
ENSG00000207730.3	0	0	0	5	2	0	0	0	0	0	0	0	0	1	0	3	0	0	0	4	2	8	7	2	1	0	0	0	0	0	0	0	0	0	0	0	0	0	0	0	0	0	0	0	0	0	0	0	0
ENSG00000207607.3	0	0	0	3	0	0	0	0	0	0	0	0	0	0	0	0	0	1	9	4	1	10	9	2	1	0	1	0	0	0	1	0	0	0	0	0	0	0	0	0	0	0	0	0	0	0	0	0	0
ENSG00000198976.1	0	0	0	4	5	0	2	0	0	0	0	0	2	0	0	1	0	2	9	14	4	24	25	1	4	0	0	0	0	1	0	0	0	0	0	0	0	0	0	0	0	0	0	0	0	0	0	0	0
ENSG00000272141.1	2	5	4	55	40	2	1	6	0	0	0	0	1	1	1	6	3	16	63	47	37	155	94	18	14	1	1	1	4	9	1	0	0	0	0	0	0	0	0	0	0	0	0	0	0	0	0	0	1
ENSG00000205231.1	0	0	0	35	0	0	0	0	0	0	0	0	0	0	0	0	0	0	0	0	0	0	0	0	0	0	0	0	1	3	0	0	0	0	0	0	0	0	0	0	0	0	0	0	0	0	0	0	0
ENSG00000162571.14	1	0	2	96	2	0	0	0	0	0	0	0	0	0	0	0	0	0	1	0	0	2	0	0	0	1	0	1	2	12	0	0	0	0	0	0	0	0	0	0	0	0	0	0	0	0	0	0	0
ENSG00000186891.14	0	0	0	33	6	0	1	0	0	0	0	0	0	0	0	0	1	1	20	6	22	13	44	7	8	1	1	1	1	9	0	0	0	0	0	0	0	0	0	0	0	0	0	0	0	0	1	0	0
ENSG00000186827.11	2	1	1	41	20	0	1	0	0	0	0	0	3	2	4	1	0	1	2	0	4	3	3	0	0	2	0	1	2	0	1	0	0	0	0	0	0	0	0	0	0	0	0	0	0	0	0	0	0
ENSG00000078808.17	817	1126	1442	7891	6484	589	651	529	1267	1064	295	694	3691	3770	3778	5076	9230	5586	4788	4614	5932	5642	6828	4654	5086	1130	3621	2426	1397	1055	1595	1429	0	0	0	0	0	0	0	0	0	0	0	42	84	230	218	372	657
ENSG00000176022.7	34	54	69	1063	1185	138	173	123	176	247	55	152	542	583	557	451	736	889	609	691	544	749	1162	662	680	104	161	91	291	357	231	195	7	50	24	77	616	355	76	237	25	19	21	27	40	128	176	164	303
ENSG00000184163.3	16	6	13	60	37	0	0	0	2	1	0	3	20	23	18	10	11	15	17	11	16	24	57	8	8	3	7	10	35	15	9	5	0	0	0	0	0	0	0	0	0	0	0	0	0	0	0	0	3
ENSG00000260179.1	2	1	2	51	33	0	0	1	1	3	0	0	11	16	10	4	3	5	7	7	7	7	4	4	4	2	1	3	0	2	5	4	0	0	0	0	0	0	0	0	0	0	0	0	0	0	0	1	1
ENSG00000160087.20	166	164	221	3351	3235	352	371	336	210	393	100	301	1182	1098	1099	1234	1882	2182	1795	2349	1456	2491	1815	1040	1191	306	747	550	905	733	567	471	0	0	0	0	0	0	0	0	0	0	0	47	60	189	197	210	383
ENSG00000230415.1	9	6	10	80	30	3	5	5	9	9	2	9	22	17	15	4	11	1	9	7	12	5	22	9	20	3	4	2	11	11	9	3	0	0	0	0	0	0	0	0	0	0	0	0	0	2	2	4	3
ENSG00000162572.21	158	252	277	783	461	18	24	17	83	91	12	48	111	78	123	51	86	23	47	30	127	49	147	94	146	23	71	49	62	87	52	18	0	0	0	0	0	0	0	0	0	0	0	0	1	2	7	3	25
ENSG00000131584.19	223	311	476	3074	3021	326	385	388	559	491	132	357	1790	1592	1771	2602	3181	1389	1556	1559	3892	1803	3244	1566	1438	723	1012	738	370	331	525	417	0	0	0	0	0	0	0	0	0	0	0	1	10	136	141	262	343
ENSG00000278073.1	0	0	0	0	0	0	0	0	0	0	0	0	0	0	0	0	0	0	0	0	0	0	0	0	0	0	0	0	0	0	0	0	0	0	0	0	0	0	0	0	0	0	0	0	0	0	0	0	0
ENSG00000169972.12	47	61	72	730	939	122	140	139	138	159	46	72	422	393	398	368	614	493	434	572	337	518	424	286	306	88	181	120	201	284	104	82	0	0	0	0	0	0	0	0	0	0	0	1	7	30	18	34	44
ENSG00000127054.20	377	640	625	6137	6994	448	593	418	366	536	122	437	1936	1966	2053	1646	2986	2021	2086	2262	2282	2659	2670	1484	1701	588	1430	1081	2141	1898	875	650	0	0	0	0	0	0	0	0	0	0	0	9	38	120	145	195	308
ENSG00000283712.1	0	0	0	0	0	0	0	0	0	0	0	0	0	0	0	0	0	0	0	0	0	0	0	0	0	0	0	0	0	0	0	0	0	0	0	0	0	0	0	0	0	0	0	0	0	0	0	0	0
ENSG00000240731.1	0	0	2	74	101	4	5	5	11	13	4	8	51	38	31	37	57	29	43	34	61	73	46	46	83	28	19	38	34	41	24	11	0	0	0	0	0	0	0	0	0	0	0	1	2	4	8	2	16
ENSG00000224051.7	679	975	1470	3184	2257	190	182	216	431	282	95	188	1208	1183	1304	1002	2407	504	700	719	996	863	892	514	483	251	974	593	129	144	141	109	0	0	0	0	0	0	0	0	0	0	0	7	24	26	30	32	60
ENSG00000169962.5	17	6	166	166	54	4	1	3	3	0	0	0	8	10	7	7	2	2	1	2	3	2	2	5	11	9	9	15	1	4	9	4	0	0	0	0	0	0	0	0	0	0	0	0	0	0	0	1	0
ENSG00000107404.20	285	464	741	2120	2396	287	315	329	461	356	104	200	3244	2892	3014	2167	5619	3425	3811	4999	3868	4798	5037	1402	1320	843	1526	950	940	1029	379	295	0	0	0	0	0	0	0	0	0	0	0	15	15	66	73	92	163
ENSG00000284372.1	0	0	0	0	0	0	0	0	0	0	0	0	0	0	0	0	0	0	0	0	0	0	0	0	0	0	0	0	0	0	0	0	0	0	0	0	0	0	0	0	0	0	0	0	0	0	0	0	0
ENSG00000162576.16	2	18	0	551	643	220	270	232	0	1	1	0	1	0	3	47	17	3984	283	98	736	2625	6375	154	42	48	45	49	154	233	1392	1523	0	0	0	0	0	0	0	0	0	0	0	0	6	124	278	126	498
ENSG00000175756.13	579	486	591	4487	3759	264	339	318	596	462	134	191	1673	1645	1552	1297	2921	2422	1948	2590	1708	2469	1935	966	871	436	1286	745	1363	1131	731	548	0	0	0	0	0	0	0	0	0	0	0	5	23	56	60	94	168
ENSG00000223663.2	0	0	0	8	0	0	0	0	0	0	0	0	0	0	4	1	0	0	0	0	0	0	0	1	0	0	0	2	0	1	0	0	0	0	0	0	0	0	0	0	0	0	0	1	0	0	0	0	0
ENSG00000221978.12	484	760	547	18838	17137	899	1083	727	709	1400	290	1150	4085	3983	4041	5416	9738	3764	5548	4376	9767	6731	11118	8130	9607	1617	2556	1710	2595	2460	1994	1575	0	0	0	0	0	0	0	0	0	0	0	349	460	1350	1722	1509	2968
ENSG00000224870.7	16	49	30	441	326	45	35	37	30	47	14	34	465	427	434	410	730	301	327	343	482	416	406	342	470	158	247	191	480	477	145	154	0	0	0	0	0	0	0	0	0	0	0	20	37	113	99	157	212
ENSG00000242485.6	289	319	391	4661	4678	267	315	238	297	450	103	360	1686	1687	1565	1535	1908	2132	1488	1823	1572	2312	1593	804	901	448	922	701	1136	1030	784	601	0	0	0	0	0	0	0	0	0	0	0	221	266	374	371	362	653
ENSG00000264293.2	0	0	0	0	0	0	0	0	0	0	0	0	0	0	0	0	0	0	0	0	0	0	0	0	0	0	0	0	0	0	0	0	0	0	0	0	0	0	0	0	0	0	0	0	0	0	0	0	0
ENSG00000272455.1	2	12	5	194	270	8	24	11	7	10	1	0	58	90	73	129	254	68	89	121	161	193	96	41	70	49	28	35	142	73	15	14	0	0	0	0	0	0	0	0	0	0	0	1	9	34	55	18	71
ENSG00000235098.8	0	1	0	79	45	38	53	35	0	3	0	0	2	5	1	60	7	9	10	8	9	80	107	17	8	15	13	15	45	28	23	4	0	0	0	0	0	0	0	0	0	0	0	1	0	4	12	2	17
ENSG00000225905.1	0	0	0	14	21	9	9	3	0	0	0	2	0	0	0	1	1	0	0	0	0	0	3	0	0	0	0	1	4	13	0	0	0	0	0	0	0	0	0	0	0	0	0	0	0	0	0	2	0
ENSG00000205116.3	0	0	1	8	7	6	13	18	0	0	0	0	0	0	0	0	1	0	0	0	1	1	0	0	1	0	0	0	6	3	0	0	0	0	0	0	0	0	0	0	0	0	0	0	0	0	0	0	0
ENSG00000225285.1	7	16	12	198	203	9	10	7	1	2	0	0	8	3	8	12	12	3	19	4	10	22	86	53	63	3	2	5	15	24	9	3	0	0	0	0	0	0	0	0	0	0	0	0	0	1	0	2	3
ENSG00000179403.12	369	835	717	6497	9847	309	361	323	187	150	33	66	1400	1442	1396	966	1327	768	1519	912	1280	3201	8996	5995	5643	224	837	828	489	488	840	670	0	0	0	0	0	0	0	0	0	0	0	6	20	61	88	127	206
ENSG00000215915.10	53	6	10	482	278	2	6	6	0	4	0	1	6	9	17	9	10	2	13	8	28	64	271	149	399	3	8	18	44	36	32	30	0	0	0	0	0	0	0	0	0	0	0	16	15	5	5	4	3
ENSG00000160072.20	74	78	66	1101	941	93	126	99	141	164	43	120	1484	1331	1436	1049	2095	1899	1183	2205	1744	2023	1001	638	607	430	829	1027	735	596	246	181	0	0	0	0	0	0	0	0	0	0	0	7	28	43	73	64	172
ENSG00000284740.1	4	7	6	53	22	0	1	1	2	0	0	0	5	5	5	5	3	7	4	3	8	7	16	2	2	0	4	3	3	3	0	0	0	0	0	0	0	0	0	0	0	0	0	0	0	0	0	0	1
ENSG00000197785.14	48	84	69	626	546	64	73	77	120	131	33	121	1354	1299	1340	909	2346	2385	1785	2929	1458	2168	1261	729	608	367	686	648	883	731	358	221	0	0	0	0	0	0	0	0	0	0	0	4	10	18	24	32	78
ENSG00000205090.9	0	1	2	36	2	1	0	0	1	4	1	1	0	4	3	2	7	38	28	23	14	32	71	49	34	3	0	0	17	27	15	17	0	0	0	0	0	0	0	0	0	0	0	0	0	0	4	1	1
ENSG00000160075.12	495	413	541	14387	16284	1028	1246	897	763	1281	250	884	3115	3151	3170	2949	4897	3630	2611	3120	3071	3743	2905	2156	2109	939	1783	1578	2435	2100	1770	1177	0	0	0	0	0	0	0	0	0	0	0	299	334	615	616	649	1170
ENSG00000215014.5	0	0	1	74	24	2	3	1	6	1	0	2	28	19	5	27	34	15	13	10	31	17	11	29	15	10	21	26	18	18	33	28	0	0	0	0	0	0	0	0	0	0	0	3	3	3	3	6	5
ENSG00000274481.1	0	0	0	4	0	0	0	0	0	0	0	0	0	0	0	0	0	0	0	0	0	0	0	0	0	0	0	0	0	0	0	0	0	0	0	0	0	0	0	0	0	0	0	0	0	0	0	0	0
ENSG00000228594.4	4	26	3	52	66	61	93	87	0	1	0	0	36	31	31	20	70	119	108	108	73	117	99	109	108	9	17	13	359	375	91	45	0	0	0	0	0	0	0	0	0	0	0	0	1	2	2	5	21
ENSG00000286989.1	0	0	0	38	2	5	7	2	0	0	0	0	1	1	0	1	2	6	4	5	14	13	2	8	4	1	2	0	10	15	4	0	0	0	0	0	0	0	0	0	0	0	0	0	0	2	0	0	1
ENSG00000272106.1	14	15	57	589	299	68	73	59	45	48	6	43	43	63	51	104	125	53	68	59	59	98	72	64	60	27	31	47	61	94	97	90	0	0	0	0	0	0	0	0	0	0	0	7	18	32	63	32	100
ENSG00000197530.12	285	262	298	1826	2077	83	96	85	111	105	27	86	559	504	573	447	1406	481	470	428	765	463	1099	1029	1074	209	318	269	409	491	350	272	0	0	0	0	0	0	0	0	0	0	0	2	1	35	57	65	132
ENSG00000189409.14	0	0	0	35	5	0	0	1	0	2	0	0	0	0	1	26	3	5	0	0	1	0	3	2	5	2	3	0	3	8	14	8	0	0	0	0	0	0	0	0	0	0	0	0	0	0	0	0	1
ENSG00000248333.8	118	138	135	2110	2219	195	180	160	127	182	30	132	856	843	866	1188	1328	1028	1044	1045	1129	1441	1161	849	898	358	595	475	1007	929	369	295	0	0	0	0	0	0	0	0	0	0	0	34	32	88	119	80	207
ENSG00000272004.1	0	1	2	43	34	0	3	0	0	4	2	6	4	7	4	2	4	5	0	7	2	4	3	2	4	0	0	1	0	0	0	0	0	0	0	0	0	0	0	0	0	0	0	0	0	0	5	5	4
ENSG00000189339.12	105	214	199	7876	3876	313	434	313	343	459	110	364	1808	1873	2005	2025	2846	1137	1866	1447	1669	1550	2116	2923	2788	335	573	420	1045	933	547	450	0	0	0	0	0	0	0	0	0	0	0	109	82	377	635	407	965
ENSG00000269737.2	0	0	0	25	0	0	0	0	0	1	0	0	0	1	0	0	1	1	2	1	0	1	0	0	4	7	10	7	20	16	6	9	0	0	0	0	0	0	0	0	0	0	0	0	0	0	0	0	1
ENSG00000215914.4	2	3	4	29	18	0	0	0	0	0	0	0	5	0	0	12	8	2	0	0	2	2	4	4	1	0	2	0	0	3	0	1	0	0	0	0	0	0	0	0	0	0	0	0	0	1	0	0	2
ENSG00000008128.23	34	18	41	121	100	2	5	2	5	8	0	4	52	44	47	27	32	13	11	16	27	31	24	31	34	18	24	40	41	29	11	5	0	0	0	0	0	0	0	0	0	0	0	3	3	3	8	3	15
ENSG00000268575.1	8	15	16	124	156	15	20	12	13	45	7	38	140	97	127	70	96	24	106	75	71	64	73	229	278	11	8	8	44	28	21	7	0	0	0	0	0	0	0	0	0	0	0	5	5	38	48	33	68
ENSG00000227775.3	1	0	0	18	22	0	0	0	1	3	0	0	5	7	2	0	1	5	1	2	2	1	2	1	1	5	3	3	12	6	2	3	0	0	0	0	0	0	0	0	0	0	0	0	0	0	1	1	1
ENSG00000215790.7	14	27	17	1091	2937	66	95	64	192	288	53	216	251	266	257	1074	1740	492	1060	839	1424	1099	1614	1778	2060	158	229	192	511	392	263	233	0	0	0	0	0	0	0	0	0	0	0	36	28	133	298	156	398
ENSG00000008130.15	611	942	1288	25242	20375	740	937	828	762	899	214	713	3333	3376	3374	2350	3321	2028	1929	2265	1744	2006	1781	1743	1629	693	1457	1270	1321	1203	452	456	0	0	0	0	0	0	0	0	0	0	0	232	255	305	289	396	597
ENSG00000078369.18	483	601	665	15579	19262	1496	1689	1207	1204	2251	471	1928	11396	11421	11459	19640	20428	19873	17493	18750	16822	23296	19417	9151	7892	5267	13662	9281	8734	8140	5836	4964	74	687	319	619	927	1979	304	1743	454	644	657	918	1116	3076	3426	2889	5934
ENSG00000231050.1	1	4	6	29	13	0	1	2	0	5	0	5	14	16	10	3	3	3	1	2	5	3	3	5	2	3	2	3	4	1	2	3	0	0	0	0	0	0	0	0	0	0	0	0	0	0	2	1	2
ENSG00000169885.10	3	5	12	100	35	0	1	0	5	3	0	1	10	7	8	14	5	2	4	0	22	5	6	11	13	2	6	8	10	5	2	1	0	0	0	0	0	0	0	0	0	0	0	0	0	0	0	0	2
ENSG00000178821.13	232	115	398	897	563	159	147	177	0	4	1	1	34	43	37	9	11	41	23	38	15	23	8	10	4	4	14	20	191	76	14	4	0	0	0	0	0	0	0	0	0	0	0	0	0	5	0	6	8
ENSG00000142609.18	822	9	155	3880	20	7	5	17	1	2	0	0	4	2	5	1	1	0	0	0	1	0	0	0	0	1	0	3	3	2	2	0	0	0	0	0	0	0	0	0	0	0	0	0	0	0	1	0	4
ENSG00000233542.2	0	0	0	23	0	0	0	0	0	0	0	0	0	1	0	0	0	0	0	0	0	0	0	0	0	0	0	1	6	1	0	0	0	0	0	0	0	0	0	0	0	0	0	0	0	0	0	0	1
ENSG00000187730.9	1	1	0	85	42	0	0	0	0	0	0	0	0	0	0	0	0	0	0	0	0	3	1	0	0	2	0	22	50	12	3	1	0	0	0	0	0	0	0	0	0	0	0	0	0	0	0	0	0
ENSG00000226969.1	0	1	2	19	0	0	1	0	0	1	0	0	0	1	1	0	0	0	0	0	0	0	0	0	0	0	0	0	0	1	0	0	0	0	0	0	0	0	0	0	0	0	0	0	0	1	0	0	0
ENSG00000067606.17	113	163	127	2482	2150	235	254	209	83	129	35	103	800	762	774	758	1130	187	848	633	454	706	1111	710	543	154	394	199	755	559	319	302	0	0	0	0	0	0	0	0	0	0	0	17	29	185	210	218	465
ENSG00000271806.1	0	0	0	39	0	0	0	0	0	0	1	0	0	0	0	0	0	0	1	0	0	0	0	0	0	0	2	1	0	0	2	1	0	0	0	0	0	0	0	0	0	0	0	0	0	0	0	0	0
ENSG00000182873.5	4	1	0	35	27	8	7	1	3	6	0	3	6	12	10	17	15	22	12	17	19	27	43	25	26	6	16	12	62	53	22	25	0	0	0	0	0	0	0	0	0	0	0	0	0	0	1	3	5
ENSG00000162585.17	451	613	616	3295	2920	438	484	625	558	369	111	147	412	375	379	601	1006	1067	888	913	1151	1114	1632	629	721	191	448	255	590	594	327	274	0	0	0	0	0	0	0	0	0	0	0	8	6	36	59	45	97
ENSG00000234396.3	0	3	4	23	13	0	0	0	0	1	1	4	1	0	1	1	1	0	0	0	0	0	0	1	0	0	0	0	0	0	0	0	0	0	0	0	0	0	0	0	0	0	0	0	0	0	0	0	0
ENSG00000157933.10	248	366	557	9268	7169	809	1085	844	232	403	100	315	1247	1259	1184	1407	1434	2614	2099	2470	1258	2618	3328	1778	1662	409	821	894	1928	1601	907	658	0	0	0	0	0	0	0	0	0	0	0	72	116	145	192	155	296
ENSG00000287356.1	1	1	0	89	15	2	1	0	0	0	0	0	0	7	2	7	2	14	11	6	9	8	34	16	18	2	1	6	69	137	28	26	0	0	0	0	0	0	0	0	0	0	0	0	0	3	3	3	10
ENSG00000116151.14	28	36	27	416	220	24	38	26	41	49	14	39	161	161	168	86	142	108	150	134	132	121	129	274	317	31	48	34	91	119	51	38	0	0	0	0	0	0	0	0	0	0	0	5	11	17	18	24	73
ENSG00000272161.1	1	1	0	17	8	0	0	0	0	0	0	0	1	6	0	0	5	0	0	0	0	0	0	0	0	1	0	0	0	0	0	0	0	0	0	0	0	0	0	0	0	0	0	0	0	0	0	0	0
ENSG00000269896.2	8	15	22	208	127	14	21	13	8	15	1	9	16	22	39	20	17	10	15	3	14	7	13	34	42	2	3	2	34	20	9	4	0	0	0	0	0	0	0	0	0	0	0	1	0	6	9	7	7
ENSG00000272420.1	2	0	0	34	58	0	3	0	0	1	0	1	4	4	6	1	13	0	11	4	20	9	15	18	4	1	0	1	6	5	0	0	0	0	0	0	0	0	0	0	0	0	0	3	0	0	1	4	4
ENSG00000157916.20	503	679	521	23903	20205	580	688	442	897	1889	372	1426	3695	3753	3635	4653	6883	6163	4166	4851	5434	5973	4976	4015	4726	959	3011	1913	985	843	1371	993	0	0	0	0	0	0	0	0	0	0	0	847	974	1026	828	1101	1701
ENSG00000157911.10	157	144	178	1361	1341	348	382	349	295	372	89	235	613	600	599	547	922	663	827	757	674	661	874	506	562	105	197	123	303	322	184	134	0	0	0	0	0	0	0	0	0	0	0	22	23	113	127	122	210
ENSG00000149527.18	5	6	14	731	140	1	0	1	1	1	0	0	6	5	11	4	5	6	215	124	22	71	183	137	114	1	2	2	0	4	4	2	0	0	0	0	0	0	0	0	0	0	0	0	2	3	3	1	0
ENSG00000224387.1	0	0	0	0	0	0	0	0	0	0	0	0	0	0	1	0	0	0	0	0	0	0	0	0	0	0	0	0	0	0	0	0	0	0	0	0	0	0	0	0	0	0	0	0	0	0	0	0	0
ENSG00000229393.1	0	0	0	0	0	0	0	0	0	0	0	0	0	0	0	0	0	0	0	0	0	0	0	0	0	0	0	0	0	0	0	0	0	0	0	0	0	0	0	0	0	0	0	0	0	0	0	0	0
ENSG00000157881.15	48	73	78	993	1156	67	61	65	49	102	31	75	261	291	284	275	457	608	552	652	331	653	489	315	383	66	158	110	253	196	134	101	0	0	0	0	0	0	0	0	0	0	0	10	17	53	83	67	120
ENSG00000197921.6	0	1	2	0	11	0	0	0	0	0	0	0	1	3	3	2	0	0	1	0	0	0	0	0	0	0	0	0	0	0	0	0	0	0	0	0	0	0	0	0	0	0	0	0	0	0	1	0	0
ENSG00000272449.2	0	0	0	0	0	0	0	0	0	0	0	0	0	0	0	0	0	0	0	0	0	0	0	0	0	0	0	0	0	0	0	0	0	0	0	0	0	0	0	0	0	0	0	0	0	0	0	0	0
ENSG00000238164.6	3	8	1	118	68	1	0	0	0	2	0	1	6	7	7	23	16	1	6	4	5	2	4	1	2	1	3	2	0	0	0	0	0	0	0	0	0	0	0	0	0	0	0	0	0	0	0	0	0
ENSG00000157873.17	304	522	412	3445	2915	72	68	73	153	181	43	121	362	340	363	545	541	129	386	239	455	281	521	398	409	87	144	114	1	1	0	2	0	0	0	0	0	0	0	0	0	0	0	6	14	0	1	3	3
ENSG00000225931.3	0	0	0	0	0	0	0	0	0	0	0	0	0	0	0	0	0	0	0	0	0	0	0	0	0	0	0	0	0	0	0	0	0	0	0	0	0	0	0	0	0	0	0	0	0	0	0	0	0
ENSG00000228037.1	0	0	0	5	1	1	0	0	0	0	0	0	0	2	0	2	0	0	0	0	0	0	2	0	0	0	1	2	0	0	0	0	0	0	0	0	0	0	0	0	0	0	0	0	0	0	0	0	1
ENSG00000157870.16	5	1	2	46	39	22	20	10	23	20	5	14	99	105	90	168	206	199	224	297	210	220	220	116	125	54	141	58	193	164	34	27	0	0	0	0	0	0	0	0	0	0	0	0	2	7	9	4	13
ENSG00000142606.16	1	0	0	9	11	1	0	1	0	0	0	0	0	0	0	9	2	3	0	0	1	1	10	1	4	0	2	2	5	6	0	0	0	0	0	0	0	0	0	0	0	0	0	0	0	0	0	0	1
ENSG00000237058.1	0	0	0	6	0	0	0	0	0	0	0	0	0	0	0	0	0	0	0	0	0	0	0	0	0	0	0	0	0	0	0	0	0	0	0	0	0	0	0	0	0	0	0	0	0	0	0	1	1
ENSG00000215912.12	0	0	0	27	7	0	0	0	0	0	0	0	2	2	0	1	2	0	0	0	1	0	0	0	0	0	0	0	0	0	0	0	0	0	0	0	0	0	0	0	0	0	0	0	0	0	0	1	2
ENSG00000285945.1	0	0	0	0	0	0	0	0	0	0	0	0	0	0	0	0	0	0	0	0	0	0	0	0	0	0	0	0	0	0	0	0	0	0	0	0	0	0	0	0	0	0	0	0	0	0	0	0	0
ENSG00000283259.1	0	0	0	0	1	0	0	0	0	0	0	0	0	0	0	0	0	0	0	0	0	0	0	0	0	0	0	0	0	0	0	0	0	0	0	0	0	0	0	0	0	0	0	0	0	0	0	0	0
ENSG00000233234.1	0	0	0	10	0	0	0	0	0	0	0	0	0	0	0	0	0	0	0	0	0	0	0	0	0	0	0	1	0	0	0	0	0	0	0	0	0	0	0	0	0	0	0	0	0	0	0	0	0
ENSG00000287396.1	0	0	0	11	0	0	0	0	0	1	0	0	0	0	0	0	0	0	0	0	0	0	0	0	0	0	0	0	0	0	0	0	0	0	0	0	0	0	0	0	0	0	0	0	0	0	0	0	0
ENSG00000231630.1	0	0	0	14	0	0	0	0	0	0	0	0	0	0	0	0	0	0	0	0	0	0	0	0	0	0	0	1	0	0	0	0	0	0	0	0	0	0	0	0	0	0	0	0	0	0	0	0	0
ENSG00000284745.1	0	0	0	32	0	0	0	0	0	0	0	0	0	0	0	0	0	0	0	0	0	0	0	0	0	0	0	1	0	0	0	0	0	0	0	0	0	0	0	0	0	0	0	0	0	0	0	0	0
ENSG00000169717.7	0	0	0	11	0	0	0	0	0	0	0	0	0	0	0	0	0	0	0	0	0	0	0	0	0	0	0	0	0	0	0	0	0	0	0	0	0	0	0	0	0	0	0	0	0	0	0	1	0
ENSG00000177133.11	1	0	2	97	45	8	7	10	10	12	3	2	0	0	0	3	1	5	4	0	8	58	67	1	5	1	0	4	1	0	0	1	0	0	0	0	0	0	0	0	0	0	0	2	1	31	31	39	86
ENSG00000142611.17	3	2	0	224	132	13	15	10	33	40	8	40	1	3	2	17	10	59	26	9	45	433	588	18	23	7	8	16	8	15	15	5	0	0	0	0	0	0	0	0	0	0	0	3	0	26	32	35	97
ENSG00000283572.1	0	0	0	2	0	0	0	0	0	0	0	0	0	0	0	0	0	0	0	0	0	0	0	0	0	0	0	0	0	0	0	0	0	0	0	0	0	0	0	0	0	0	0	0	0	0	0	0	1
ENSG00000226286.1	0	0	0	13	0	0	0	0	0	0	0	0	0	0	0	0	0	0	0	0	0	3	0	0	0	0	0	0	0	0	0	0	0	0	0	0	0	0	0	0	0	0	0	0	0	0	0	0	0
ENSG00000279839.1	0	0	0	19	10	0	0	0	1	1	3	0	0	1	1	0	0	0	0	0	0	0	0	1	0	0	0	0	0	0	0	0	0	0	0	0	0	0	0	0	0	0	0	0	0	1	2	2	8
ENSG00000272235.1	0	0	0	37	0	1	0	2	0	1	0	0	0	0	0	0	0	6	0	0	2	17	13	1	0	0	0	1	0	0	0	1	0	0	0	0	0	0	0	0	0	0	0	0	0	0	2	1	2
ENSG00000287828.1	0	0	0	14	16	2	2	4	4	2	0	4	0	0	0	0	0	31	1	1	4	36	16	1	0	0	0	0	0	0	0	1	0	0	0	0	0	0	0	0	0	0	0	0	0	0	0	0	0
ENSG00000286518.1	0	0	0	20	0	0	0	0	0	0	0	0	0	0	0	0	0	0	0	0	0	0	0	0	0	0	0	13	0	0	1	0	0	0	0	0	0	0	0	0	0	0	0	0	0	0	0	0	0
ENSG00000130762.15	39	62	26	755	421	214	251	203	177	183	52	125	197	182	198	431	392	163	267	119	122	423	298	147	86	67	203	123	496	383	220	151	0	0	0	0	0	0	0	0	0	0	0	3	3	49	39	91	134
ENSG00000272088.1	0	0	0	9	1	0	1	0	0	0	0	0	2	0	0	0	2	0	1	0	0	2	0	2	1	0	2	0	0	4	0	0	0	0	0	0	0	0	0	0	0	0	0	2	0	1	0	3	3
ENSG00000162591.16	20	57	20	895	437	35	38	24	43	68	15	38	79	75	66	458	420	147	266	106	703	442	887	373	432	247	143	69	570	528	179	116	0	0	0	0	0	0	0	0	0	0	0	14	14	42	147	69	261
ENSG00000207776.1	0	0	0	9	0	0	0	1	0	0	0	0	0	0	0	0	0	0	0	0	0	0	0	0	0	0	0	0	1	0	0	0	0	0	0	0	0	0	0	0	0	0	0	0	0	0	1	0	0
ENSG00000238260.1	1	0	0	15	6	0	1	0	0	0	0	0	4	4	2	6	16	0	4	3	8	5	1	0	4	8	3	0	3	1	0	0	0	0	0	0	0	0	0	0	0	0	0	0	0	0	0	1	0
ENSG00000158109.15	365	365	363	9845	6562	424	504	416	331	495	111	395	2982	2913	3079	3976	3856	1773	1449	1486	2935	1910	1884	1228	1381	1086	2198	1675	635	472	631	529	0	0	0	0	0	0	0	0	0	0	0	353	375	385	295	452	653
ENSG00000116213.16	27	46	35	1002	813	65	105	82	77	139	27	138	424	445	405	394	707	501	453	550	453	630	508	390	442	159	224	205	592	384	117	101	0	0	0	0	0	0	0	0	0	0	0	10	19	57	95	75	188
ENSG00000078900.15	1	11	13	225	8	53	55	48	74	97	19	71	0	0	2	3	13	1	0	1	1	3	3	0	0	1	7	41	89	86	6	6	0	0	0	0	0	0	0	0	0	0	0	1	2	0	5	0	12
ENSG00000227589.1	1	0	2	126	0	0	3	0	4	1	2	1	4	5	1	3	2	0	0	0	1	2	6	0	0	0	4	3	0	0	0	0	0	0	0	0	0	0	0	0	0	0	0	0	0	1	0	1	0
ENSG00000235131.1	0	0	0	11	0	0	0	0	0	0	0	0	0	0	0	0	0	0	0	0	0	0	0	0	0	0	0	0	0	0	0	0	0	0	0	0	0	0	0	0	0	0	0	0	0	0	0	0	0
ENSG00000227372.12	28	97	90	1206	1005	100	113	83	76	130	22	92	496	526	509	617	919	616	818	774	852	796	957	773	967	208	253	232	1247	1234	430	412	0	0	0	0	0	0	0	0	0	0	0	17	41	193	304	268	564
ENSG00000276189.1	0	0	0	6	0	0	0	0	0	1	0	0	0	0	0	0	0	0	0	0	0	0	0	0	0	0	0	0	0	0	0	0	0	0	0	0	0	0	0	0	0	0	0	0	0	0	0	0	0
ENSG00000162592.10	0	0	0	84	0	0	0	0	0	0	0	0	0	0	0	0	0	0	1	0	0	0	0	0	0	0	0	2	15	15	6	14	0	0	0	0	0	0	0	0	0	0	0	0	0	0	0	1	0
ENSG00000235169.8	139	81	190	397	232	88	104	125	22	20	7	6	36	45	45	22	50	8	29	15	36	18	43	26	29	3	27	15	27	20	116	218	0	0	0	0	0	0	0	0	0	0	0	0	0	6	6	8	11
ENSG00000130764.10	204	283	332	4659	3740	389	440	337	357	493	104	378	1651	1752	1770	1523	1997	1888	1709	1913	1754	1959	1780	1305	1262	381	963	727	2224	1851	754	793	0	0	0	0	0	0	0	0	0	0	0	173	217	295	370	319	644
ENSG00000266075.2	0	0	0	6	0	0	0	0	0	0	0	0	0	1	4	1	2	0	1	0	2	3	3	3	9	0	0	1	1	2	3	6	0	0	0	0	0	0	0	0	0	0	0	0	0	2	5	2	0
ENSG00000272153.1	2	0	1	13	14	1	1	0	0	0	0	0	5	1	1	1	0	0	1	0	1	3	13	2	1	5	9	7	16	15	13	21	0	0	0	0	0	0	0	0	0	0	0	0	0	2	0	2	2
ENSG00000116198.13	63	113	84	3329	2798	200	241	169	193	335	72	228	1431	1347	1433	1576	2291	1508	1423	1441	1376	1859	1653	1054	941	421	849	821	630	520	345	235	0	0	0	0	0	0	0	0	0	0	0	203	293	324	378	324	610
ENSG00000169598.15	12	17	4	499	330	60	66	36	28	48	10	52	94	107	127	104	193	298	236	361	168	325	234	184	234	32	58	59	261	159	54	52	1	6	2	77	603	113	20	78	8	12	12	11	29	67	86	38	131
ENSG00000198912.11	27	32	29	1944	2085	81	88	57	63	120	23	118	509	496	638	479	662	827	564	747	469	865	470	471	569	176	267	210	512	368	366	180	0	0	0	0	0	0	0	0	0	0	0	96	103	210	266	197	437
ENSG00000236423.6	1	1	5	162	248	5	15	6	7	11	1	14	118	136	111	65	206	7	12	15	67	23	11	52	118	53	15	16	7	8	0	0	0	0	0	0	0	0	0	0	0	0	0	2	1	5	3	7	13
ENSG00000233304.7	0	0	0	57	1	0	0	0	0	0	0	0	0	2	1	0	0	0	0	0	1	0	0	0	0	0	0	0	0	0	0	0	0	0	0	0	0	0	0	0	0	0	0	0	0	0	0	0	1
ENSG00000226374.3	0	0	0	31	0	0	0	0	0	0	0	0	0	0	0	0	0	0	0	1	0	0	1	0	0	0	0	1	0	0	0	0	0	0	0	0	0	0	0	0	0	0	0	0	0	0	0	0	0
ENSG00000284668.2	0	0	0	38	0	1	1	0	0	0	0	0	0	0	0	0	0	0	0	0	0	0	0	0	0	0	0	1	0	0	0	0	0	0	0	0	0	0	0	0	0	0	0	0	0	0	0	0	0
ENSG00000284703.1	0	0	0	44	0	0	0	0	0	0	0	0	0	0	0	0	0	0	1	0	0	0	0	0	0	0	0	0	0	1	0	0	0	0	0	0	0	0	0	0	0	0	0	0	0	0	0	0	0
ENSG00000229280.1	0	0	0	7	0	0	0	0	0	0	0	0	0	0	0	0	0	0	1	0	0	1	0	0	0	0	0	0	0	0	0	0	0	0	0	0	0	0	0	0	0	0	0	0	0	0	1	1	0
ENSG00000235054.4	0	0	0	39	0	0	0	0	0	0	0	0	1	0	0	0	0	0	0	0	0	0	0	0	0	0	0	0	0	0	0	0	0	0	0	0	0	0	0	0	0	0	0	0	0	0	0	0	0
ENSG00000284694.1	0	0	0	40	0	0	0	0	0	0	0	0	0	0	0	0	0	0	0	0	0	0	0	0	0	0	0	0	0	0	0	0	0	0	0	0	0	0	0	0	0	0	0	0	0	0	0	0	0
ENSG00000227169.2	0	0	0	7	0	0	0	0	0	0	0	0	0	0	0	0	0	0	0	0	0	0	0	0	0	0	0	0	0	0	0	0	0	0	0	0	0	0	0	0	0	0	0	0	0	0	0	0	0
ENSG00000232596.3	0	0	0	50	0	0	0	0	0	0	0	0	0	0	0	0	0	0	0	0	0	0	0	0	0	0	0	1	0	0	0	0	0	0	0	0	0	0	0	0	0	0	0	0	0	0	0	0	0
ENSG00000196581.11	2	1	0	163	38	0	0	0	0	0	0	0	0	0	0	4	7	103	22	63	26	78	1	7	56	7	3	4	295	86	12	4	0	0	0	0	0	0	0	0	0	0	0	7	3	9	32	3	26
ENSG00000287586.1	0	0	0	59	0	0	0	0	0	0	0	0	0	3	0	0	0	0	0	0	0	0	0	0	0	0	1	0	1	0	0	0	0	0	0	0	0	0	0	0	0	0	0	0	0	0	0	0	0
ENSG00000284739.1	0	0	0	9	0	0	0	0	0	0	0	0	0	0	0	0	0	0	0	0	0	0	0	0	0	0	0	0	0	0	0	0	0	0	0	0	0	0	0	0	0	0	0	0	0	0	0	0	0
ENSG00000284674.1	0	0	1	37	0	0	0	0	0	0	0	0	0	0	1	0	0	0	0	0	0	0	0	0	0	0	0	0	2	0	0	0	0	0	0	0	0	0	0	0	0	0	0	0	0	0	0	0	0
ENSG00000231510.1	0	0	0	12	0	0	0	0	0	0	0	0	0	0	0	0	0	0	0	0	0	0	0	0	0	0	0	1	7	2	0	0	0	0	0	0	0	0	0	0	0	0	0	0	0	0	0	0	0
ENSG00000284616.1	0	0	0	24	0	0	0	0	0	0	0	0	0	0	0	0	0	0	0	0	0	0	0	0	0	0	0	0	0	0	0	0	0	0	0	0	0	0	0	0	0	0	0	0	0	0	0	0	0
ENSG00000284692.2	0	0	0	21	0	0	0	0	0	0	0	0	0	0	0	0	0	0	0	0	0	0	0	0	0	0	0	1	0	0	0	0	0	0	0	0	0	0	0	0	0	0	0	0	0	0	0	0	0
ENSG00000284666.1	0	0	0	15	0	0	0	0	0	0	0	0	0	0	0	0	0	0	0	0	0	0	0	0	0	0	0	0	0	0	0	0	0	0	0	0	0	0	0	0	0	0	0	0	0	0	0	0	0
ENSG00000260972.1	0	0	0	28	0	0	0	0	0	0	0	0	0	0	0	0	0	0	0	0	0	0	0	0	0	0	0	0	0	0	0	0	0	0	0	0	0	0	0	0	0	0	0	0	0	0	0	0	0
ENSG00000283356.1	0	0	0	6	0	0	0	0	0	0	0	0	0	0	0	0	0	0	0	0	0	0	0	0	0	0	0	0	0	0	0	0	0	0	0	0	0	0	0	0	0	0	0	0	0	0	0	0	0
ENSG00000236948.2	0	0	0	20	0	0	0	0	0	0	0	0	0	0	0	0	0	0	0	0	0	0	0	0	0	0	0	0	0	0	0	0	0	0	0	0	0	0	0	0	0	0	0	0	0	0	0	0	0
ENSG00000264341.1	0	0	0	2	0	0	0	0	0	0	0	0	0	0	0	0	0	0	0	0	0	0	0	0	0	0	0	0	0	0	0	0	0	0	0	0	0	0	0	0	0	0	0	0	0	0	0	0	0
ENSG00000264101.1	0	0	0	0	0	0	0	0	0	0	0	0	0	0	0	0	0	0	0	0	0	0	0	0	0	0	0	0	0	1	0	0	0	0	0	0	0	0	0	0	0	0	0	0	0	0	0	0	0
ENSG00000131697.18	22	82	13	1068	873	128	155	112	0	1	0	2	173	204	221	238	342	305	543	557	312	430	465	467	446	84	144	107	266	354	99	121	0	0	0	0	0	0	0	0	0	0	0	6	3	48	82	76	129
ENSG00000069424.15	241	100	66	5232	447	94	111	131	79	100	25	80	28	20	18	25	80	111	218	87	110	98	297	167	162	21	64	35	111	190	34	23	0	0	0	0	0	0	0	0	0	0	0	15	35	3	16	17	29
ENSG00000116254.18	0	2	3	230	3	2	5	0	2	1	0	0	5	2	5	24	1	7	20	25	16	9	1	4	9	4	1	49	281	73	11	4	0	0	0	0	0	0	0	0	0	0	0	0	1	0	3	0	2
ENSG00000285629.1	0	0	0	4	0	0	0	0	0	0	0	0	0	2	2	0	0	0	0	0	0	0	0	0	0	0	0	0	0	0	0	0	0	0	0	0	0	0	0	0	0	0	0	0	0	0	0	0	0
ENSG00000116251.11	53	39	49	3346	2086	168	180	119	98	241	56	228	1794	1803	1803	2162	2665	2631	2981	3225	2875	3694	3921	2363	3217	618	1098	855	2443	2554	1293	1163	4	7	4	111	136	37	4	52	8	5	20	477	626	1674	1885	1439	2550
ENSG00000226944.1	10	7	5	101	90	3	4	2	2	4	2	6	13	11	23	9	43	4	6	11	24	8	21	16	17	6	6	5	1	3	2	4	0	0	0	0	0	0	0	0	0	0	0	0	0	2	2	2	4
ENSG00000158286.13	33	177	78	2038	4712	88	124	83	144	317	77	252	774	779	849	577	1575	256	686	525	1838	775	957	777	991	281	316	360	83	90	42	53	0	0	0	0	0	0	0	0	0	0	0	8	18	33	72	55	198
ENSG00000116237.16	38	76	73	2887	2422	688	865	692	543	923	237	706	1857	1696	1930	2572	3578	6857	4092	5930	2301	5247	2668	2767	3025	824	1126	1159	3453	3160	1002	913	0	9	1	9	7	22	5	34	2	10	3	445	429	1544	1326	1588	2391
ENSG00000225077.3	5	2	9	66	14	3	4	5	0	5	0	2	2	1	1	0	1	1	0	1	6	5	4	0	3	1	5	2	154	106	22	13	0	0	0	0	0	0	0	0	0	0	0	0	1	5	4	13	9
ENSG00000173673.8	1	4	0	9	0	0	0	0	0	0	0	0	0	0	0	0	0	0	0	0	0	0	0	0	0	0	1	3	246	491	5	0	0	0	0	0	0	0	0	0	0	0	0	0	0	0	0	0	0
ENSG00000158292.7	91	42	900	1188	339	3	10	3	396	412	95	259	132	160	197	450	150	233	188	185	365	394	617	178	177	62	133	94	345	291	97	77	0	0	0	0	0	0	0	0	0	0	0	14	20	12	42	17	58
ENSG00000097021.19	114	228	235	1251	1564	278	316	302	241	291	72	198	589	513	537	1332	2224	1885	1636	1802	1241	2456	1582	428	452	390	1665	1228	2228	1878	365	239	0	0	0	0	0	0	0	0	0	0	0	6	7	140	98	165	218
ENSG00000271746.1	1	2	2	27	20	0	0	1	1	4	0	0	7	5	1	3	0	1	1	1	1	2	3	1	0	0	0	0	0	0	0	0	0	0	0	0	0	0	0	0	0	0	0	0	0	0	2	1	0
ENSG00000069812.11	0	1	0	64	25	1	2	2	3	2	0	0	50	51	29	1320	224	452	850	992	1972	1492	2206	553	864	550	954	197	113	15	18	8	0	0	0	0	0	0	0	0	0	0	0	0	2	6	4	5	11
ENSG00000187017.17	1900	2262	2904	7126	3732	585	599	629	93	61	13	36	359	356	365	416	262	17	78	49	42	56	218	61	107	37	319	124	288	235	37	14	0	0	0	0	0	0	0	0	0	0	0	5	12	28	19	26	43
ENSG00000265392.1	0	0	0	6	0	0	0	0	0	0	0	0	0	0	0	0	0	0	0	0	0	0	0	0	0	0	0	0	0	0	0	0	0	0	0	0	0	0	0	0	0	0	0	0	0	0	0	0	0
ENSG00000231868.1	1	0	1	14	0	0	0	0	0	0	0	0	0	1	1	0	0	0	0	0	0	0	0	0	0	0	0	2	2	0	0	0	0	0	0	0	0	0	0	0	0	0	0	0	0	0	0	0	0
ENSG00000215788.10	2	19	6	300	411	9	6	4	19	32	6	18	12	12	16	19	38	87	331	380	269	652	996	262	318	11	21	55	121	147	62	33	0	0	0	0	0	0	0	0	0	0	0	2	3	32	41	46	96
ENSG00000171680.22	14	21	4	355	314	72	73	72	38	51	22	38	62	56	65	203	102	595	1851	1889	776	1771	3512	848	988	78	85	208	749	712	272	286	0	0	0	0	0	0	0	0	0	0	0	1	1	76	99	92	197
ENSG00000162408.11	72	67	90	3360	3156	601	660	549	280	458	111	344	1614	1670	1609	631	692	1212	1074	1595	1127	1638	747	539	895	133	336	256	1063	468	302	141	0	0	0	0	0	0	0	0	0	0	0	292	295	476	503	424	868
ENSG00000253022.1	0	0	0	7	0	0	0	0	0	0	0	0	0	0	0	0	0	0	0	0	0	0	0	0	0	0	0	0	1	0	0	0	0	0	0	0	0	0	0	0	0	0	0	0	0	0	0	0	0
ENSG00000229519.2	0	0	0	5	0	0	0	0	0	0	0	0	0	0	0	0	0	0	0	0	0	0	0	0	0	0	3	1	7	3	2	1	0	0	0	0	0	0	0	0	0	0	0	0	0	0	0	0	0
ENSG00000173662.21	0	0	0	49	2	17	16	19	0	0	0	0	4	0	0	0	1	0	0	0	0	1	1	0	0	1	1	2	4	1	3	0	0	0	0	0	0	0	0	0	0	0	0	0	0	0	0	1	0
ENSG00000204859.13	258	370	217	3216	2453	57	89	65	87	144	26	142	420	433	460	256	418	256	286	244	461	343	458	387	498	82	219	129	345	350	92	82	0	0	0	0	0	0	0	0	0	0	0	5	14	39	86	85	99
ENSG00000162413.16	94	229	628	3181	2865	337	404	314	362	508	129	459	2048	2072	2161	2650	3393	2276	2220	3106	2456	2466	2259	1565	2433	1168	2184	2293	875	528	341	225	2	15	10	19	29	17	7	26	1	3	2	115	71	178	182	189	367
ENSG00000116273.6	26	44	83	890	397	109	107	96	93	120	34	95	588	562	571	440	782	838	844	707	776	1030	917	789	931	193	348	235	1387	1133	599	344	0	0	0	0	0	0	0	0	0	0	0	42	60	225	326	223	544
ENSG00000041988.15	30	43	46	531	577	37	37	28	47	79	26	58	312	292	340	239	433	357	252	323	281	354	352	226	250	68	195	118	156	179	85	50	0	0	0	0	0	0	0	0	0	0	0	6	11	43	58	63	92
ENSG00000007923.16	488	461	533	5096	4309	461	500	428	550	745	162	478	2754	2696	2666	2234	2978	2739	2451	3154	2828	2974	1847	1487	1538	446	1143	981	1920	1493	616	470	0	0	0	0	0	0	0	0	0	0	0	155	239	369	399	384	745
ENSG00000228750.7	1	0	0	36	0	0	0	0	0	0	0	0	0	0	0	0	0	0	0	0	0	0	0	0	0	0	0	1	0	0	0	0	0	0	0	0	0	0	0	0	0	0	0	0	0	0	0	0	0
ENSG00000284744.1	0	0	0	26	0	0	0	0	0	0	0	0	0	0	0	0	0	0	0	0	0	0	0	0	0	0	0	1	0	0	0	0	0	0	0	0	0	0	0	0	0	0	0	0	0	0	0	0	0
ENSG00000237436.1	0	2	2	32	41	8	3	13	4	4	1	1	7	10	13	9	8	2	6	1	3	2	4	0	2	3	2	1	12	3	2	2	0	0	0	0	0	0	0	0	0	0	0	3	0	5	8	4	14
ENSG00000171735.19	24	24	21	1381	1501	46	50	41	49	79	23	75	548	592	570	892	967	790	687	661	512	876	871	691	642	228	439	288	984	895	424	333	0	0	0	0	0	0	0	0	0	0	0	175	143	580	560	540	931
ENSG00000227950.1	0	0	0	8	0	0	0	0	0	0	0	0	0	0	0	0	0	0	0	0	0	0	0	0	0	0	0	0	1	0	0	0	0	0	0	0	0	0	0	0	0	0	0	0	0	0	0	0	0
ENSG00000237365.1	0	0	0	4	0	0	0	0	0	0	0	0	0	0	0	0	0	0	0	0	0	0	0	0	0	0	0	0	0	0	0	0	0	0	0	0	0	0	0	0	0	0	0	0	0	0	0	0	0
ENSG00000207056.1	0	0	0	6	0	0	0	0	0	0	0	0	0	0	0	0	0	0	0	0	0	0	0	0	0	0	0	0	0	0	0	0	0	0	0	0	0	0	0	0	0	0	0	0	0	0	0	0	0
ENSG00000237402.1	0	0	0	14	0	0	0	0	0	0	0	0	1	0	1	0	0	1	0	1	3	1	1	0	1	0	0	0	0	0	2	1	0	0	0	0	0	0	0	0	0	0	0	0	0	0	0	0	0
ENSG00000237728.2	0	0	0	24	0	0	0	0	0	0	0	0	0	0	0	0	0	0	0	0	0	0	0	0	0	0	1	0	0	0	0	0	0	0	0	0	0	0	0	0	0	0	0	0	0	0	0	0	0
ENSG00000225126.1	0	0	0	4	3	0	0	0	1	0	0	0	0	1	0	0	0	0	0	0	0	0	0	0	0	0	0	0	0	0	0	0	0	0	0	0	0	0	0	0	0	0	0	0	0	0	0	0	0
ENSG00000270171.1	0	0	0	21	0	0	0	1	0	0	0	0	0	2	0	0	0	0	0	0	0	0	0	1	1	3	0	2	2	6	0	0	0	0	0	0	0	0	0	0	0	0	0	0	0	3	11	6	5
ENSG00000270035.1	0	0	0	12	13	1	0	0	0	0	0	0	3	0	0	3	2	0	1	0	0	2	0	0	0	0	0	1	4	3	0	1	0	0	0	0	0	0	0	0	0	0	0	0	0	1	4	1	4
ENSG00000269978.1	0	0	0	11	4	1	3	0	0	0	0	0	1	3	2	9	3	0	2	1	1	1	1	0	1	1	0	0	8	4	0	1	0	0	0	0	0	0	0	0	0	0	0	1	0	9	16	5	15
ENSG00000049245.13	59	77	62	2996	1909	850	905	596	645	1146	226	824	2286	2189	2209	4350	3681	5859	5694	6115	5323	7616	7675	4738	4449	1316	2733	1754	1215	734	2385	1861	0	0	0	0	0	0	0	0	0	0	0	574	548	1944	1789	1655	2860
ENSG00000269925.1	0	0	0	19	14	0	3	0	1	2	2	2	14	13	13	11	24	25	23	16	23	43	14	16	15	6	9	10	14	3	14	4	0	0	0	0	0	0	0	0	0	0	0	5	3	11	1	9	11
ENSG00000049246.14	113	120	192	1457	909	109	125	99	311	354	81	306	337	304	344	226	175	469	217	205	119	145	208	52	87	46	47	147	516	417	68	41	0	0	0	0	0	0	0	0	0	0	0	115	144	104	144	79	156
ENSG00000236266.1	0	0	0	7	2	0	0	0	1	0	0	0	0	0	0	0	0	0	1	1	0	0	0	0	0	0	0	4	4	0	1	1	0	0	0	0	0	0	0	0	0	0	0	0	0	0	0	0	0
ENSG00000049247.13	0	0	0	33	1	0	0	0	0	1	0	0	0	0	0	0	0	0	0	0	0	1	2	0	0	0	0	0	0	4	5	0	0	0	0	0	0	0	0	0	0	0	0	0	1	0	0	0	1
ENSG00000049249.8	0	0	0	79	33	0	0	0	6	15	2	8	20	17	13	132	130	109	218	270	321	365	142	2	1	41	32	11	0	1	21	9	6	9	13	0	2	0	0	0	1	5	2	4	0	32	23	36	78
ENSG00000270330.1	0	0	0	7	0	0	0	0	0	0	0	0	0	0	0	0	0	0	0	0	0	0	0	0	0	0	0	0	0	0	0	0	0	0	0	0	0	0	0	0	0	0	0	0	0	0	0	0	0
ENSG00000116288.13	50	37	30	4191	5326	85	93	63	155	300	68	253	4172	4178	3918	5316	8083	5688	4628	4945	4572	6648	5137	2646	2675	1652	4208	2634	3825	2917	2815	2177	137	795	326	1783	2707	2216	317	1716	661	896	842	676	788	1378	1567	1442	2563
ENSG00000200344.1	0	0	0	2	0	0	0	0	0	0	0	0	1	1	3	0	0	0	0	0	0	0	0	0	0	0	0	1	0	2	0	0	0	0	0	0	0	0	0	0	0	0	0	0	0	0	0	0	0
ENSG00000284747.1	2	3	0	103	143	3	7	5	0	2	1	3	18	19	11	15	30	8	10	9	24	17	6	7	13	27	76	27	2	2	4	6	0	0	0	0	0	0	0	0	0	0	0	2	4	4	0	3	3
ENSG00000284716.1	0	0	5	19	1	0	0	0	0	0	0	0	20	27	26	0	0	1	1	2	2	2	2	1	1	0	0	0	1	0	0	0	0	0	0	0	0	0	0	0	0	0	0	1	0	1	0	1	2
ENSG00000116285.13	1557	1550	4386	73559	36945	2322	2577	1862	6170	7945	1908	6148	32278	32918	31860	22412	10857	7331	10583	8574	7065	6023	10630	20948	22287	5022	15059	7823	2123	1480	6584	7809	0	0	0	0	0	0	0	0	0	0	0	3122	5619	6445	5221	4696	8295
ENSG00000238290.1	1	0	0	54	19	1	1	3	3	5	1	2	23	31	25	14	19	5	5	2	14	4	5	6	12	8	5	1	1	0	2	5	0	0	0	0	0	0	0	0	0	0	0	1	1	3	0	0	2
ENSG00000232848.1	0	0	0	19	0	0	0	0	0	0	0	1	5	3	3	1	0	0	1	1	1	1	1	0	0	0	1	1	0	0	0	0	0	0	0	0	0	0	0	0	0	0	0	0	0	2	3	3	1
ENSG00000229305.1	0	0	0	22	0	0	0	0	2	0	0	0	9	1	3	6	1	0	0	0	0	0	0	0	0	1	2	1	0	1	0	0	0	0	0	0	0	0	0	0	0	0	0	0	0	1	0	0	0
ENSG00000227634.3	0	1	2	115	51	0	0	0	3	1	0	2	100	63	88	44	27	3	3	2	4	3	1	6	8	9	29	8	0	0	3	1	0	0	0	0	0	0	0	0	0	0	0	2	7	3	2	0	4
ENSG00000200975.1	0	0	0	5	0	0	0	0	0	0	0	0	0	0	0	0	0	0	0	0	0	0	0	0	0	0	0	0	0	0	0	0	0	0	0	0	0	0	0	0	0	0	0	0	0	0	0	1	0
ENSG00000233645.1	0	0	0	5	0	0	0	0	0	0	0	0	0	0	0	0	0	0	0	0	0	0	0	0	0	0	0	0	0	0	0	0	0	0	0	0	0	0	0	0	0	0	0	0	0	0	0	0	0
ENSG00000251977.1	0	0	0	5	0	0	0	0	0	0	0	0	0	0	0	0	0	0	0	0	0	0	0	0	0	0	0	0	0	0	0	0	0	0	0	0	0	0	0	0	0	0	0	0	0	0	0	0	0
ENSG00000162426.14	2	0	2	79	35	0	0	0	0	0	0	0	4	14	9	8	11	55	39	23	14	30	58	120	101	3	7	10	42	31	25	13	0	0	0	0	0	0	0	0	0	0	0	0	0	1	5	2	5
ENSG00000252254.1	0	0	0	2	0	0	0	0	0	0	0	0	0	0	0	0	0	0	0	1	0	1	1	0	1	0	0	0	0	0	0	0	0	0	0	0	0	0	0	0	0	0	0	0	0	0	0	0	0
ENSG00000142599.19	442	996	1146	10147	4446	1202	1262	1188	511	697	168	490	1018	1049	1135	1500	1879	2654	3348	2867	2648	3339	3265	3535	3900	540	959	778	2881	2701	1579	1409	0	0	0	0	0	0	0	0	0	0	0	128	170	278	433	298	751
ENSG00000232912.6	0	7	3	71	46	0	0	1	1	4	1	1	4	2	6	5	7	3	2	2	6	7	4	3	7	2	0	2	0	0	0	2	0	0	0	0	0	0	0	0	0	0	0	0	0	0	1	0	0
ENSG00000221083.1	0	0	0	5	0	0	0	0	0	0	0	0	1	2	4	0	0	0	0	0	0	0	0	0	0	0	1	0	0	0	0	0	0	0	0	0	0	0	0	0	0	0	0	0	0	0	0	0	0
ENSG00000270282.1	0	0	0	8	0	0	0	0	0	0	0	0	0	0	0	0	0	0	0	0	0	0	0	0	0	0	0	0	0	0	0	0	0	0	0	0	0	0	0	0	0	0	0	0	0	0	0	0	0
ENSG00000234619.1	0	0	0	3	0	0	0	0	0	0	0	0	1	0	0	0	0	0	0	0	0	0	1	0	0	0	1	0	0	0	0	0	0	0	0	0	0	0	0	0	0	0	0	0	2	3	2	1	0
ENSG00000224315.2	0	0	0	10	12	0	0	0	0	0	0	0	25	18	33	0	1	1	1	1	1	0	0	0	1	0	0	2	0	0	0	0	0	0	0	0	0	0	0	0	0	0	0	3	3	3	7	3	17
ENSG00000222511.2	0	0	0	8	0	1	0	0	0	1	0	0	5	8	9	0	0	0	0	0	0	0	0	2	0	0	0	0	0	0	0	0	0	0	0	0	0	0	0	0	0	0	0	0	0	1	0	0	5
ENSG00000226545.1	0	0	0	8	0	0	0	0	0	0	0	0	0	0	0	0	0	0	0	0	0	0	0	0	0	0	0	0	0	0	0	0	0	0	0	0	0	0	0	0	0	0	0	0	0	0	0	0	0
ENSG00000228423.2	0	0	0	7	5	0	0	0	0	1	1	0	23	22	19	0	1	0	0	1	0	0	0	0	0	0	0	0	0	1	0	0	0	0	0	0	0	0	0	0	0	0	0	0	2	3	2	1	8
ENSG00000229716.2	0	0	0	4	0	0	0	0	0	0	0	0	0	0	0	0	0	0	0	0	0	0	0	0	0	0	0	0	0	0	0	0	0	0	0	0	0	0	0	0	0	0	0	0	0	0	0	0	0
ENSG00000074800.16	2490	2569	2700	52188	81754	11793	13276	10445	15301	23177	5821	15759	57227	57388	55910	47238	100186	62049	63742	78731	47803	64584	34067	54430	38424	15605	61809	36241	34373	31462	27550	13391	0	0	0	0	0	0	0	0	0	0	0	1854	3102	9550	10214	12076	17759
ENSG00000274258.1	0	0	0	0	0	0	0	0	0	1	0	0	1	1	2	0	0	0	0	0	0	1	0	1	0	1	0	0	1	0	0	0	0	0	0	0	0	0	0	0	0	0	0	0	0	0	0	0	1
ENSG00000230679.1	0	0	0	24	14	2	0	0	2	2	2	1	15	15	6	0	5	4	2	3	3	1	5	1	2	1	0	0	1	3	1	0	0	0	0	0	0	0	0	0	0	0	0	0	1	4	4	2	2
ENSG00000201725.1	0	0	0	5	0	0	0	0	0	0	0	0	0	0	0	0	0	0	0	0	0	0	0	0	0	0	0	0	0	0	0	0	0	0	0	0	0	0	0	0	0	0	0	0	0	0	0	0	0
ENSG00000238249.2	0	0	0	9	0	1	0	0	0	1	0	0	0	0	0	0	1	3	1	3	2	0	1	1	1	1	1	0	1	0	0	1	0	0	0	0	0	0	0	0	0	0	0	0	0	4	8	8	14
ENSG00000232208.2	0	0	0	6	0	0	0	0	0	0	0	0	1	1	0	0	0	0	0	0	0	1	0	0	0	0	0	1	0	0	0	1	0	0	0	0	0	0	0	0	0	0	0	0	0	0	0	2	3
ENSG00000232663.2	0	0	0	4	0	0	0	0	0	0	0	0	0	0	0	0	0	0	0	0	0	0	0	0	0	0	0	0	0	0	0	0	0	0	0	0	0	0	0	0	0	0	0	0	0	0	0	0	0
ENSG00000131686.15	0	0	0	56	0	0	0	0	0	0	0	0	0	0	0	0	0	0	0	0	0	0	0	1	0	0	1	16	0	0	1	0	0	0	0	0	0	0	0	0	0	0	0	0	0	0	0	0	0
ENSG00000265141.2	0	0	0	1	0	0	0	0	0	0	0	0	0	0	0	0	0	0	0	0	0	0	0	0	0	0	0	0	0	0	0	0	0	0	0	0	0	0	0	0	0	0	0	0	0	0	0	0	0
ENSG00000197241.3	0	0	0	50	1	2	0	1	0	0	0	2	0	0	0	0	1	0	0	0	0	0	0	0	0	0	0	1	2	0	2	1	0	0	0	0	0	0	0	0	0	0	0	0	0	0	0	2	2
ENSG00000142583.18	1	1	1	132	19	0	3	1	13	6	3	8	2	2	5	11	4	8	9	1	31	28	98	153	48	6	3	4	2	3	43	61	0	1	0	0	3	0	0	0	12	7	13	1	2	35	3	58	17
ENSG00000252404.1	0	0	0	6	0	0	0	0	0	0	0	0	0	0	0	0	0	0	0	0	0	0	0	0	0	0	0	0	0	0	0	0	0	0	0	0	0	0	0	0	0	0	0	0	0	0	0	0	0
ENSG00000180758.12	62	46	84	2508	1515	161	220	128	146	181	39	135	751	835	796	517	814	541	464	347	824	1730	1225	239	245	137	306	321	146	80	145	51	0	0	0	0	0	0	0	0	0	0	0	60	95	279	145	399	406
ENSG00000228526.7	7	24	8	769	813	190	243	204	200	379	75	218	767	784	780	797	1310	1580	540	353	1480	1839	1396	765	1622	309	192	219	539	227	183	84	0	0	0	0	0	0	0	0	0	0	0	6	12	100	75	115	194
ENSG00000284357.1	0	0	0	0	0	0	0	0	0	0	0	0	0	0	0	0	0	0	0	0	0	0	0	0	0	0	0	0	0	0	0	0	0	0	0	0	0	0	0	0	0	0	0	0	0	0	0	0	0
ENSG00000234546.4	1	6	4	184	68	16	11	10	29	63	14	36	48	57	55	53	95	40	69	74	75	78	173	71	153	12	12	23	48	26	24	12	0	0	0	0	0	0	0	0	0	0	0	2	5	14	8	11	34
ENSG00000049239.12	1166	3190	6972	95375	65022	605	856	476	3364	4253	915	3140	19893	20362	20848	19346	21230	2171	1982	954	4182	1931	3652	11902	13006	2745	10289	5700	826	745	1388	1300	0	0	0	0	0	0	0	0	0	0	0	1624	1559	928	941	1100	2128
ENSG00000171621.14	129	406	1341	6185	7043	48	67	74	1242	1684	369	893	3515	3224	3223	6661	5648	1639	1501	1138	1909	2583	4173	6797	5626	1115	3454	1282	129	94	878	1333	0	0	0	0	0	0	0	0	0	0	0	96	128	153	171	217	464
ENSG00000284652.1	3	2	3	265	168	0	0	0	7	2	0	3	2025	2044	2019	386	688	4	4	1	3	2	7	36	10	24	44	48	0	0	0	0	0	0	0	0	0	0	0	0	0	0	0	7	7	0	3	2	5
ENSG00000284693.1	6	5	16	699	176	0	0	1	8	9	4	17	3194	3118	3199	752	1097	22	21	13	17	23	34	91	46	71	115	101	5	0	13	10	0	0	0	0	0	0	0	0	0	0	0	13	12	7	7	8	10
ENSG00000252956.1	0	0	0	15	8	0	0	0	0	0	0	0	21	17	26	11	20	0	0	0	0	0	0	0	0	3	3	1	0	0	0	0	0	0	0	0	0	0	0	0	0	0	0	0	0	0	0	0	0
ENSG00000235263.1	5	2	10	233	362	9	16	6	3	10	0	4	12	9	11	9	4	0	0	0	0	0	0	0	0	1	15	10	0	0	0	0	0	0	0	0	0	0	0	0	0	0	0	3	1	14	1	8	0
ENSG00000171612.7	25	23	25	1641	1787	167	177	89	96	147	38	125	842	908	937	989	693	513	462	575	304	466	163	430	295	149	665	251	466	441	230	148	0	0	0	0	0	0	0	0	0	0	0	609	408	480	191	463	269
ENSG00000231181.1	2	1	0	55	30	5	2	1	0	5	1	4	62	67	90	10	18	11	11	10	15	15	19	19	8	2	5	8	6	7	1	2	0	0	0	0	0	0	0	1	0	0	0	24	23	37	26	35	71
ENSG00000188807.13	51	65	78	839	1277	297	337	376	160	202	57	154	189	177	210	119	210	756	630	1020	262	684	365	233	322	39	93	85	578	506	101	61	0	0	0	0	0	0	0	0	0	0	0	2	4	16	25	36	90
ENSG00000171608.16	7	72	4	653	554	151	200	162	29	23	6	20	133	111	109	395	799	1085	1706	2552	1094	3984	1895	551	676	176	247	60	895	724	71	39	0	0	0	0	0	0	0	0	0	0	0	13	12	83	88	62	174
ENSG00000179840.5	0	0	0	31	5	0	0	0	0	0	0	0	0	0	0	0	0	0	0	0	0	0	0	0	0	0	0	0	0	0	0	1	0	0	0	0	0	0	0	0	0	0	0	0	0	0	0	0	0
ENSG00000233268.3	0	0	0	8	1	0	0	0	0	0	0	0	0	0	0	0	0	0	0	0	0	0	0	0	0	0	0	0	1	0	0	0	0	0	0	0	0	0	0	0	0	0	0	0	0	0	0	0	0
ENSG00000231789.2	1	7	2	46	140	53	61	57	2	3	3	2	20	17	13	31	48	31	32	33	19	16	67	57	67	6	37	10	92	82	17	13	0	0	0	0	0	0	0	0	0	0	0	0	0	4	14	15	22
ENSG00000171603.18	59	151	58	2086	2759	1176	1449	1174	633	925	198	740	273	279	288	735	983	7611	7380	7306	2933	11084	11246	4405	3583	407	525	1023	3741	2907	1389	959	5	11	21	196	501	397	98	320	56	107	78	52	96	681	989	811	1690
ENSG00000271264.1	0	0	0	9	0	0	0	0	0	0	0	0	0	0	0	0	0	0	0	0	0	0	0	0	0	0	0	0	1	0	0	0	0	0	0	0	0	0	0	0	0	0	0	0	0	0	1	0	0
ENSG00000280113.2	0	0	0	19	2	1	0	0	0	0	0	0	0	1	0	0	0	1	0	0	0	0	0	0	0	0	0	1	0	0	0	0	0	0	0	0	0	0	0	0	0	0	0	0	0	0	0	0	2
ENSG00000178585.15	108	124	176	1422	820	583	671	518	124	163	48	86	343	383	352	382	504	633	727	694	442	970	1070	366	330	101	245	132	721	677	428	352	0	0	0	0	0	0	0	0	0	0	0	52	68	461	438	494	764
ENSG00000223989.1	0	0	0	19	1	0	0	0	0	0	0	0	0	0	0	0	0	0	0	0	0	0	0	0	0	0	0	0	0	0	0	0	0	0	0	0	0	0	0	0	0	0	0	0	0	0	0	1	0
ENSG00000285701.1	0	0	0	15	0	0	0	0	0	0	0	0	0	0	0	0	0	0	0	0	0	0	0	0	0	0	0	0	0	0	0	1	0	0	0	0	0	0	0	0	0	0	0	0	0	0	0	0	0
ENSG00000162441.12	19	7	29	1092	1011	177	228	122	114	187	46	140	1142	1134	1111	1801	1707	1523	1283	1475	1256	1545	993	824	846	469	754	468	639	587	621	374	0	0	0	0	0	0	0	0	0	0	0	391	466	809	812	708	1262
ENSG00000228150.1	0	1	0	12	1	0	1	0	0	1	0	0	7	13	15	1	3	2	1	2	1	3	0	0	1	3	8	6	20	4	9	5	0	0	0	0	0	0	0	0	0	0	0	0	3	0	1	1	2
ENSG00000173614.14	2	4	2	291	284	11	8	3	23	40	14	38	584	632	690	592	581	387	382	370	459	494	510	444	418	162	592	346	117	120	135	99	0	0	0	0	0	0	0	0	0	0	0	117	157	213	233	209	381
ENSG00000202415.1	0	0	0	17	10	1	1	5	1	5	3	2	18	19	19	10	2	1	2	6	2	4	1	0	4	1	1	0	1	1	0	0	0	0	0	0	0	0	0	0	0	0	0	1	0	1	1	3	1
ENSG00000283611.2	0	0	0	8	0	0	0	0	0	0	0	0	0	0	0	0	0	0	0	0	0	0	0	0	0	0	0	0	1	0	0	0	0	0	0	0	0	0	0	0	0	0	0	0	0	0	0	0	0
ENSG00000265521.1	0	0	0	5	0	0	0	0	0	1	0	1	3	5	2	0	0	0	1	0	0	1	0	0	1	0	0	1	0	0	0	0	0	0	0	0	0	0	0	0	0	0	0	0	0	0	1	0	1
ENSG00000241326.1	0	0	0	0	0	0	0	0	0	0	0	0	0	0	0	0	0	0	0	0	0	0	0	0	0	0	0	0	0	0	0	0	0	0	0	0	0	0	0	0	0	0	0	0	0	0	0	0	0
ENSG00000162444.12	9	8	3	334	292	6	5	2	0	0	0	0	6	5	3	16	29	29	29	30	24	60	19	2	0	13	33	7	140	68	22	10	0	0	0	0	0	0	0	0	0	0	0	11	44	12	7	11	22
ENSG00000130939.20	128	185	172	5741	4004	635	760	600	523	810	177	661	2553	2402	2451	1890	2490	2355	3021	2703	1990	2960	3425	2971	2598	494	1219	942	3341	2543	979	741	0	0	0	0	0	0	0	0	0	0	0	331	312	788	815	701	1403
ENSG00000224340.1	0	0	0	5	0	0	0	0	0	0	0	0	0	0	0	0	0	0	0	0	0	0	0	0	0	0	0	0	0	0	0	0	0	0	0	0	0	0	0	0	0	0	0	0	0	0	0	1	0
ENSG00000233623.2	0	0	0	18	0	2	0	0	0	0	1	2	5	11	9	0	0	0	1	2	0	0	3	1	1	0	0	1	0	0	0	0	0	0	0	0	0	0	0	0	0	0	0	1	0	0	0	0	0
ENSG00000201746.1	0	0	0	1	0	0	1	0	0	0	1	0	2	5	3	0	0	0	2	0	1	0	0	1	1	0	0	0	0	1	0	0	0	0	0	0	0	0	0	0	0	0	0	0	0	0	1	0	0
ENSG00000054523.17	60	73	65	4763	4275	921	1134	715	536	1023	217	887	8927	8823	8974	7556	4930	3579	4386	4593	3092	4095	3295	4019	3595	1911	3770	2606	5477	3995	1194	778	0	0	0	0	0	0	0	0	0	0	0	1086	1008	1675	2097	1417	3342
ENSG00000264881.1	0	0	0	1	0	0	0	0	0	1	0	0	4	2	1	0	0	0	0	0	0	0	0	0	0	0	0	0	0	0	0	0	0	0	0	0	0	0	0	0	0	0	0	0	1	0	0	0	1
ENSG00000199562.1	0	0	0	5	0	0	0	0	0	1	0	0	2	5	5	5	1	2	1	1	1	1	2	1	0	0	0	0	0	0	0	0	0	0	0	0	0	0	0	0	0	0	0	1	0	0	0	0	1
ENSG00000264501.2	0	0	0	0	0	0	0	0	0	0	0	0	0	0	0	0	0	0	0	0	0	0	0	0	0	0	0	0	0	0	0	0	0	0	0	0	0	0	0	0	0	0	0	0	0	0	0	0	0
ENSG00000284735.1	0	0	0	40	0	0	0	0	1	2	0	0	5	0	3	0	0	0	0	0	0	1	0	1	0	1	6	3	6	8	2	2	0	0	0	0	0	0	0	0	0	0	0	1	0	2	1	0	0
ENSG00000284642.1	0	3	4	35	32	0	0	2	1	0	0	0	60	42	71	25	25	5	13	24	38	27	37	27	19	12	13	8	13	8	4	2	0	0	0	0	0	0	0	0	0	0	0	2	5	2	9	6	2
ENSG00000142657.21	281	344	549	6279	7833	1185	1414	1003	1693	2575	764	1988	3259	3124	3239	3174	4632	6710	7534	7613	4333	6521	5019	5204	4276	1181	2342	1743	7330	5367	1828	1189	0	0	0	0	0	0	0	0	0	0	0	289	427	1263	1533	1396	2660
ENSG00000271989.1	0	0	0	10	0	1	0	2	0	1	1	0	2	1	0	1	0	1	1	3	1	0	1	1	2	0	0	1	1	1	0	2	0	0	0	0	0	0	0	0	0	0	0	0	0	1	1	0	0
ENSG00000251503.8	0	0	0	4	0	0	0	0	0	0	0	0	0	1	0	0	0	0	0	0	0	0	0	0	0	1	2	0	1	3	2	0	0	0	0	0	0	0	0	0	0	0	0	0	0	0	0	0	0
ENSG00000175279.22	1	0	0	16	10	0	0	0	1	2	0	1	16	10	18	17	28	24	17	31	16	35	19	16	18	6	6	11	42	28	13	11	0	0	0	0	0	0	0	0	0	0	0	6	6	22	16	15	38
ENSG00000241563.3	0	0	1	12	12	4	0	2	1	1	0	2	4	5	1	0	1	0	1	0	0	2	2	2	0	1	4	1	3	4	1	0	0	0	0	0	0	0	0	0	0	0	0	0	0	1	1	2	2
ENSG00000160049.12	33	42	34	1506	1749	107	155	95	270	415	88	291	2640	2625	2751	2003	2737	2469	2695	3307	2560	2907	2363	1666	1775	510	1438	977	3868	2469	583	447	0	8	1	8	7	13	0	15	2	1	5	231	247	770	810	773	1385
ENSG00000203469.2	0	0	0	10	0	0	0	0	1	0	0	0	0	0	0	0	0	0	0	0	0	0	1	0	0	0	0	0	0	0	0	0	0	0	0	0	0	0	0	0	0	0	0	0	0	0	0	0	0
ENSG00000142655.13	372	706	608	1731	981	84	109	100	150	133	35	77	484	574	559	509	953	617	660	773	810	756	827	507	534	144	487	257	360	375	186	201	0	0	0	0	0	0	0	0	0	0	0	21	22	46	74	63	124
ENSG00000287727.1	0	0	0	23	0	0	0	0	0	0	0	0	0	0	0	0	0	0	0	0	0	0	0	0	0	2	2	0	3	0	3	0	0	0	0	0	0	0	0	0	0	0	0	0	0	0	0	0	0
ENSG00000243267.3	0	0	0	6	7	0	0	0	0	1	0	2	1	2	8	0	1	0	1	1	2	0	4	3	4	0	1	0	1	0	0	0	0	0	0	0	0	0	0	0	0	0	0	0	0	0	0	0	0
ENSG00000130940.15	39	85	330	1469	1406	56	85	61	109	115	27	87	1062	1036	1132	753	1011	199	278	152	223	358	122	228	162	136	241	154	80	80	4	8	0	0	0	0	0	0	0	0	0	0	0	14	12	35	46	43	78
ENSG00000272078.1	0	0	0	80	0	0	0	0	0	0	0	0	3	2	3	0	0	0	1	0	1	0	0	0	0	11	21	14	3	12	2	1	0	0	0	0	0	0	0	0	0	0	0	0	0	0	0	0	0
ENSG00000225158.2	0	0	0	8	0	0	0	0	0	0	0	0	0	0	0	0	0	0	0	0	0	0	0	0	0	0	0	0	0	0	0	0	0	0	0	0	0	0	0	0	0	0	0	0	0	0	0	0	0
ENSG00000175262.14	2	3	0	69	7	0	0	0	2	0	0	0	0	0	0	0	0	0	1	0	2	0	0	1	2	0	1	1	2	9	0	0	0	0	0	0	0	0	0	0	0	0	0	0	0	1	0	1	0
ENSG00000215785.2	0	1	0	8	8	0	0	0	4	0	0	0	0	4	0	1	1	0	0	0	0	0	1	0	0	0	0	0	0	0	0	0	0	0	0	0	0	0	0	0	0	0	0	0	0	0	0	0	0
ENSG00000120948.17	40	53	44	1579	2125	166	191	99	103	164	32	118	1466	1583	1571	2696	3085	3266	2720	3772	3116	5055	2526	1891	2197	965	1456	1304	3408	2603	1206	981	0	0	0	0	0	0	0	0	0	0	0	303	345	597	679	499	990
ENSG00000277726.4	0	0	0	0	0	0	0	0	0	0	0	0	0	0	0	0	0	0	0	0	0	0	0	0	0	0	0	0	0	0	0	0	0	0	0	0	0	0	0	0	0	0	0	0	0	0	0	0	0
ENSG00000009724.17	2853	4295	7990	56394	23759	132	114	141	3	13	2	1	977	934	1095	868	838	2	2	4	140	3	0	4	2	178	543	360	62	67	54	35	18	137	46	25	45	4	1	1	1	0	0	1111	855	8	2	13	8
ENSG00000271895.2	3	4	3	141	239	14	13	7	5	15	3	12	23	17	18	40	40	9	21	19	51	22	47	31	31	14	5	9	16	15	26	10	0	0	0	0	0	0	0	0	0	0	0	3	3	9	11	4	17
ENSG00000116649.10	546	693	927	9717	17158	2047	2360	2552	865	1080	243	790	1231	1214	1260	1496	4308	4982	2531	4313	2598	3875	1765	1025	1089	503	1399	1133	1575	1341	799	507	24	55	17	156	220	319	117	440	10	27	13	9	39	56	51	72	165
ENSG00000171824.14	100	163	143	3064	3558	708	826	741	510	699	181	437	3736	3823	3765	3151	4279	3964	3070	4119	3110	4345	3112	1969	2045	685	1115	956	1425	950	774	518	0	0	0	0	0	0	0	0	0	0	0	180	249	758	798	645	1269
ENSG00000226849.1	2	7	25	86	26	0	1	2	2	0	2	0	2	2	11	9	3	3	7	2	4	4	2	10	4	3	4	2	3	1	1	0	0	0	0	0	0	0	0	0	0	0	0	0	0	2	1	1	2
ENSG00000230337.1	2	1	1	50	23	4	8	3	9	24	2	7	12	12	14	19	30	11	10	12	14	20	12	5	10	1	5	3	4	5	3	1	0	0	0	0	0	0	0	0	0	0	0	0	1	4	3	13	1
ENSG00000198793.13	177	263	179	4888	4397	768	811	635	767	1313	274	969	6784	6429	6658	5512	4782	3641	4060	4575	3476	3782	2998	3606	4080	1193	3295	2469	5155	3472	1042	826	0	0	0	0	0	0	0	0	0	0	0	507	725	992	1267	1052	2139
ENSG00000225602.5	0	0	0	17	0	0	0	0	0	0	0	0	0	0	0	0	0	0	0	0	0	0	0	0	0	1	0	1	0	0	0	1	0	0	0	0	0	0	0	0	0	0	0	0	0	0	0	0	0
ENSG00000253086.1	0	0	0	1	0	0	0	0	0	0	0	0	0	0	0	0	0	0	0	0	0	0	0	0	0	0	0	0	0	0	0	0	0	0	0	0	0	0	0	0	0	0	0	0	0	0	0	0	0
ENSG00000171819.5	0	0	1	37	1	0	0	0	0	0	0	0	44	48	41	762	85	0	0	0	1	2	0	0	0	188	6	5	0	0	40	1243	0	0	0	0	0	0	0	0	0	0	0	0	0	0	1	4	1
ENSG00000207451.1	0	0	0	7	0	0	0	0	0	0	0	0	0	0	0	0	0	0	0	0	0	0	0	0	0	0	0	0	0	0	0	0	0	0	0	0	0	0	0	0	0	0	0	0	0	0	0	0	0
ENSG00000238173.1	0	0	0	4	0	0	0	0	0	0	0	0	0	2	0	0	2	2	2	0	1	0	2	0	1	0	0	0	0	0	0	0	0	0	0	0	0	0	0	0	0	0	0	5	14	12	7	8	16
ENSG00000120942.13	142	145	225	2284	2619	293	308	299	266	327	72	233	938	907	954	1120	1439	915	755	1168	859	834	528	464	588	272	861	427	772	680	307	212	0	0	0	0	0	0	0	0	0	0	0	78	79	97	117	111	222
ENSG00000238199.1	0	0	0	3	0	0	0	0	0	0	0	0	0	0	0	3	1	4	1	2	0	0	0	0	0	1	1	1	2	3	2	1	0	0	0	0	0	0	0	0	0	0	0	2	3	6	3	5	3
ENSG00000284646.1	0	0	0	24	0	0	0	0	0	0	0	0	0	0	0	0	0	0	0	0	0	0	0	0	0	0	0	0	2	1	0	0	0	0	0	0	0	0	0	0	0	0	0	0	0	0	0	0	0
ENSG00000224338.2	0	0	0	9	0	0	0	0	0	0	0	0	0	0	0	0	0	0	0	0	0	0	0	0	0	0	0	0	0	0	0	0	0	0	0	0	0	0	0	0	0	0	0	0	0	0	0	0	0
ENSG00000204624.8	2	7	2	127	3	0	1	0	1	2	0	2	0	2	0	2	1	6	4	3	5	5	2	5	5	0	1	5	178	98	3	1	0	0	0	0	0	0	0	0	0	0	0	0	0	1	8	0	8
ENSG00000285833.1	0	0	0	13	0	0	0	0	0	0	0	0	0	0	0	0	0	0	0	0	0	0	0	0	0	0	0	0	0	0	0	0	0	0	0	0	0	0	0	0	0	0	0	0	0	0	0	0	0
ENSG00000235643.2	1	0	0	20	0	0	1	0	0	0	0	0	3	0	0	0	0	1	0	0	0	0	0	0	0	0	1	0	1	0	0	2	0	0	0	0	0	0	0	0	0	0	0	0	0	0	0	0	0
ENSG00000284708.1	0	0	0	25	0	0	0	0	0	0	0	0	0	0	0	0	0	0	0	0	0	0	0	0	0	4	17	7	11	14	2	5	0	0	0	0	0	0	0	0	0	0	0	0	0	0	0	0	0
ENSG00000116661.11	55	66	30	973	692	66	102	66	119	111	33	84	659	549	627	3330	2908	56	447	163	553	411	1927	1553	1435	642	1880	979	1523	846	1176	1714	0	0	0	0	0	0	0	0	0	0	0	6	31	153	127	195	287
ENSG00000132879.14	121	283	173	1579	1888	134	169	163	329	397	97	275	514	469	509	620	1030	246	431	375	735	555	990	715	859	164	574	342	657	498	351	348	0	0	0	0	0	0	0	0	0	0	0	7	7	75	117	116	187
ENSG00000116663.11	135	241	159	1533	857	127	116	98	100	100	24	59	638	665	656	763	1135	88	136	83	285	174	182	166	199	146	602	360	32	19	117	151	0	0	0	0	0	0	0	0	0	0	0	12	16	70	24	91	47
ENSG00000116670.15	309	615	332	5969	7686	422	495	452	616	624	173	360	871	867	845	867	1667	647	662	613	682	813	822	468	407	248	785	571	4967	4072	576	446	0	0	0	0	0	0	0	0	0	0	0	17	31	157	172	200	308
ENSG00000162490.7	2	13	8	89	6	0	0	0	16	9	4	5	3	0	3	14	4	48	20	21	190	71	377	18	28	7	2	107	1466	695	60	31	0	0	0	0	0	0	0	0	0	0	0	8	4	9	90	14	111
ENSG00000177674.16	144	294	189	2076	2027	347	348	332	739	878	193	462	388	438	422	348	804	793	852	617	810	1000	1449	1173	992	132	436	289	948	943	309	287	0	0	0	0	0	0	0	0	0	0	0	4	7	24	39	40	95
ENSG00000215910.7	0	1	0	138	15	0	0	0	0	0	0	0	2	0	0	4	3	0	1	0	4	0	1	33	21	0	0	1	31	19	1	0	0	0	0	0	0	0	0	0	0	0	0	0	0	0	1	0	0
ENSG00000177553.6	0	0	0	29	0	0	0	0	0	0	0	0	0	0	0	0	0	0	0	0	0	0	0	0	0	0	0	0	1	1	0	0	0	0	0	0	0	0	0	0	0	0	0	0	0	0	0	0	0
ENSG00000177000.13	184	247	200	6320	3871	119	128	105	252	327	73	235	1422	1412	1444	826	763	295	493	196	578	400	664	2070	1858	243	352	317	514	479	682	244	0	0	0	0	0	0	0	0	0	0	0	113	61	178	250	224	460
ENSG00000011021.23	169	252	404	6874	9063	761	849	701	149	369	83	267	1224	1310	1363	1028	1622	578	673	535	702	664	665	1057	1255	391	439	348	826	648	435	235	0	0	0	0	0	0	0	0	0	0	0	54	53	93	155	109	250
ENSG00000276470.1	0	0	0	0	0	0	0	0	0	0	0	0	0	0	0	0	0	0	0	0	0	0	0	0	0	0	0	0	0	0	0	0	0	0	0	0	0	0	0	0	0	0	0	0	0	0	0	0	0
ENSG00000278852.1	0	0	0	0	0	0	0	0	0	0	0	0	0	0	0	0	0	0	0	0	0	0	0	0	0	0	0	0	0	0	0	0	0	0	0	0	0	0	0	0	0	0	0	0	0	0	0	0	0
ENSG00000175206.10	16	2	3	18	0	0	0	0	0	0	0	0	0	0	0	0	0	0	0	0	0	0	0	0	0	3	0	3	0	0	3	1	0	0	0	0	0	0	0	0	0	0	0	2	0	68	169	91	597
ENSG00000275915.1	0	0	0	0	0	0	0	0	0	0	0	0	0	0	0	0	0	0	0	0	0	0	0	0	0	0	0	0	0	0	0	0	0	0	0	0	0	0	0	0	0	0	0	0	0	0	0	0	0
ENSG00000120937.9	11	4	5	15	0	2	0	1	0	0	0	0	9	12	13	1807	1021	31	29	61	239	58	3	24	9	1482	649	178	1	19	39	53	0	0	0	0	0	0	0	0	0	0	0	6	0	211	213	383	963
ENSG00000224904.1	0	0	0	32	0	0	0	0	0	0	0	0	0	1	0	0	0	0	0	0	0	0	0	0	0	0	1	1	0	0	0	0	0	0	0	0	0	0	0	0	0	0	0	0	0	0	0	0	2
ENSG00000285646.2	0	0	4	29	2	0	0	0	1	0	0	0	54	63	42	0	4	1	0	1	4	3	0	0	1	2	4	4	14	3	1	1	0	0	0	0	0	0	0	0	0	0	0	14	16	26	38	23	71
ENSG00000199347.1	0	0	0	0	0	0	0	0	0	0	0	0	0	0	0	0	0	0	0	0	0	0	0	0	0	0	0	0	0	0	0	0	0	0	0	0	0	0	0	0	0	0	0	0	0	0	0	0	0
ENSG00000201801.1	0	0	0	7	0	0	0	0	0	0	0	0	11	6	7	0	0	0	0	0	0	0	0	0	0	0	1	0	1	0	0	0	0	0	0	0	0	0	0	0	0	0	0	8	2	2	7	4	14
ENSG00000116685.16	1023	1418	1604	9177	7629	1201	1420	1224	792	778	221	407	1773	1945	1858	1710	3391	2865	2067	2384	2050	2632	2463	1220	1123	469	1026	880	915	623	455	371	0	0	0	0	0	0	0	0	0	0	0	62	93	264	256	319	444
ENSG00000083444.17	1121	1971	1736	21307	28401	1866	2100	1795	1580	2118	473	1442	4057	4140	4203	6117	9992	10273	7684	7654	11339	11703	18544	5295	4558	1993	4808	3698	1750	1335	4588	2936	0	0	0	0	0	0	0	0	0	0	0	89	158	882	1049	1185	2366
ENSG00000287384.1	0	0	0	5	0	0	0	0	0	0	0	0	0	1	0	1	0	1	0	0	0	0	0	0	0	0	1	0	0	0	0	0	0	0	0	0	0	0	0	0	0	0	0	0	0	0	0	0	0
ENSG00000116688.17	413	463	430	6011	5286	409	474	422	918	1107	266	791	9665	9620	9427	7184	9473	5297	5451	6357	4768	5125	3743	2807	3010	2536	4125	3502	2725	2077	1438	1129	0	0	0	0	0	0	0	0	0	0	0	513	523	734	833	842	1487
ENSG00000270914.1	0	0	0	8	0	0	0	0	0	0	0	0	0	0	0	0	0	0	0	0	0	0	0	0	0	0	0	0	0	0	0	0	0	0	0	0	0	0	0	0	0	0	0	0	0	0	0	0	0
ENSG00000116691.11	250	344	458	2497	2608	205	209	268	175	160	48	65	500	464	495	397	806	425	444	554	585	594	486	375	365	187	308	220	986	910	182	150	0	0	0	0	0	0	0	0	0	0	0	2	5	24	36	35	83
ENSG00000202461.1	0	0	0	5	0	0	0	0	0	0	0	0	0	0	0	0	0	0	0	0	0	0	0	0	0	0	0	1	1	2	2	1	0	0	0	0	0	0	0	0	0	0	0	0	0	0	0	0	0
ENSG00000276869.1	0	0	0	0	0	0	0	0	0	0	0	0	0	0	0	0	0	0	0	0	0	0	0	0	0	0	0	0	0	0	0	0	0	0	0	0	0	0	0	0	0	0	0	0	0	0	0	0	0
ENSG00000243539.3	0	0	0	4	0	0	0	0	0	0	0	0	0	0	0	0	0	0	0	0	0	0	0	0	0	0	0	0	0	0	0	0	0	0	0	0	0	0	0	0	0	0	0	0	0	0	0	0	0
ENSG00000120949.15	0	3	0	88	15	0	0	0	0	0	0	1	0	0	0	1	2	10	95	275	3	23	1	2	5	3	1	12	268	382	2	17	0	0	0	0	0	0	0	0	0	0	0	1	0	0	0	0	1
ENSG00000201135.1	0	0	0	3	0	0	0	0	0	0	0	0	0	0	0	0	0	0	0	0	0	0	0	0	0	0	0	0	0	0	0	0	0	0	0	0	0	0	0	0	0	0	0	0	0	0	0	0	0
ENSG00000227875.2	0	0	0	6	0	0	0	0	0	0	0	0	0	0	0	0	0	0	0	0	0	0	0	0	0	0	0	0	0	0	0	0	0	0	0	0	0	0	0	0	0	0	0	0	0	0	0	0	0
ENSG00000285604.1	0	0	0	36	0	0	0	0	0	0	0	0	0	0	0	0	0	0	0	0	0	0	0	0	0	0	0	0	1	0	0	0	0	0	0	0	0	0	0	0	0	0	0	0	0	0	0	0	0
ENSG00000283789.1	0	0	0	0	0	0	0	0	0	0	0	0	0	0	0	0	0	0	0	0	0	0	0	0	0	0	0	0	0	0	0	0	0	0	0	0	0	0	0	0	0	0	0	0	0	0	0	0	0
ENSG00000028137.19	718	389	264	4038	1619	0	4	1	128	142	37	85	829	898	890	532	1208	633	292	223	554	85	361	957	1350	213	653	391	115	39	57	34	5	23	14	0	0	4	0	6	2	4	4	44	95	22	8	18	12
ENSG00000263676.1	0	0	0	2	0	0	0	0	0	0	0	0	2	1	1	0	0	0	0	0	0	0	0	0	0	0	0	0	0	0	0	0	0	0	0	0	0	0	0	0	0	0	0	0	0	0	0	0	0
ENSG00000225196.2	0	0	0	2	0	0	0	0	0	0	0	0	0	0	1	0	0	0	0	0	0	0	0	0	0	0	0	0	0	0	0	0	0	0	0	0	0	0	0	0	0	0	0	0	0	0	0	0	0
ENSG00000252969.1	0	0	0	3	0	0	0	0	0	0	0	0	0	0	0	0	0	0	0	0	0	0	0	0	0	0	0	0	0	0	0	0	0	0	0	0	0	0	0	0	0	0	0	0	0	0	0	0	0
ENSG00000048707.15	125	128	117	5938	4120	270	284	214	764	1391	315	1154	11782	10975	11631	6477	5421	2379	3306	2850	2672	2022	2034	3745	4408	1493	2212	2109	3025	1358	812	758	0	0	0	0	0	0	0	0	0	0	0	1591	1843	1242	1358	1184	2310
ENSG00000239149.1	2	0	0	32	11	0	0	0	1	1	0	0	4	5	9	6	13	8	11	7	5	4	7	3	5	2	2	0	2	0	0	0	0	0	0	0	0	0	0	0	0	0	0	1	1	1	2	4	4
ENSG00000229484.1	0	8	10	224	154	1	0	1	0	5	0	3	3	10	5	2	1	0	0	0	4	1	0	0	0	0	2	5	0	0	0	0	0	0	0	0	0	0	0	0	0	0	0	0	5	0	0	1	0
ENSG00000162496.9	1667	1907	1654	23983	38946	214	233	183	296	399	120	277	2335	2539	2388	1524	4193	313	1292	181	5716	551	2963	1507	348	572	2448	2016	654	292	270	464	0	0	0	0	0	0	0	0	0	0	0	331	442	411	386	500	984
ENSG00000221340.1	0	0	3	117	86	1	5	1	0	3	0	2	10	5	3	2	6	1	10	2	25	2	17	7	1	0	1	1	0	0	2	0	0	0	0	0	0	0	0	0	0	0	0	0	1	1	1	1	6
ENSG00000276830.1	3	1	1	7	1	0	0	0	0	0	0	0	0	1	1	0	0	1	0	0	1	0	0	0	0	0	1	1	0	0	1	0	0	0	0	0	0	0	0	0	0	0	0	0	0	0	0	0	0
ENSG00000272482.1	0	1	0	32	61	3	4	1	5	3	0	2	11	10	22	5	17	4	27	1	30	5	14	13	6	1	6	13	12	2	2	5	0	0	0	0	0	0	0	0	0	0	0	4	5	11	12	8	34
ENSG00000204518.2	0	0	0	19	0	0	0	0	0	0	0	0	0	0	0	0	0	0	0	0	0	0	0	0	0	0	0	0	0	1	0	5	0	0	0	0	0	0	0	0	0	0	0	0	0	2	0	0	0
ENSG00000226166.2	0	0	0	7	0	0	0	0	0	0	0	0	0	0	0	0	0	0	0	0	0	0	0	0	0	0	0	0	0	0	0	0	0	0	0	0	0	0	0	0	0	0	0	0	0	0	0	0	0
ENSG00000188984.12	0	0	0	43	0	0	0	0	0	0	0	0	0	0	0	0	0	0	0	0	0	0	0	0	0	0	0	0	425	6	8	0	0	0	0	0	0	0	0	0	0	0	0	0	0	1	0	4	0
ENSG00000157330.10	0	0	0	52	2	0	0	0	0	0	0	0	0	0	0	0	0	0	0	0	0	0	0	0	0	0	0	0	5	0	0	0	0	0	0	0	0	0	0	0	0	0	0	0	0	0	1	0	1
ENSG00000116726.4	0	0	0	26	0	0	0	0	0	0	0	0	0	0	0	13	0	0	0	1	1	0	0	1	0	0	6	2	154	2	9	13	0	0	0	0	0	0	0	0	0	0	0	0	0	0	0	0	0
ENSG00000116721.9	0	0	0	35	0	0	0	0	0	0	0	0	0	0	0	7	2	0	2	0	0	0	0	0	0	0	3	1	59	0	1	1	0	0	0	0	0	0	0	0	0	0	0	0	0	0	0	0	0
ENSG00000228338.1	0	0	0	0	0	0	0	0	0	0	0	0	0	0	0	0	0	0	0	0	0	0	0	0	0	0	0	0	0	0	0	0	0	0	0	0	0	0	0	0	0	0	0	0	0	0	0	0	0
ENSG00000239810.3	0	0	0	0	0	0	0	0	0	0	0	0	0	0	0	0	0	0	0	0	0	0	0	0	0	0	0	0	1	0	0	0	0	0	0	0	0	0	0	0	0	0	0	0	0	0	0	0	0
ENSG00000231103.2	0	0	0	0	0	0	0	0	0	0	0	0	0	0	0	0	0	0	0	0	0	0	0	0	0	0	0	0	0	0	0	0	0	0	0	0	0	0	0	0	0	0	0	0	0	0	0	0	0
ENSG00000179172.9	0	0	0	0	0	0	0	0	0	0	0	0	0	0	0	0	0	0	0	0	0	0	0	0	0	0	0	0	0	0	0	0	0	0	0	0	0	0	0	0	0	0	0	0	0	0	0	0	0
ENSG00000120952.4	0	0	0	0	0	0	0	0	0	0	0	0	0	0	0	4	1	0	0	0	0	0	0	0	0	0	0	0	13	0	1	1	0	0	0	0	0	0	0	0	0	0	0	0	0	0	0	0	0
ENSG00000243073.4	0	0	0	0	20	0	0	0	0	0	0	0	0	0	0	1	0	0	0	0	0	0	0	0	0	0	0	0	4	0	0	1	0	0	0	0	0	0	0	0	0	0	0	0	0	0	0	0	0
ENSG00000187545.5	3	0	0	13	60	0	0	0	0	0	0	0	0	0	0	0	0	0	0	0	0	0	0	0	0	0	9	5	0	0	0	0	0	0	0	0	0	0	0	0	0	0	0	0	0	0	0	0	0
ENSG00000204510.5	0	0	0	0	4	0	0	0	0	0	0	0	0	0	0	1	0	0	0	0	0	0	0	0	0	1	0	0	0	0	0	0	0	0	0	0	0	0	0	0	0	0	0	0	0	0	0	0	0
ENSG00000207434.1	0	0	0	0	0	0	0	0	0	0	0	0	0	0	0	0	0	0	0	0	0	0	0	0	0	0	0	0	0	0	0	0	0	0	0	0	0	0	0	0	0	0	0	0	0	0	0	0	0
ENSG00000234064.1	0	0	0	0	0	0	0	0	0	0	0	0	0	0	0	0	0	0	0	0	0	0	0	0	0	0	0	0	0	0	0	0	0	0	0	0	0	0	0	0	0	0	0	0	0	0	0	0	0
ENSG00000232423.6	0	0	0	0	0	0	0	0	0	0	0	0	0	0	0	0	0	0	0	0	0	0	0	0	0	0	0	0	0	0	0	0	0	0	0	0	0	0	0	0	0	0	0	0	0	0	0	0	0
ENSG00000274178.2	0	0	0	0	0	0	0	0	0	0	0	0	0	0	0	0	0	0	0	0	0	0	0	0	0	0	0	0	1	0	0	0	0	0	0	0	0	0	0	0	0	0	0	0	0	0	0	0	0
ENSG00000274764.5	0	0	0	0	0	0	0	0	0	0	0	0	0	0	0	0	0	0	0	0	0	0	0	0	0	0	0	0	0	0	0	0	0	0	0	0	0	0	0	0	0	0	0	0	0	0	0	0	0
ENSG00000277058.2	0	0	0	0	0	0	0	0	0	0	0	0	0	0	0	0	0	0	0	0	0	0	0	0	0	0	0	0	0	0	0	0	0	0	0	0	0	0	0	0	0	0	0	0	0	0	0	0	0
ENSG00000229571.7	0	0	0	0	0	0	0	0	0	0	0	0	0	0	0	0	0	0	0	0	0	0	0	0	0	0	0	0	0	0	0	0	0	0	0	0	0	0	0	0	0	0	0	0	0	0	0	0	0
ENSG00000277862.1	0	0	0	0	0	0	0	0	0	0	0	0	0	0	0	0	0	0	0	0	0	0	0	0	0	0	0	0	0	0	0	0	0	0	0	0	0	0	0	0	0	0	0	0	0	0	0	0	0
ENSG00000236179.1	0	0	0	0	0	0	0	0	0	0	0	0	0	0	0	0	0	0	0	0	0	0	0	0	0	0	0	0	0	0	0	0	0	0	0	0	0	0	0	0	0	0	0	0	0	0	0	0	0
ENSG00000275774.3	0	0	0	0	0	0	0	0	0	0	0	0	0	0	0	0	0	0	0	0	0	0	0	0	0	0	0	0	0	0	0	0	0	0	0	0	0	0	0	0	0	0	0	0	0	0	0	0	0
ENSG00000229978.1	0	0	0	0	0	0	0	0	0	0	0	0	0	0	0	1	0	0	0	0	0	0	0	0	0	0	0	0	0	0	0	0	0	0	0	0	0	0	0	0	0	0	0	0	0	0	0	0	0
ENSG00000233336.1	0	0	0	0	0	0	0	0	0	0	0	0	0	0	0	0	0	0	0	0	0	0	0	0	0	0	0	0	0	0	0	0	0	0	0	0	0	0	0	0	0	0	0	0	0	0	0	0	0
ENSG00000280267.4	0	0	0	0	0	0	0	0	0	0	0	0	0	0	0	0	0	0	0	0	0	0	0	0	0	0	0	0	0	0	0	0	0	0	0	0	0	0	0	0	0	0	0	0	0	0	0	0	0
ENSG00000179412.10	0	0	0	0	0	0	0	0	0	0	0	0	0	0	0	0	0	0	0	0	0	0	0	0	0	0	0	0	0	0	0	0	0	0	0	0	0	0	0	0	0	0	0	0	0	0	0	0	0
ENSG00000204505.4	0	0	0	0	0	0	0	0	0	0	0	0	0	0	0	0	0	0	0	0	0	0	0	0	0	0	0	0	0	0	0	0	0	0	0	0	0	0	0	0	0	0	0	0	0	0	0	0	0
ENSG00000279169.3	0	0	0	0	0	0	0	0	0	0	0	0	0	0	0	1	0	0	0	0	0	0	0	0	0	0	0	0	0	0	0	0	0	0	0	0	0	0	0	0	0	0	0	0	0	0	0	0	0
ENSG00000279804.2	0	0	0	0	0	0	0	0	0	0	0	0	0	0	0	0	0	0	0	0	0	0	0	0	0	0	0	0	0	0	0	0	0	0	0	0	0	0	0	0	0	0	0	0	0	0	0	0	0
ENSG00000250894.1	0	0	0	1	0	0	0	0	0	0	0	0	0	0	0	0	0	0	0	0	0	0	0	0	0	0	0	0	0	0	0	0	0	0	0	0	0	0	0	0	0	0	0	0	0	0	0	0	0
ENSG00000270601.4	0	0	0	0	0	0	0	0	0	0	0	0	0	0	0	0	0	0	0	0	0	0	0	0	0	0	0	0	0	0	0	0	0	0	0	0	0	0	0	0	0	0	0	0	0	0	0	0	0
ENSG00000231219.1	0	0	0	0	0	0	0	0	0	0	0	0	0	0	0	0	0	0	0	0	0	0	0	0	0	0	0	0	0	0	0	0	0	0	0	0	0	0	0	0	0	0	0	0	0	0	0	0	0
ENSG00000207511.1	0	0	0	0	0	0	0	0	0	0	0	0	0	0	0	0	0	0	0	0	0	0	0	0	0	0	0	0	0	0	0	0	0	0	0	0	0	0	0	0	0	0	0	0	0	0	0	0	0
ENSG00000182330.10	0	0	0	0	9	0	0	0	0	0	0	0	0	0	0	2	1	0	0	0	2	0	0	0	0	0	15	7	6	0	0	0	0	0	0	0	0	0	0	0	0	0	0	0	0	0	0	0	0
ENSG00000237700.2	0	0	0	5	26	0	0	0	0	0	0	0	0	0	0	2	1	0	0	0	0	0	0	0	0	0	3	3	0	0	0	0	0	0	0	0	0	0	0	0	0	0	0	0	2	0	0	0	0
ENSG00000204501.7	0	0	0	32	30	0	0	0	0	0	0	0	0	0	0	0	0	0	0	0	0	0	0	0	0	0	6	0	2	0	0	1	0	0	0	0	0	0	0	0	0	0	0	0	0	0	0	0	0
ENSG00000228229.2	0	0	0	10	0	0	0	0	0	0	0	0	0	0	0	0	0	0	0	0	0	0	0	0	0	0	0	0	0	0	0	0	0	0	0	0	0	0	0	0	0	0	0	0	0	0	0	0	0
ENSG00000204481.8	0	0	0	15	1	0	0	0	0	0	0	0	0	0	0	7	0	0	0	0	0	0	0	0	0	1	1	2	11	0	1	5	0	0	0	0	0	0	0	0	0	0	0	0	0	0	0	0	0
ENSG00000204480.8	0	0	0	13	0	0	0	0	0	0	0	0	0	0	0	0	0	0	0	0	0	0	0	0	0	1	0	0	1	0	0	0	0	0	0	0	0	0	0	0	0	0	0	0	0	0	0	0	0
ENSG00000204479.4	0	0	0	18	0	0	0	0	0	0	0	0	0	0	0	0	0	0	0	0	0	0	0	0	0	0	0	0	2	0	0	1	0	0	0	0	0	0	0	0	0	0	0	0	0	0	0	0	0
ENSG00000204478.9	0	0	0	30	0	0	0	0	0	0	0	0	0	0	0	1	0	0	0	0	0	0	0	0	0	1	0	2	5	0	0	2	0	0	0	0	0	0	0	0	0	0	0	0	0	0	0	0	0
ENSG00000162494.6	0	1	1	24	0	0	0	0	0	0	0	0	0	0	0	0	0	251	0	3	10	54	1	0	0	0	0	1	5	1	267	594	0	0	0	0	0	0	0	0	0	0	0	0	0	0	0	0	1
ENSG00000259961.1	0	0	0	9	0	0	0	0	0	0	0	0	0	0	0	0	0	0	0	0	0	0	0	0	0	0	0	0	1	0	1	1	0	0	0	0	0	0	0	0	0	0	0	0	0	0	0	0	0
ENSG00000215909.3	0	0	0	12	0	0	0	0	0	0	0	0	0	0	0	0	0	0	0	0	0	0	0	0	0	0	0	0	0	0	0	0	0	0	0	0	0	0	0	0	0	0	0	0	0	1	1	0	0
ENSG00000162493.16	5	13	2	78	300	0	0	0	7	12	3	5	2	2	3	4	4	448	32	5	98	399	21	22	75	18	21	51	3683	2132	17328	25365	0	0	0	0	0	0	0	0	0	0	0	1	5	163	384	186	556
ENSG00000222952.1	0	0	0	6	0	0	0	0	0	0	0	0	0	0	0	0	0	0	0	0	0	1	0	0	0	0	0	0	3	0	0	0	0	0	0	0	0	0	0	0	0	0	0	0	0	0	0	0	0
ENSG00000237445.2	0	0	0	7	0	0	0	0	0	0	0	0	0	0	0	0	0	0	0	0	0	0	0	0	0	0	0	0	0	0	0	0	0	0	0	0	0	0	0	0	0	0	0	0	0	0	0	0	0
ENSG00000253085.1	0	0	0	3	0	0	0	0	0	0	0	0	0	0	0	0	0	1	0	0	0	0	0	0	0	0	0	0	0	0	0	0	0	0	0	0	0	0	0	0	0	0	0	0	0	0	0	0	1
ENSG00000116731.22	63	74	109	1982	1617	143	153	130	176	254	60	225	1071	1123	1086	944	831	1286	1469	1459	1139	1729	1381	1159	1301	285	539	419	909	734	995	843	0	0	0	0	0	0	0	0	0	0	0	135	151	241	303	214	469
ENSG00000189337.17	9	21	1	1492	749	379	451	372	3	5	0	0	5	7	1	23	41	335	172	246	69	195	66	110	214	27	31	61	454	273	223	175	0	0	0	0	0	0	0	0	0	0	0	16	13	42	51	35	66
ENSG00000252151.1	0	0	0	2	0	0	0	0	0	0	0	0	0	0	0	0	0	0	0	0	0	0	0	0	0	0	0	0	0	0	0	0	0	0	0	0	0	0	0	0	0	0	0	0	0	0	0	0	0
ENSG00000231606.2	0	0	0	43	0	0	0	0	0	0	0	0	0	0	0	0	0	0	0	1	0	1	0	1	2	0	0	1	0	0	0	0	0	0	0	0	0	0	0	0	0	0	0	0	1	0	0	0	0
ENSG00000234593.3	0	0	0	37	0	0	0	0	0	0	1	0	0	0	0	0	0	0	0	0	0	0	0	0	1	0	0	1	0	1	0	0	0	0	0	0	0	0	0	0	0	0	0	0	0	0	0	0	0
ENSG00000235829.1	0	0	0	4	0	0	0	0	0	0	0	0	0	0	0	0	0	0	0	0	0	0	0	0	0	0	0	0	0	0	0	0	0	0	0	0	0	0	0	0	0	0	0	0	0	0	0	0	2
ENSG00000287756.1	0	0	0	23	0	0	0	0	0	0	0	0	0	0	0	0	0	0	0	0	0	0	0	0	0	0	0	0	0	0	0	0	0	0	0	0	0	0	0	0	0	0	0	0	0	0	0	0	0
ENSG00000175147.13	1	0	0	136	55	53	66	42	4	1	0	1	0	3	0	10	1	85	318	232	77	299	207	179	146	6	1	26	14	32	52	48	0	0	0	0	0	0	0	0	0	0	0	3	2	80	68	91	127
ENSG00000171729.14	6	17	3	183	261	132	112	103	43	57	17	19	9	3	2	59	35	821	1363	1355	1063	2196	1937	689	607	26	49	38	72	183	294	231	0	0	0	0	0	0	0	0	0	0	0	5	4	77	93	105	179
ENSG00000204464.7	0	0	0	12	0	0	0	0	0	0	0	0	0	0	0	0	0	1	0	2	0	0	0	0	0	1	0	1	2	0	0	0	0	0	0	0	0	0	0	0	0	0	0	0	0	0	0	0	0
ENSG00000215720.4	0	0	0	5	0	0	0	0	0	0	0	0	0	0	0	0	0	0	0	0	0	0	0	0	0	0	0	0	0	0	0	0	0	0	0	0	0	0	0	0	0	0	0	0	0	0	0	0	0
ENSG00000278480.1	0	0	0	13	0	0	0	0	0	0	0	0	0	0	0	0	0	2	4	2	4	8	1	1	1	0	0	0	1	1	0	0	0	0	0	0	0	0	0	0	0	0	0	0	0	0	0	0	0
ENSG00000142621.19	1	0	2	255	6	0	0	0	1	5	0	1	4	5	7	4	6	5	22	20	0	10	12	30	12	1	5	4	9	14	4	1	0	0	0	0	0	0	0	0	0	0	0	1	1	1	11	3	21
ENSG00000233485.1	0	0	0	41	0	0	0	0	0	0	0	0	0	0	0	0	0	0	0	0	0	0	0	0	0	0	0	1	0	0	0	0	0	0	0	0	0	0	0	0	0	0	0	0	0	0	0	0	0
ENSG00000236045.1	0	0	0	5	0	0	0	0	0	0	0	0	0	0	0	0	0	0	0	0	0	0	0	0	0	0	0	0	0	0	0	0	0	0	0	0	0	0	0	0	0	0	0	0	0	0	0	0	0
ENSG00000228140.2	0	0	0	54	2	0	0	0	0	0	1	0	0	1	2	0	0	2	5	3	2	49	30	1	1	0	0	0	2	2	0	0	0	0	0	0	0	0	0	0	0	0	0	0	0	1	8	1	3
ENSG00000142634.13	175	235	214	3634	4942	207	265	233	519	589	153	359	611	604	542	398	753	2186	3150	4469	1016	4960	2878	748	814	114	482	338	497	389	539	403	0	0	0	0	0	0	0	0	0	0	0	10	39	72	126	73	145
ENSG00000162438.12	1	1	0	61	16	0	0	0	0	0	0	0	1	2	2	1	1	0	0	0	3	1	5	1	0	1	1	0	1	0	2	0	0	0	0	0	0	0	0	0	0	0	0	0	0	1	0	1	1
ENSG00000142615.8	0	0	0	23	0	0	0	0	0	0	0	0	0	0	0	0	0	0	0	0	0	0	0	0	0	0	0	0	2	0	0	0	0	0	0	0	0	0	0	0	0	0	0	0	0	0	0	0	0
ENSG00000215704.10	0	0	0	34	1	0	0	0	0	0	0	0	0	0	0	0	0	0	0	0	0	0	0	0	0	1	2	0	0	1	0	0	0	0	0	0	0	0	0	0	0	0	0	0	0	0	0	0	0
ENSG00000132906.18	44	74	41	856	969	52	67	56	59	76	10	56	287	246	284	268	423	281	338	284	485	475	462	296	254	87	269	248	368	447	335	207	0	6	10	33	27	47	16	74	12	24	10	17	29	99	102	108	196
ENSG00000116138.13	44	42	36	1738	1294	221	268	220	164	270	44	223	1360	1287	1424	923	1410	1015	1021	1137	906	1092	1022	1347	1587	260	456	397	709	607	361	263	0	0	0	0	0	0	0	0	0	0	0	331	357	596	617	513	1054
ENSG00000251866.1	0	0	0	3	3	0	0	0	0	0	0	0	1	5	7	0	0	0	0	0	0	0	0	0	0	0	1	0	1	0	0	0	0	0	0	0	0	0	0	0	0	0	0	0	1	0	1	1	1
ENSG00000272510.1	0	1	0	41	13	1	0	0	0	1	1	0	25	28	28	6	26	0	0	0	7	2	0	3	5	0	0	1	0	0	0	1	0	0	0	0	0	0	0	0	0	0	0	15	8	9	2	11	6
ENSG00000116771.6	254	208	387	5273	3298	831	1147	924	428	545	132	313	2887	2875	2860	1257	1750	131	127	94	471	139	44	60	71	274	993	841	179	158	44	44	0	0	0	0	0	0	0	0	0	0	0	808	887	381	181	474	462
ENSG00000237301.1	0	0	0	40	10	0	1	0	0	1	0	0	7	5	1	0	2	0	0	0	0	0	0	0	1	6	2	0	7	13	0	0	0	0	0	0	0	0	0	0	0	0	0	0	0	0	0	0	1
ENSG00000235084.3	3	5	5	38	21	6	9	4	12	15	8	15	14	6	15	15	13	9	10	4	6	9	7	4	6	3	14	4	2	2	0	2	0	0	0	0	0	0	0	0	0	0	0	1	5	0	0	0	0
ENSG00000252417.1	0	0	0	4	0	0	0	0	0	0	0	0	0	0	0	0	0	0	0	0	0	0	0	0	0	0	0	0	1	0	0	0	0	0	0	0	0	0	0	0	0	0	0	0	0	0	0	0	0
ENSG00000236500.1	0	0	0	2	0	0	0	0	0	0	0	0	0	0	0	0	0	0	0	0	0	0	0	0	0	0	0	1	0	0	0	0	0	0	0	0	0	0	0	0	0	0	0	0	0	0	0	0	0
ENSG00000197312.12	65	57	60	2220	1124	293	294	193	209	428	81	331	3270	3258	3383	1076	1495	1547	1445	1648	967	1770	934	1915	2403	350	919	844	2656	1864	555	391	0	0	0	0	0	0	0	0	0	0	0	1716	1261	1166	912	1006	1407
ENSG00000215695.1	0	0	0	0	0	0	0	0	0	0	0	0	0	0	0	0	0	0	0	0	0	0	0	0	0	0	0	0	0	0	0	0	0	0	0	0	0	0	0	0	0	0	0	0	0	0	0	0	0
ENSG00000271742.1	0	0	0	16	4	0	0	0	0	0	0	0	0	0	0	1	0	0	0	0	1	0	0	0	0	0	0	2	0	0	0	0	0	0	0	0	0	0	0	0	0	0	0	0	0	0	0	0	0
ENSG00000116786.13	260	535	478	3262	3466	272	316	312	434	451	119	282	2340	2331	2315	3817	4997	2651	2654	2857	2751	3085	3221	2240	2029	1015	1817	2624	1262	1089	827	579	0	0	0	0	0	0	0	0	0	0	0	15	32	160	198	229	441
ENSG00000237938.5	0	0	0	26	0	0	0	0	0	0	0	0	1	2	2	0	1	0	0	0	0	0	0	0	0	8	9	25	14	12	4	2	0	0	0	0	0	0	0	0	0	0	0	0	0	0	0	0	0
ENSG00000162461.8	118	84	21	374	241	2	0	0	5	6	4	13	57	53	49	20	110	11	18	6	34	17	31	7	9	12	11	72	4	7	20	7	0	0	0	0	0	0	0	0	0	0	0	4	7	1	4	1	13
ENSG00000224459.1	0	0	0	12	0	0	0	1	0	0	0	0	0	0	1	2	0	4	2	0	1	1	1	1	2	1	1	0	0	0	0	0	0	0	0	0	0	0	0	0	0	0	0	0	0	0	0	1	0
ENSG00000162460.7	414	577	757	1748	244	3	16	9	20	21	1	11	252	288	284	228	132	0	2	0	6	2	0	0	0	26	145	52	2	20	3	3	0	0	0	0	0	0	0	0	0	0	0	0	2	3	1	10	9
ENSG00000162458.13	38	71	45	666	1272	126	151	183	256	305	73	167	430	354	367	5773	2479	5053	8150	7315	10717	10601	15358	4893	3071	2430	2911	875	2055	1938	1557	1665	0	0	0	0	0	0	0	0	0	0	0	6	24	678	507	729	1318
ENSG00000224321.1	0	0	0	13	2	0	0	0	0	0	0	0	2	1	1	2	4	7	8	1	0	7	26	5	4	14	40	37	3	0	3	3	0	0	0	0	0	0	0	0	0	0	0	2	13	19	16	21	40
ENSG00000233954.6	3	9	7	168	154	3	5	4	30	19	4	22	122	112	101	154	255	287	190	214	265	347	329	98	102	71	171	105	404	203	119	105	0	0	0	0	0	0	0	0	0	0	0	25	54	124	114	123	213
ENSG00000178715.8	5	7	10	10	3	2	7	3	2	3	0	2	3	1	5	3	7	11	5	2	5	2	14	2	2	1	8	0	24	19	17	14	0	0	0	0	0	0	0	0	0	0	0	0	2	4	3	10	13
ENSG00000179743.4	13	17	13	284	173	17	28	23	14	31	10	20	58	46	59	54	116	48	50	31	37	54	71	36	34	33	12	14	124	77	41	33	0	0	0	0	0	0	0	0	0	0	0	0	2	9	18	12	30
ENSG00000065526.12	461	1085	1810	9225	6003	973	974	946	477	733	153	492	3773	3861	4050	2670	1605	2373	3432	3548	1572	2863	2220	2196	2511	794	1666	1217	2796	2284	631	430	20	87	36	55	127	151	25	157	17	38	36	409	597	278	407	280	640
ENSG00000270620.1	0	0	0	3	0	0	0	0	0	0	0	0	0	0	0	0	0	0	0	0	0	0	0	0	0	0	0	0	0	0	0	0	0	0	0	0	0	0	0	0	0	0	0	0	0	0	0	0	0
ENSG00000116809.11	77	128	98	1516	1717	42	64	59	81	135	35	98	568	522	567	555	966	742	657	771	791	1008	990	554	576	189	264	277	349	307	204	157	0	0	0	0	0	0	0	0	0	0	0	2	17	42	54	74	153
ENSG00000234607.2	0	0	0	10	0	0	0	0	0	0	0	0	0	0	1	0	0	0	0	0	1	0	0	0	0	0	0	0	0	0	0	0	0	0	0	0	0	0	0	0	0	0	0	0	0	0	0	0	0
ENSG00000231353.1	0	0	0	1	0	0	0	0	0	0	0	0	0	0	0	0	0	0	0	0	0	0	0	0	0	0	0	0	0	0	0	0	0	0	0	0	0	0	0	0	0	0	0	0	0	0	0	0	0
ENSG00000275503.1	0	0	0	3	0	0	0	0	0	0	0	0	0	0	0	0	0	0	0	0	0	0	0	0	0	0	0	0	0	0	0	0	0	0	0	0	0	0	0	0	0	0	0	0	0	0	0	0	0
ENSG00000224966.4	1	0	0	51	0	0	0	0	0	0	0	0	0	0	0	0	0	0	1	0	0	0	0	0	0	0	0	0	0	0	0	0	0	0	0	0	0	0	0	0	0	0	0	0	0	0	0	0	0
ENSG00000183888.4	0	1	0	37	6	303	391	320	0	2	0	0	0	0	0	0	0	0	0	0	0	0	0	0	0	0	1	1	0	1	0	1	0	0	0	0	0	0	0	0	0	0	0	0	0	0	1	0	0
ENSG00000233078.1	0	0	0	7	0	0	0	0	0	0	0	0	0	0	0	0	0	0	0	0	0	0	0	0	0	0	0	0	0	0	0	0	0	0	0	0	0	0	0	0	0	0	0	0	0	0	0	0	0
ENSG00000173641.17	54	4	9	269	365	0	0	0	2	0	2	2	0	0	0	3	0	133	1	0	2	14	4	2	0	6	2	2	7	17	419	425	0	0	0	0	0	0	0	0	0	0	0	1	3	119	331	133	910
ENSG00000186510.12	1	2	1	107	4	0	0	0	68	95	25	67	2	3	2	8	1	4	1	0	16	5	5	1	4	1	5	2	29	49	15	7	0	0	0	0	0	0	0	0	0	0	0	0	0	4	6	4	7
ENSG00000232456.1	0	0	0	13	0	0	1	1	0	1	0	0	0	0	1	4	1	0	1	3	1	1	10	1	0	0	3	0	5	2	6	2	0	0	0	0	0	0	0	0	0	0	0	0	0	0	0	0	0
ENSG00000184908.17	2	1	0	78	0	0	0	0	0	1	0	0	0	0	1	3	1	0	3	1	1	1	18	6	6	0	2	0	54	77	17	27	0	0	0	0	0	0	0	0	0	0	0	0	0	3	4	7	9
ENSG00000185519.9	1	1	6	48	5	2	0	0	5	4	3	5	3	1	2	9	17	7	35	18	22	14	72	8	10	2	9	6	14	18	18	4	0	0	0	0	0	0	0	0	0	0	0	0	0	1	2	3	4
ENSG00000142627.13	546	630	2319	8074	1440	688	928	831	446	561	128	412	2245	2112	2212	4558	5138	5407	6594	6032	5188	7201	8854	2528	2672	1415	2529	1417	1010	801	912	478	0	0	0	0	0	0	0	0	0	0	0	9	70	180	212	284	548
ENSG00000227959.1	4	3	11	61	38	5	7	4	24	29	8	20	23	24	40	37	137	14	19	20	23	17	13	13	19	21	15	13	3	4	10	6	0	0	0	0	0	0	0	0	0	0	0	0	1	1	2	2	5
ENSG00000224621.1	2	3	2	86	72	1	3	2	5	13	1	5	26	26	30	34	76	7	8	18	11	31	9	14	15	16	12	8	1	1	9	2	0	0	0	0	0	0	0	0	0	0	0	0	1	2	0	1	0
ENSG00000234166.1	0	0	0	11	0	0	0	0	0	0	0	0	0	0	0	0	0	0	0	0	0	0	0	0	0	0	0	0	0	0	0	0	0	0	0	0	0	0	0	0	0	0	0	0	0	0	0	0	0
ENSG00000142632.17	3	10	7	201	253	6	9	10	10	11	2	12	65	70	79	84	89	89	142	106	90	178	272	142	134	31	29	29	876	927	369	352	0	0	0	0	0	0	0	0	0	0	0	0	4	35	61	46	110
ENSG00000237276.8	5	23	17	271	205	0	1	3	14	5	1	4	39	36	44	74	92	6	15	3	30	8	29	12	9	15	40	11	5	1	4	6	0	0	0	0	0	0	0	0	0	0	0	0	1	0	3	4	8
ENSG00000288398.1	17	20	31	236	269	6	4	4	32	8	4	14	133	180	164	188	237	97	82	83	201	134	147	133	109	57	74	60	51	31	26	25	0	0	0	0	0	0	0	0	0	0	0	8	7	31	50	27	93
ENSG00000132881.12	14	2	8	119	93	3	1	1	16	13	5	15	81	98	109	104	124	63	90	89	89	73	95	86	70	47	49	38	43	47	24	22	0	0	0	0	0	0	0	0	0	0	0	0	2	7	17	11	41
ENSG00000233929.1	13	3	40	169	104	0	0	0	3	0	0	0	1	2	3	4	6	3	1	0	2	0	3	2	6	1	0	4	12	6	3	0	0	0	1	0	1	0	0	0	0	0	0	1	5	0	0	0	0
ENSG00000037637.11	90	106	208	3581	3684	283	271	221	296	428	107	265	1058	1058	1047	1025	1327	778	658	796	828	863	946	799	815	231	518	397	606	595	368	350	0	0	0	0	0	0	0	0	0	0	0	139	159	378	515	352	763
ENSG00000055070.17	383	553	825	13661	13230	1520	1736	1381	1249	1904	458	1248	4565	4581	4476	4958	7228	8714	7481	8961	6998	10064	7654	4983	4207	903	2273	1604	1704	1400	1581	1338	0	0	0	0	0	0	0	0	0	0	0	242	219	833	858	904	1686
ENSG00000226457.1	0	0	0	6	0	0	0	0	0	0	0	0	2	0	3	3	0	0	0	2	0	0	1	0	1	1	0	3	5	0	1	0	0	0	0	0	0	0	0	0	0	0	0	0	2	2	1	3	3
ENSG00000187144.11	6	169	3	112	11	26	20	23	1	1	0	2	10	5	10	56	77	2	0	0	30	3	2	0	0	6	76	16	0	5	0	0	0	0	0	0	0	0	0	0	0	0	0	1	1	1	1	2	2
ENSG00000157191.20	52	90	32	1662	2272	175	213	167	181	259	70	200	2078	2089	2149	3241	3496	2628	2807	2487	3253	3975	4243	2105	1833	987	1817	994	459	539	725	665	0	0	0	0	0	0	0	0	0	0	0	98	154	429	467	479	911
ENSG00000226029.1	0	0	0	47	28	1	2	1	0	1	0	0	72	79	98	66	80	12	46	34	52	35	46	43	57	18	15	3	15	16	9	3	0	0	0	0	0	0	0	0	0	0	0	5	5	8	11	10	20
ENSG00000080947.15	1	4	0	200	121	19	17	15	30	72	17	31	129	103	139	38	135	60	143	106	184	138	152	130	241	32	27	18	117	94	25	32	0	0	0	0	0	0	0	0	0	0	0	2	11	25	68	43	93
ENSG00000206652.1	0	0	0	5	0	0	1	0	0	0	0	1	7	16	15	0	0	0	0	0	0	0	0	0	0	0	0	1	0	0	0	0	0	0	0	0	0	0	0	0	0	0	0	5	2	8	10	8	27
ENSG00000261135.1	0	0	0	9	5	0	0	0	0	1	0	4	1	2	0	2	1	1	0	0	1	2	1	0	0	0	0	0	1	0	0	0	0	0	0	0	0	0	0	0	0	0	0	0	0	1	1	2	7
ENSG00000285853.1	0	0	0	2	0	0	0	0	0	1	0	0	1	0	0	0	0	0	0	0	0	0	0	0	0	0	0	0	0	1	0	0	0	0	0	0	0	0	0	0	0	0	0	0	0	0	0	1	3
ENSG00000224174.2	0	0	0	0	0	0	0	0	0	0	0	0	0	0	0	0	0	0	0	0	0	0	0	0	0	0	0	0	0	0	0	0	0	0	0	0	0	0	0	0	0	0	0	0	0	0	0	0	0
ENSG00000233421.4	0	0	0	32	2	0	0	1	0	0	0	0	3	3	4	0	0	0	0	0	0	1	0	0	1	1	2	3	9	6	1	1	0	0	0	0	0	0	0	0	0	0	0	0	0	0	1	6	3
ENSG00000277344.1	0	0	0	0	0	0	0	0	0	0	0	0	0	0	0	0	0	0	0	0	0	0	0	0	0	0	0	0	0	0	0	0	0	0	0	0	0	0	0	0	0	0	0	0	0	0	0	0	0
ENSG00000225710.1	0	0	0	12	0	0	0	0	0	0	0	0	2	0	0	0	0	0	0	0	0	0	0	0	0	0	0	1	0	0	0	0	0	0	0	0	0	0	0	0	0	0	0	0	0	1	0	1	0
ENSG00000219481.10	40	28	88	1409	1239	386	420	327	243	377	83	299	1001	1004	1060	966	3699	1114	953	1120	1992	1405	952	1147	1063	264	726	428	427	578	342	247	0	0	0	0	0	0	0	0	0	0	0	138	142	290	491	261	681
ENSG00000271732.1	1	0	2	23	13	0	0	0	0	0	0	0	12	4	16	0	25	0	0	0	3	0	1	0	0	0	9	2	0	0	0	0	0	0	0	0	0	0	0	0	0	0	0	2	2	0	0	0	0
ENSG00000215908.10	291	431	308	13633	8823	192	282	210	62	113	23	76	1287	1355	1282	557	1072	371	450	395	498	514	462	442	580	184	426	332	451	491	161	121	0	0	0	0	0	0	0	0	0	0	0	194	170	156	168	126	246
ENSG00000283773.1	0	0	0	0	0	0	0	0	0	0	0	0	0	0	0	0	0	0	0	0	0	0	0	0	0	0	0	0	0	0	0	0	0	0	0	0	0	0	0	0	0	0	0	0	0	0	0	0	0
ENSG00000186301.8	963	1429	924	31727	17271	424	471	428	28	41	13	25	1347	1342	1413	624	3105	13	42	24	222	44	92	62	92	93	388	352	17	28	18	14	0	0	0	0	0	0	0	0	0	0	0	69	150	134	70	245	152
ENSG00000282143.1	0	0	0	3	0	0	0	0	0	0	0	0	0	0	0	0	0	0	0	0	0	0	0	0	0	0	0	0	0	0	0	0	0	0	0	0	0	0	0	0	0	0	0	0	0	0	0	0	0
ENSG00000207513.1	2	0	0	0	0	0	0	0	0	0	0	0	0	0	1	0	0	0	0	0	0	0	0	0	0	0	0	0	0	0	0	0	0	0	0	0	0	0	0	0	0	0	0	1	0	1	1	1	2
ENSG00000280114.1	0	0	0	61	17	1	3	1	0	0	0	0	5	9	7	5	12	0	0	0	0	0	0	1	0	0	0	0	0	2	0	0	0	0	0	0	0	0	0	0	0	0	0	0	1	0	1	0	0
ENSG00000236698.1	0	1	1	43	17	3	2	0	0	4	2	3	25	19	18	14	18	20	11	28	12	25	9	6	11	10	13	24	49	25	7	14	0	0	0	0	0	0	0	0	0	0	0	7	10	10	11	18	26
ENSG00000268869.6	2	2	2	97	2	1	2	0	1	2	0	0	16	18	25	5	18	0	2	0	1	1	1	0	0	0	2	0	7	28	2	1	0	0	0	0	0	0	0	0	0	0	0	0	0	1	0	0	0
ENSG00000279151.1	0	0	0	8	0	0	0	0	0	0	0	0	1	2	3	0	0	0	0	0	0	0	0	0	0	0	0	0	0	0	0	0	0	0	0	0	0	0	0	0	0	0	0	0	0	0	0	0	0
ENSG00000282740.1	0	0	0	4	0	0	0	0	0	0	0	0	0	0	1	0	0	0	0	0	0	0	0	0	0	0	1	0	0	0	0	0	0	0	0	0	0	0	0	0	0	0	0	0	0	0	1	0	3
ENSG00000058453.17	21	25	15	391	208	4	6	6	20	26	10	16	391	394	423	185	420	259	410	359	383	504	1037	356	430	71	178	183	1260	1304	173	149	0	0	0	0	0	0	0	0	0	0	0	1	3	26	45	27	106
ENSG00000227684.2	0	0	0	13	0	0	0	0	0	0	0	0	1	0	2	0	0	0	0	0	0	0	0	0	0	0	0	0	0	0	0	0	0	0	0	0	0	0	0	0	0	0	0	0	0	0	0	0	0
ENSG00000207389.1	0	0	0	0	0	0	0	0	0	0	0	0	1	1	0	0	0	0	0	0	0	0	0	0	0	0	0	0	0	0	0	0	0	0	0	0	0	0	0	0	0	0	0	0	0	0	0	0	1
ENSG00000186715.11	296	372	188	15990	4993	64	89	75	16	14	2	10	436	455	464	70	1062	10	7	2	166	27	37	26	34	8	143	134	38	59	13	10	0	0	0	0	0	0	0	0	0	0	0	97	70	131	41	220	94
ENSG00000223643.6	0	0	0	4	0	0	0	0	0	0	0	0	0	2	4	0	0	0	0	0	0	0	0	0	0	0	0	0	0	0	0	0	0	0	0	0	0	0	0	0	0	0	0	0	0	0	0	0	0
ENSG00000230239.1	0	0	0	13	0	0	0	0	0	0	0	0	1	0	0	0	1	0	0	0	0	0	0	0	0	0	0	0	0	0	0	0	0	0	0	0	0	0	0	0	0	0	0	1	0	0	0	0	2
ENSG00000263811.1	0	0	0	5	0	0	0	0	0	0	0	0	0	0	0	0	0	0	0	0	0	0	0	0	0	0	0	0	0	0	0	0	0	0	0	0	0	0	0	0	0	0	0	0	0	0	0	0	0
ENSG00000228549.4	0	0	1	36	0	0	0	0	0	0	0	0	14	7	13	0	0	0	0	0	0	1	0	0	0	3	11	8	23	10	4	4	0	0	0	0	0	0	0	0	0	0	0	0	0	1	1	2	1
ENSG00000277234.1	0	0	0	0	0	0	0	0	0	0	0	0	0	0	0	0	0	0	0	0	0	0	0	0	0	0	0	0	0	0	0	0	0	0	0	0	0	0	0	0	0	0	0	0	0	0	0	0	0
ENSG00000238142.2	101	85	283	1386	755	0	0	0	0	0	0	0	42	48	50	59	194	52	30	28	101	123	173	30	41	2	3	5	31	29	7	6	0	0	0	0	0	0	0	0	0	0	0	15	7	8	16	19	20
ENSG00000235241.1	0	0	0	11	0	0	0	0	0	0	0	0	0	0	0	0	0	0	0	0	0	0	0	0	0	0	0	0	0	0	0	0	0	0	0	0	0	0	0	0	0	0	0	0	0	0	0	0	1
ENSG00000207005.1	0	0	0	7	0	0	0	0	0	2	0	0	5	13	4	0	0	0	0	0	0	0	0	1	0	0	1	0	0	0	0	0	0	0	0	0	0	0	0	0	0	0	0	1	2	8	7	11	12
ENSG00000272426.1	0	0	0	10	1	0	0	0	0	0	0	0	6	2	1	4	5	1	0	2	4	5	2	0	1	0	3	2	4	0	0	0	0	0	0	0	0	0	0	0	0	0	0	4	0	1	2	3	1
ENSG00000117122.14	17	44	10	61	58	11	6	3	0	0	0	0	1	0	0	19	5	1130	999	784	146	2176	7081	841	732	2	5	15	831	784	696	1131	0	0	0	0	0	0	0	0	0	0	0	3	1	112	286	142	550
ENSG00000286898.1	0	0	0	4	0	0	0	0	0	0	0	0	0	0	0	0	0	1	1	0	0	0	1	0	0	0	0	0	0	1	1	0	0	0	0	0	0	0	0	0	0	0	0	0	0	0	0	0	2
ENSG00000226526.1	0	0	0	11	0	0	0	0	0	0	0	0	0	0	0	0	1	1	0	0	1	0	1	2	0	0	0	2	2	4	0	2	0	0	0	0	0	0	0	0	0	0	0	0	0	0	0	0	0
ENSG00000159363.18	68	171	62	1087	1414	290	328	326	246	241	91	207	735	674	779	811	1288	2559	3337	3360	2955	4929	6708	1326	1250	364	1002	899	1254	1187	317	294	0	0	0	0	0	0	0	0	0	0	0	3	6	77	103	100	251
ENSG00000117118.10	286	327	387	18547	14427	418	424	272	929	1465	356	1187	3307	3304	3170	3346	5379	2736	2437	2617	1885	3284	2270	1422	1522	879	2361	1663	1329	849	822	668	43	157	56	182	154	144	24	142	63	94	102	1395	1538	912	583	849	1101
ENSG00000117115.13	6	4	2	302	56	1	0	0	0	0	0	1	0	0	0	8	0	1	13	19	2	177	219	0	1	1	4	4	205	130	18	10	0	0	0	0	0	0	0	0	0	0	0	4	1	18	23	9	53
ENSG00000204362.6	0	0	0	0	0	0	0	0	0	0	0	0	0	0	0	0	0	1	6	7	0	6	6	0	0	0	0	0	0	0	0	0	0	0	0	0	0	0	0	0	0	0	0	0	0	0	0	0	0
ENSG00000282843.1	0	0	0	0	0	0	0	0	0	0	0	0	0	0	0	0	0	0	0	0	0	0	0	0	0	0	0	0	0	0	0	0	0	0	0	0	0	0	0	0	0	0	0	0	0	0	0	0	0
ENSG00000142623.11	0	0	0	3	5	0	0	0	0	0	0	0	0	0	0	0	0	4	28	11	2	48	24	0	1	1	1	1	0	2	2	0	0	0	0	0	0	0	0	0	0	0	0	1	1	0	0	0	2
ENSG00000142619.4	1	0	0	0	0	0	0	0	0	2	0	0	0	0	0	0	0	0	3	5	0	0	3	0	0	0	0	0	23	33	1	1	0	0	0	0	0	0	0	0	0	0	0	0	0	0	0	0	0
ENSG00000266634.1	0	0	0	0	0	0	0	0	0	0	0	0	0	0	0	0	0	0	0	0	0	0	0	0	0	0	0	0	0	0	0	0	0	0	0	0	0	0	0	0	0	0	0	0	0	0	0	0	0
ENSG00000159339.13	0	1	0	43	21	0	0	0	2	2	0	0	0	0	0	0	0	0	1	0	0	0	0	0	0	0	0	1	2	0	0	0	0	0	0	0	0	0	0	0	0	0	0	1	0	0	0	0	0
ENSG00000276747.1	0	0	0	0	0	0	0	0	0	0	0	0	0	0	0	0	0	0	0	0	0	0	0	0	0	0	0	0	0	0	0	0	0	0	0	0	0	0	0	0	0	0	0	0	0	0	0	0	0
ENSG00000227751.1	0	0	0	0	0	0	0	0	0	0	0	0	0	0	0	0	0	0	0	0	0	0	0	0	0	0	0	0	0	0	0	0	0	0	0	0	0	0	0	0	0	0	0	0	0	0	0	0	0
ENSG00000179051.14	4	10	13	484	421	104	109	109	103	156	39	156	395	385	412	490	518	1339	1413	1766	647	1864	1247	762	852	141	231	280	5246	3795	376	239	0	0	0	0	0	0	0	0	0	0	0	13	21	180	303	239	534
ENSG00000074964.17	1977	2130	2677	24718	17151	551	633	515	598	747	178	468	2987	2964	3258	1993	2158	347	795	460	1065	509	732	852	885	462	1657	1053	836	939	205	261	0	0	0	0	0	0	0	0	0	0	0	88	154	240	200	348	474
ENSG00000236648.2	0	0	0	28	0	0	0	0	0	0	0	0	0	0	0	0	0	0	0	0	0	0	0	0	0	0	0	0	0	0	22	5	0	0	0	0	0	0	0	0	0	0	0	0	0	0	1	0	0
ENSG00000117148.8	0	0	1	25	0	6	4	2	1171	1417	422	842	1	0	1	0	0	5	2	5	2	2	0	2	0	0	1	2	1	9	4	1	0	0	0	0	0	0	0	0	0	0	0	0	0	0	1	1	0
ENSG00000284653.1	0	0	0	26	0	0	0	0	0	0	0	0	0	0	0	0	0	0	0	0	0	0	0	0	0	0	1	0	0	0	0	0	0	0	0	0	0	0	0	0	0	0	0	0	0	0	0	0	0
ENSG00000261781.1	0	0	0	36	0	0	0	0	0	0	0	0	0	0	0	0	0	0	0	0	0	0	0	0	0	0	0	0	0	0	0	0	0	0	0	0	0	0	0	0	0	0	0	0	0	0	0	0	0
ENSG00000117154.12	7	14	2	242	96	0	0	0	0	0	0	0	0	0	0	0	0	0	0	0	0	0	0	0	0	1	0	2	246	292	20	3	0	0	0	0	0	0	0	0	0	0	0	1	0	0	1	2	5
ENSG00000280222.1	0	0	0	72	1	0	0	0	0	0	0	0	0	0	0	0	0	0	0	0	0	0	0	0	0	0	0	2	0	2	0	0	0	0	0	0	0	0	0	0	0	0	0	0	1	0	1	0	0
ENSG00000230035.2	0	0	0	16	0	0	0	0	0	0	0	0	0	0	0	0	0	0	0	0	0	0	0	0	0	0	0	0	0	0	0	0	0	0	0	0	0	0	0	0	0	0	0	0	0	0	0	0	0
ENSG00000225387.1	0	0	0	13	0	0	0	0	0	0	0	0	0	0	0	0	0	0	0	0	0	0	0	0	0	0	0	0	2	2	6	1	0	0	0	0	0	0	0	0	0	0	0	0	0	2	0	0	1
ENSG00000179023.8	18	64	42	271	270	13	23	24	181	183	55	128	849	723	740	1645	2015	8	57	11	226	3	8	339	642	365	1016	832	361	550	21	22	0	0	0	0	0	0	0	0	0	0	0	26	81	34	7	61	33
ENSG00000235282.3	0	0	0	6	0	0	0	0	0	0	0	0	0	0	0	0	0	0	0	0	0	0	0	0	0	0	1	0	1	0	0	0	0	0	0	0	0	0	0	0	0	0	0	0	0	0	0	0	0
ENSG00000225478.2	0	0	0	8	0	0	0	0	0	0	0	0	0	0	0	0	0	0	0	0	0	0	0	0	0	0	0	0	0	0	0	0	0	0	0	0	0	0	0	0	0	0	0	0	0	0	0	0	0
ENSG00000009709.12	0	0	1	93	0	0	0	0	0	0	0	0	0	0	0	0	0	0	1	0	0	0	0	0	0	0	0	4	0	3	0	0	0	0	0	0	0	0	0	0	0	0	0	2	0	0	4	0	32
ENSG00000179002.5	0	0	0	46	0	1	0	0	0	0	0	0	3	0	1	0	0	0	0	0	2	0	0	0	0	1	0	0	0	0	0	0	0	0	0	0	0	0	0	0	0	0	0	0	0	0	0	0	0
ENSG00000159423.17	5251	6432	8058	67114	30614	1040	1125	1055	1394	1477	338	982	3827	3997	3956	6512	11582	698	1524	991	2160	664	799	3477	3425	1874	4514	2736	1291	1069	140	90	0	0	0	0	0	0	0	0	0	0	0	298	534	289	214	402	493
ENSG00000265606.1	0	0	0	0	0	0	0	0	0	0	0	0	0	0	0	0	0	0	0	0	0	0	0	0	0	0	0	0	0	0	0	0	0	0	0	0	0	0	0	0	0	0	0	0	0	0	0	0	0
ENSG00000221662.1	0	0	0	3	0	0	0	0	0	1	0	0	4	6	3	2	0	0	0	1	1	0	0	0	1	0	3	1	0	1	0	0	0	0	0	0	0	0	0	0	0	0	0	0	2	0	1	0	1
ENSG00000169991.11	19	15	55	815	1584	93	119	65	69	99	18	79	927	952	982	1721	2202	2690	4621	3498	3022	4080	4820	3841	2959	744	341	632	367	275	178	119	0	0	0	0	0	0	0	0	0	0	0	72	74	189	210	222	434
ENSG00000272084.1	6	10	25	236	135	1	1	6	0	6	3	10	80	58	95	16	15	8	19	30	22	19	34	40	44	8	12	8	6	8	13	15	0	0	0	0	0	0	0	0	0	0	0	0	2	5	3	3	6
ENSG00000127481.15	767	810	1213	14816	12042	1977	2219	1478	1802	3123	701	2434	26505	25566	26367	11537	8755	8883	13242	13322	8062	8546	9294	12150	13663	3510	8080	6465	13116	10028	4451	3828	0	0	0	0	0	0	0	0	0	0	0	1450	1989	1670	1982	1877	3563
ENSG00000230424.1	1	0	1	29	17	1	1	0	1	2	0	0	3	5	5	9	20	8	15	13	4	17	12	8	16	2	7	6	5	7	11	26	0	0	0	0	0	0	0	0	0	0	0	0	0	6	6	8	3
ENSG00000127463.15	108	133	145	2814	3182	499	666	512	529	979	177	732	2863	3041	3015	2535	3396	5622	4401	4748	4084	4743	3564	2366	2568	589	1562	1365	2231	1635	1207	759	0	0	0	0	0	0	0	0	0	0	0	498	567	1228	1289	1287	2286
ENSG00000053372.5	29	28	18	1284	1502	142	137	144	72	168	40	155	1247	1349	1352	1144	1938	3654	2428	4092	2160	4142	1370	837	822	440	771	695	1441	1432	576	373	0	0	0	0	0	0	0	0	0	0	0	52	129	275	251	308	496
ENSG00000286064.1	10	11	19	122	64	2	1	0	17	46	6	30	57	38	56	11	17	0	3	0	1	0	0	0	1	6	8	5	4	4	1	2	0	0	0	0	0	0	0	0	0	0	0	1	1	0	1	0	0
ENSG00000211454.14	147	187	194	1123	1296	7	9	6	148	226	66	138	532	600	658	560	559	21	52	33	315	20	30	18	7	98	276	115	13	9	12	3	0	0	0	0	0	0	0	0	0	0	0	58	104	5	5	3	11
ENSG00000162482.5	1818	1970	2706	13803	7032	10	14	8	1719	2625	542	1516	1464	1437	1483	347	1342	63	53	18	177	84	34	15	16	45	889	403	6	15	10	7	0	0	0	0	0	0	0	0	0	0	0	85	146	4	1	1	3
ENSG00000270728.1	0	0	0	14	2	0	0	0	0	0	1	0	9	9	3	4	6	0	0	0	1	0	1	0	0	6	12	9	15	24	12	7	0	0	0	0	0	0	0	0	0	0	0	2	0	0	0	0	1
ENSG00000053371.12	608	604	594	7488	7634	763	915	775	1421	1948	445	1176	1173	1206	1244	1196	2054	1043	1059	919	1070	950	1052	715	605	321	792	490	530	427	453	404	0	1	4	274	2289	0	0	0	4	5	2	55	92	276	322	337	607
ENSG00000200403.1	0	0	0	6	0	0	2	1	0	3	1	0	6	3	7	1	0	2	2	5	1	0	2	2	2	0	0	1	0	2	0	0	0	0	0	0	0	0	0	0	0	0	0	0	0	1	0	0	1
ENSG00000040487.13	156	276	358	1605	2330	134	126	184	262	321	100	180	535	509	518	473	865	530	493	532	1049	513	438	365	306	200	632	365	265	261	273	166	0	0	0	0	0	0	0	0	0	0	0	10	15	77	64	87	144
ENSG00000077549.18	254	333	361	5940	7620	518	658	468	353	659	145	608	3563	3424	3583	7504	9549	9498	8393	8435	9614	12572	13704	6703	5043	2153	5260	3341	4897	5124	3212	2669	0	0	0	0	0	0	0	0	0	0	0	227	351	975	1035	943	1807
ENSG00000240490.3	0	0	0	9	0	0	0	0	0	0	0	0	0	0	0	0	0	0	0	0	0	0	0	0	0	0	0	0	0	0	0	0	0	0	0	0	0	0	0	0	0	0	0	0	0	0	0	0	0
ENSG00000173436.15	2	7	3	302	189	17	31	24	39	43	17	35	206	217	181	114	116	126	112	108	132	142	135	251	263	71	165	89	120	104	91	77	0	0	0	0	0	0	0	0	0	0	0	43	53	118	100	93	197
ENSG00000201609.1	0	0	0	4	0	0	0	0	0	0	0	0	0	0	0	0	0	0	0	0	0	0	0	0	0	0	0	0	0	0	0	0	0	0	0	0	0	0	0	0	0	0	0	0	0	0	0	0	0
ENSG00000235185.1	0	0	0	8	0	0	0	0	0	0	0	0	0	0	0	0	1	0	0	0	0	0	0	0	0	1	1	0	0	0	0	0	0	0	0	0	0	0	0	0	0	0	0	0	0	0	0	0	0
ENSG00000158747.14	6	14	4	302	550	13	17	15	175	135	48	54	69	71	77	926	317	1312	1313	1442	1820	2359	3016	3801	2865	410	840	415	132	53	255	234	0	0	0	0	0	0	0	0	0	0	0	1	2	62	77	99	113
ENSG00000270136.6	0	0	0	8	1	0	0	0	0	0	0	0	0	0	0	0	0	0	0	0	0	1	0	0	0	0	0	0	0	0	0	0	0	0	0	0	0	0	0	0	0	0	0	0	0	0	0	0	0
ENSG00000226396.1	9	6	8	20	14	0	1	0	2	8	0	3	45	47	52	11	26	14	11	9	22	8	9	12	12	5	14	8	32	14	11	8	0	0	0	0	0	0	0	0	0	0	0	3	10	29	30	25	50
ENSG00000158748.4	0	1	0	43	7	0	0	2	0	0	0	0	0	0	0	0	0	0	0	2	0	0	0	0	1	0	1	0	50	20	1	0	1	0	1	0	1	1	0	1	0	0	0	0	0	0	0	1	0
ENSG00000162542.13	64	126	100	1212	1284	27	33	26	122	222	53	122	398	378	364	428	705	165	323	221	242	185	187	513	622	135	365	203	96	145	143	142	0	0	0	0	0	0	0	0	0	0	0	13	34	56	18	63	64
ENSG00000178828.7	0	4	2	39	94	1	0	0	0	0	0	0	0	4	1	22	3	0	0	0	0	0	0	2	1	0	6	1	0	0	0	0	0	0	0	0	0	0	0	0	0	0	0	0	0	3	0	1	1
ENSG00000235434.1	0	0	0	10	0	0	0	0	0	0	0	0	0	0	0	0	0	0	0	0	0	0	0	0	0	0	0	0	0	0	0	0	0	0	0	0	0	0	0	0	0	0	0	0	0	0	0	0	0
ENSG00000169914.6	5	5	6	398	571	44	48	28	6	38	13	22	274	307	318	462	485	589	833	998	568	919	542	564	586	212	213	195	1102	683	381	292	0	0	0	0	0	0	0	0	0	0	0	61	37	471	510	378	808
ENSG00000188784.4	0	0	0	19	0	1	0	0	0	0	0	0	0	0	0	0	0	0	0	0	0	0	0	0	0	0	0	0	0	0	0	0	0	0	0	0	0	0	0	0	0	0	0	0	0	0	0	0	0
ENSG00000242688.3	0	0	0	4	0	0	0	0	0	0	0	0	0	0	0	0	0	0	0	0	0	0	0	0	0	0	0	0	0	0	0	0	0	0	0	0	0	0	0	0	0	0	0	0	0	0	0	0	0
ENSG00000188257.11	856	1121	123	178713	474838	10	13	7	17	23	6	16	5181	5450	5466	3	43	0	0	0	4	0	0	31	140	2	5	8	6	24	385	1214	0	61	101	25	28	4	0	1	24	33	30	384	422	1	1	2	6
ENSG00000127472.11	3	2	0	1005	209	0	0	0	0	0	0	0	0	0	0	0	0	29	1	0	2	1	0	3	2	0	1	1	0	1	172	460	0	0	0	0	0	0	0	0	0	0	0	26	15	4	0	3	0
ENSG00000117215.15	2	13	0	53	43	0	0	0	0	0	0	0	0	0	0	0	0	0	0	0	0	0	1	0	0	1	0	2	0	0	0	1	0	0	0	0	0	0	0	0	0	0	0	0	0	0	0	0	0
ENSG00000158786.4	0	0	0	56	0	0	0	0	0	0	0	0	0	0	0	0	0	0	0	0	0	2	0	0	0	0	0	0	0	0	0	0	0	0	0	0	0	1	0	0	0	0	0	0	0	0	0	0	0
ENSG00000227066.2	10	5	10	1042	173	0	0	0	0	0	0	0	79	92	72	23	361	8	13	3	1133	16	2	32	17	22	47	86	1	0	0	2	0	0	0	0	0	0	0	0	0	0	0	6	9	0	0	0	0
ENSG00000187980.6	0	0	0	36	0	0	0	0	0	0	0	0	0	0	0	0	0	0	0	0	3	1	0	0	4	0	1	1	0	0	0	0	0	0	0	0	0	0	0	0	0	0	0	0	0	0	0	0	0
ENSG00000225986.1	0	1	1	25	2	0	0	0	0	0	0	0	0	0	0	0	0	2	3	2	6	5	5	0	0	0	0	0	0	0	1	4	0	0	0	0	0	0	0	0	0	0	0	0	0	1	0	0	0
ENSG00000162543.6	80	41	43	1919	164	0	0	1	0	0	0	0	41	53	41	16	49	12	57	22	223	20	55	70	58	3	41	33	49	36	14	28	0	0	0	0	0	0	0	0	0	0	0	142	14	7	61	6	87
ENSG00000228105.2	0	0	0	12	0	0	0	0	0	0	0	0	0	0	0	0	0	0	0	0	0	0	0	0	0	0	0	2	0	0	0	0	0	0	0	0	0	0	0	0	0	0	0	0	0	0	0	0	0
ENSG00000284710.1	0	0	0	15	0	0	0	0	0	0	0	0	0	0	0	0	0	0	0	0	0	0	0	0	0	0	0	0	0	0	0	0	0	0	0	0	0	0	0	0	0	0	0	0	0	0	0	0	0
ENSG00000158816.15	0	1	0	132	0	0	0	0	0	0	0	0	0	0	0	0	0	0	0	0	0	0	0	0	0	0	1	0	20	25	3	36	0	0	0	0	0	0	0	0	0	0	0	0	0	0	0	0	0
ENSG00000226664.1	0	0	0	8	0	0	0	0	0	0	0	0	0	0	0	0	0	0	0	0	0	0	0	0	0	0	0	0	0	0	0	0	0	0	0	0	0	0	0	0	0	0	0	0	0	0	0	0	0
ENSG00000236963.7	1	1	4	94	1	0	0	0	0	0	0	0	4	1	2	2	0	1	0	0	1	1	0	2	1	1	0	0	0	1	0	0	0	0	0	0	0	0	0	0	0	0	0	0	0	0	0	0	0
ENSG00000226487.1	2	0	0	11	0	0	0	0	0	0	0	0	0	0	0	0	0	0	0	0	0	0	0	0	0	0	0	0	0	0	0	0	0	0	0	0	0	0	0	0	0	0	0	0	0	0	0	0	0
ENSG00000284641.1	0	0	0	20	0	0	0	0	0	0	0	0	0	2	3	0	0	0	0	0	1	0	0	0	0	1	0	0	0	0	0	0	0	0	0	0	0	0	0	0	0	0	0	0	0	0	0	0	0
ENSG00000284743.1	5	3	4	88	22	1	7	3	0	1	0	2	5	6	12	0	1	0	0	0	1	0	0	0	0	1	1	0	0	0	0	1	0	0	0	0	0	0	0	0	0	0	0	3	9	11	2	4	3
ENSG00000162545.6	133	298	363	4543	4698	535	651	622	493	513	125	356	818	858	807	2681	2432	3158	3595	3288	4546	3347	9078	2639	2590	487	970	700	59	75	347	659	0	0	0	0	0	0	0	0	0	0	0	403	413	451	360	396	639
ENSG00000090432.7	125	144	142	2526	2282	259	288	232	381	586	143	439	1048	1175	1049	1731	1962	1631	1203	1354	1217	1205	1491	953	951	512	890	744	493	504	432	443	0	0	0	0	0	0	0	0	0	0	0	54	75	191	223	245	450
ENSG00000215520.3	0	0	0	9	0	0	0	0	0	0	0	0	0	0	0	0	0	0	0	0	0	0	0	0	0	0	0	0	0	0	0	0	0	0	0	0	0	0	0	0	0	0	0	0	0	0	1	0	0
ENSG00000183114.8	1	0	0	65	121	53	72	62	0	0	0	0	0	0	0	10	6	10	7	13	13	17	75	43	84	9	1	5	45	4	6	2	0	0	0	0	0	0	0	0	0	0	0	0	2	1	7	6	6
ENSG00000158825.6	386	514	602	8323	3669	14	8	8	433	434	107	233	600	524	515	659	2016	661	1329	949	1161	2365	2344	1418	1169	230	1488	626	70	82	5	6	55	356	316	10	20	27	1	30	0	4	5	21	28	1	0	6	1
ENSG00000158828.8	685	899	998	5665	3916	51	63	58	302	319	72	240	2977	2963	2991	4469	6722	1380	2161	1355	2634	2172	3385	2638	2451	399	765	578	174	130	138	173	58	431	482	52	209	443	108	409	204	359	283	214	245	367	448	474	947
ENSG00000284005.1	0	0	0	0	0	0	0	0	0	0	0	0	0	0	0	0	0	0	0	0	0	0	0	0	0	0	0	0	0	0	0	0	0	0	0	0	0	0	0	0	0	0	0	0	0	0	0	0	0
ENSG00000117242.7	23	31	25	1729	1198	143	132	147	108	131	29	84	405	396	362	321	556	494	466	516	348	603	407	589	489	35	125	71	39	37	74	49	0	0	0	0	0	0	0	0	0	0	0	42	78	132	104	130	209
ENSG00000244038.9	610	1048	799	28497	28609	3792	4339	3167	2701	4474	1021	3152	3310	3315	3407	7626	13451	9418	8716	8396	8341	10859	12406	9476	7460	1676	5436	3724	5087	4084	3506	3408	0	0	0	0	0	0	0	0	0	0	0	330	715	2234	2339	2829	4970
ENSG00000117245.12	6	5	21	269	200	0	2	2	1	6	1	4	9	16	13	64	191	98	67	72	42	43	37	39	22	52	42	52	527	451	23	9	0	0	0	0	0	0	0	0	0	0	0	0	3	2	1	4	10
ENSG00000235432.1	0	0	0	11	0	0	0	0	0	0	0	0	0	0	1	0	0	0	0	0	0	0	0	0	0	0	0	0	0	1	0	0	1	0	0	4	13	10	1	7	1	0	0	0	0	0	0	0	0
ENSG00000189410.12	3	1	0	89	2	7	12	11	29	26	6	13	279	272	263	271	754	1070	1050	2291	325	381	72	139	81	354	508	215	474	233	21	8	0	0	0	0	0	0	0	0	0	0	0	1	0	6	3	7	7
ENSG00000233069.1	0	0	0	5	0	0	0	0	0	0	0	0	5	3	3	0	0	0	1	0	1	0	0	0	0	0	0	1	0	0	0	1	0	0	0	0	0	0	0	0	0	0	0	0	0	0	0	0	0
ENSG00000127483.19	127	166	232	7906	6373	980	991	790	855	1467	313	1166	3295	3335	3381	4454	6401	6973	7188	6474	4903	8131	7579	9576	11387	1316	2271	1910	3419	2612	2898	2575	0	0	0	0	0	0	0	0	0	0	0	1040	1156	2324	3237	2058	4492
ENSG00000075151.20	59	60	44	2129	2945	425	491	396	432	723	167	440	3942	3709	3735	4227	3474	5076	5898	5526	5016	5092	5442	5570	6189	1014	1944	1576	3257	2687	1444	1309	0	0	0	0	0	0	0	0	0	0	0	600	604	1020	1480	963	2217
ENSG00000251914.1	0	0	0	6	0	0	0	0	0	0	0	0	0	0	0	0	0	0	0	0	0	0	0	0	0	0	0	0	0	0	0	0	0	0	0	0	0	0	0	0	0	0	0	0	0	0	0	0	0
ENSG00000221808.1	0	0	0	5	3	1	1	0	2	4	0	3	8	2	2	0	0	0	0	0	0	0	0	0	0	0	0	0	0	0	0	0	0	0	0	0	0	0	0	0	0	0	0	0	1	0	0	0	0
ENSG00000233072.1	0	0	0	4	0	0	0	0	0	0	0	0	5	12	17	0	0	0	0	0	0	0	0	0	0	0	0	1	0	0	0	0	0	0	0	0	0	0	0	0	0	0	0	1	5	2	2	1	2
ENSG00000236073.2	0	0	0	6	0	0	0	0	0	2	0	0	10	12	11	0	0	1	0	0	0	0	0	0	0	0	0	0	1	1	0	0	0	0	0	0	0	0	0	0	0	0	0	1	1	0	2	0	1
ENSG00000235112.1	0	0	0	5	0	0	0	0	0	0	0	0	0	0	0	0	0	0	0	0	0	0	0	0	0	0	0	0	0	1	0	0	0	0	0	0	0	0	0	0	0	0	0	0	0	0	0	0	0
ENSG00000287192.1	0	0	0	15	2	1	1	0	0	0	0	0	2	1	2	3	2	3	0	1	1	0	4	1	0	1	0	2	1	2	0	0	0	0	0	0	0	0	0	0	0	0	0	0	0	0	0	0	0
ENSG00000117298.16	895	1390	1574	11822	16051	380	415	359	544	779	186	493	2378	2327	2379	5780	7533	9560	11827	8499	8533	14889	19146	6620	6045	1831	2330	1728	1486	1417	3115	1662	0	0	0	0	0	0	0	0	0	0	0	220	332	1210	1367	1323	3014
ENSG00000236936.1	0	0	0	10	8	1	1	0	0	0	0	0	0	3	5	1	3	1	2	2	3	3	5	0	1	1	0	0	0	0	0	0	0	0	0	0	0	0	0	0	0	0	0	0	0	0	0	1	4
ENSG00000231105.2	0	1	0	32	4	0	0	0	0	0	0	0	0	0	1	2	1	2	5	5	4	10	11	2	3	0	0	1	4	7	0	3	0	0	0	0	0	0	0	0	0	0	0	0	0	0	0	0	2
ENSG00000236216.5	0	0	0	5	1	0	0	0	0	0	0	0	0	0	0	0	0	0	0	0	0	0	0	0	0	0	0	0	1	2	0	1	0	0	0	0	0	0	0	0	0	0	0	0	0	0	0	0	0
ENSG00000228823.1	0	0	0	11	0	0	0	0	0	0	0	0	0	1	0	0	0	0	0	0	0	0	0	0	0	0	0	0	0	0	0	0	0	0	0	0	0	0	0	0	0	0	0	0	0	0	0	0	0
ENSG00000236009.1	0	0	0	20	0	0	0	0	0	0	0	0	0	0	0	0	0	0	0	0	0	0	0	0	0	0	0	0	0	0	0	0	0	0	0	0	0	0	0	0	0	0	0	1	0	0	0	0	0
ENSG00000227001.3	1	0	0	23	0	3	2	2	2	4	2	0	4	2	9	3	8	31	20	23	8	35	18	8	13	0	3	5	7	3	5	2	0	0	0	0	0	0	0	0	0	0	0	2	1	2	10	5	6
ENSG00000187952.9	0	0	0	18	10	2	3	7	0	1	0	0	3	3	2	3	1	1	1	1	0	0	0	2	3	0	0	0	0	4	0	1	0	0	0	0	0	0	0	0	0	0	0	0	0	0	0	1	0
ENSG00000186543.7	0	0	0	31	0	0	0	0	0	0	0	0	0	1	0	0	0	0	0	0	0	0	0	0	0	0	1	0	1	2	0	0	0	0	0	0	0	0	0	0	0	0	0	0	0	0	0	0	0
ENSG00000142794.18	2	2	2	321	216	43	35	35	50	105	18	72	96	109	88	33	181	310	249	204	206	431	280	157	185	17	84	44	176	176	97	50	0	0	0	0	0	0	0	0	0	0	0	27	39	159	230	182	357
ENSG00000176378.8	0	0	0	2	0	0	0	0	0	0	0	0	0	0	0	0	0	0	0	0	0	0	0	0	0	0	0	0	0	0	0	0	0	0	0	0	0	0	0	0	0	0	0	0	0	0	0	0	0
ENSG00000162551.14	1479	3204	3555	35513	30452	6	3	2	426	291	78	176	121	157	152	55	26	93	6	3	21	82	52	42	1352	35	19	41	4103	3502	166	63	0	0	0	0	0	0	0	0	0	0	0	133	163	2	12	4	20
ENSG00000233431.1	0	0	0	28	0	0	0	0	0	0	0	0	0	0	0	0	0	0	0	0	0	0	0	0	1	0	0	0	1	0	1	1	0	0	0	0	0	0	0	0	0	0	0	0	0	0	0	0	0
ENSG00000076864.19	206	280	477	10768	11537	302	335	286	900	966	253	669	669	694	683	1017	650	148	1768	326	1429	443	665	2297	3036	242	617	195	311	263	59	47	1	1	0	0	9	1	0	0	0	0	0	25	80	61	93	91	288
ENSG00000090686.16	20	11	20	1795	1662	125	130	93	69	187	41	184	1867	1859	1840	2623	2898	2424	2733	2722	2617	3495	2940	3714	4433	841	1268	997	4151	2289	1111	803	0	0	0	0	0	0	0	0	0	0	0	340	463	808	1015	745	1553
ENSG00000231978.2	0	0	0	4	0	0	0	0	0	0	0	0	0	0	0	0	0	0	0	0	0	0	0	0	0	0	0	0	1	0	0	0	0	0	0	0	0	0	0	0	0	0	0	0	0	0	0	0	0
ENSG00000187942.12	0	1	0	69	12	0	0	0	0	0	0	0	0	0	0	0	0	5	12	6	5	5	6	17	25	5	0	1	13	19	2	5	0	0	0	0	0	0	0	0	0	0	0	0	0	2	2	1	1
ENSG00000142798.20	384	1139	220	6682	7135	1021	1170	1131	2066	2647	758	1793	112	138	116	6052	886	15270	33937	22197	5661	13730	27438	8822	13018	3630	1111	1255	3578	3869	3771	2955	0	0	3	4	39	18	2	16	9	17	11	23	92	406	585	745	2406
ENSG00000232037.3	0	0	1	10	0	0	0	0	0	0	0	0	0	0	0	0	0	2	2	2	0	0	0	0	0	0	0	1	0	1	1	1	0	0	0	0	0	0	0	0	0	0	0	0	1	1	2	5	2
ENSG00000283234.1	0	0	0	9	0	0	0	0	3	1	0	1	0	0	0	0	3	0	0	0	2	0	0	0	0	1	0	0	0	0	0	0	0	0	0	0	0	0	0	0	0	0	0	0	0	0	0	0	0
ENSG00000219073.8	0	0	0	25	0	0	0	0	0	0	0	0	0	0	0	0	0	0	0	0	0	0	0	0	0	0	0	0	0	0	0	0	0	0	0	0	0	0	0	0	0	0	0	0	0	0	1	1	4
ENSG00000285959.1	0	0	0	2	0	0	0	0	0	0	0	0	0	0	0	0	0	0	0	0	0	0	0	0	0	0	0	0	0	0	0	0	0	0	0	0	0	0	0	0	0	0	0	0	0	0	0	0	0
ENSG00000273610.1	0	0	0	5	0	0	0	0	0	0	0	0	0	0	0	0	0	0	0	0	0	1	0	0	0	0	0	0	0	0	0	0	0	0	0	0	0	0	0	0	0	0	0	0	0	0	0	0	0
ENSG00000201919.1	0	0	0	2	0	0	0	0	0	0	0	0	0	0	0	0	0	0	0	0	0	0	0	0	0	0	0	0	0	0	0	0	0	0	0	0	0	0	0	0	0	0	0	0	0	0	0	0	0
ENSG00000142789.20	0	0	0	11	0	0	0	0	0	0	0	0	0	0	0	0	0	1	0	0	0	0	0	0	0	0	0	0	0	0	0	0	0	0	0	0	0	0	0	0	0	0	0	0	0	1	1	0	1
ENSG00000278124.1	0	0	0	8	0	0	0	0	0	0	0	0	0	0	0	0	0	0	0	0	0	0	0	0	0	0	0	0	0	0	0	0	0	0	0	0	0	0	0	0	0	0	0	0	0	0	0	0	0
ENSG00000201273.1	0	0	0	2	0	0	0	0	0	0	0	0	0	0	0	0	0	0	0	0	0	0	0	0	0	0	0	0	0	0	0	0	0	0	0	0	0	0	0	0	0	0	0	0	0	0	0	0	0
ENSG00000228397.3	0	0	0	39	10	1	0	0	2	2	0	1	5	3	5	5	1	1	3	1	3	0	1	2	0	0	0	0	1	0	1	0	0	0	0	0	0	0	0	0	0	0	0	0	0	1	1	0	2
ENSG00000218510.8	11	17	13	170	76	10	15	10	12	11	2	11	95	72	112	78	163	57	66	41	70	38	35	78	151	12	6	15	81	65	16	2	0	0	0	0	0	0	0	0	0	0	0	11	29	43	54	37	80
ENSG00000070831.17	169	130	173	10050	10644	1146	1253	797	1267	2002	442	1515	13221	12687	12908	19210	15368	12140	11239	12314	12172	16471	11825	7246	6888	3777	9555	5450	3856	2957	5900	5134	0	1	0	1	0	0	0	0	0	0	0	2504	2354	7444	7289	6767	12079
ENSG00000285752.1	1	0	0	28	1	1	0	0	1	0	0	0	0	0	0	1	1	0	0	1	3	0	1	0	2	2	3	3	17	24	4	1	0	0	0	0	0	0	0	0	0	0	0	0	0	1	2	0	0
ENSG00000285794.1	0	0	0	0	0	0	0	0	0	0	0	0	0	0	0	0	0	0	0	0	0	0	0	0	0	0	0	0	0	0	0	0	0	0	0	0	0	0	0	0	0	0	0	0	0	0	0	0	0
ENSG00000230068.2	0	0	0	22	8	1	0	0	0	2	0	4	41	35	33	0	2	0	2	0	4	2	3	1	7	0	1	0	0	1	0	1	0	0	0	0	0	0	0	0	0	0	0	1	0	2	6	4	4
ENSG00000271428.1	0	0	0	5	0	0	0	0	0	0	0	0	0	0	0	0	0	0	0	0	0	0	0	0	0	0	0	1	1	0	0	1	0	0	0	0	0	0	0	0	0	0	0	0	0	0	0	0	0
ENSG00000162552.15	1	1	1	132	104	0	0	0	0	1	0	0	5	1	5	1	5	4	22	4	23	10	2	116	254	1	7	4	25	31	124	93	0	0	0	0	0	0	0	0	0	0	0	0	3	7	14	8	40
ENSG00000285873.1	0	1	0	30	9	1	1	0	0	0	0	0	6	2	4	0	3	6	1	2	15	3	2	10	20	0	2	0	0	0	2	4	0	0	0	0	0	0	0	0	0	0	0	0	0	0	1	1	1
ENSG00000266564.1	0	0	0	3	0	0	0	0	0	0	0	0	0	0	0	0	0	0	0	0	0	0	0	0	0	0	0	0	0	0	0	0	0	0	0	0	0	0	0	0	0	0	0	0	0	0	0	0	0
ENSG00000234397.3	0	0	0	6	0	0	0	0	0	0	0	0	1	0	0	2	0	3	0	1	1	0	2	2	1	0	1	0	0	2	1	0	0	0	0	0	0	0	0	2	0	1	0	0	0	4	0	0	2
ENSG00000279625.1	0	0	0	16	0	0	0	0	0	0	0	0	0	0	0	0	0	0	0	0	0	0	0	0	0	0	0	0	1	0	0	0	0	0	0	0	0	0	0	0	0	0	0	0	0	0	0	0	0
ENSG00000184677.18	42	79	67	1761	1707	334	332	284	221	425	87	318	2778	2564	2780	1109	1298	1462	1308	1532	1933	1900	1997	1845	2397	358	731	584	963	651	409	289	0	0	0	0	0	0	0	0	0	0	0	139	153	578	615	658	1082
ENSG00000237200.1	0	0	1	10	9	2	1	0	1	1	1	0	22	22	21	6	11	5	5	4	4	7	2	11	18	2	2	2	3	1	0	0	0	0	0	0	0	0	0	0	0	0	0	1	2	2	1	8	10
ENSG00000070886.12	2	1	1	83	5	0	1	0	0	0	0	0	0	0	0	1	0	1	0	1	3	0	0	0	0	0	1	1	95	119	0	5	0	0	0	0	0	0	0	0	0	0	0	0	0	0	0	0	0
ENSG00000276835.2	0	0	0	0	0	0	0	0	0	0	0	0	0	0	0	0	0	0	0	0	0	0	0	0	0	0	0	0	0	0	0	0	0	0	0	0	0	0	0	0	0	0	0	0	0	0	0	0	0
ENSG00000173372.17	442	598	55	5037	3003	1	0	0	2	2	0	0	1	7	3	30	27	0	0	0	6	0	0	0	0	1	13	1	0	1	0	0	0	0	0	0	0	0	0	0	0	0	0	30	136	0	0	0	0
ENSG00000159189.12	1021	2969	284	7566	6023	1	1	1	1	2	0	1	10	9	8	18	52	0	0	0	22	1	0	0	0	9	16	5	0	0	0	0	0	1	1	0	4	0	0	1	0	0	0	13	68	0	0	1	0
ENSG00000173369.16	1080	2309	194	10068	6773	3	2	2	3	4	2	3	10	6	4	52	77	0	0	1	17	0	0	0	0	3	13	2	0	0	0	2	1	1	0	0	5	2	1	1	1	0	0	57	196	0	0	0	0
ENSG00000133216.16	10	15	9	245	57	0	3	1	55	64	21	44	14	0	2	189	439	3807	9518	11351	6227	11280	18018	2804	3386	82	221	41	431	387	270	436	8	1	5	0	3	40	5	58	10	15	16	3	4	178	499	231	749
ENSG00000265422.1	0	0	0	5	0	0	0	0	0	0	0	0	0	0	0	0	0	0	0	0	0	0	0	0	0	0	0	0	0	0	0	0	0	0	0	0	0	0	0	0	0	0	0	0	0	0	1	0	0
ENSG00000225952.1	0	0	0	7	0	0	0	0	0	0	0	0	0	0	0	0	0	0	0	0	0	0	0	0	0	0	0	0	0	0	0	0	0	0	0	0	0	0	0	0	0	0	0	0	0	0	0	0	0
ENSG00000264014.1	0	0	0	3	0	0	0	0	0	0	0	0	0	0	0	0	0	0	0	0	0	1	0	0	0	0	0	0	0	0	0	0	0	0	0	0	0	0	0	0	0	0	0	0	0	0	0	0	0
ENSG00000215906.8	0	0	0	36	0	15	35	21	0	0	0	0	0	0	0	0	0	0	0	0	0	0	0	0	0	0	0	0	0	0	0	0	0	0	0	0	0	0	0	0	0	0	0	0	0	0	0	0	0
ENSG00000227868.6	0	1	1	20	8	0	1	0	0	0	0	0	2	2	0	0	2	1	1	0	0	0	2	0	0	0	0	0	0	0	0	0	0	0	0	0	0	0	0	0	0	0	0	0	0	3	0	0	1
ENSG00000004487.16	67	105	70	2610	2636	821	1124	616	272	439	107	363	2696	2740	2732	2623	3019	4168	4897	6062	4349	7362	6307	3331	2977	660	1200	1459	8160	6139	2180	1629	0	0	0	0	0	0	0	0	0	0	0	331	361	1801	2891	1787	4104
ENSG00000240553.1	0	0	0	6	0	0	0	0	0	0	0	0	0	0	0	0	0	0	0	0	0	0	0	0	0	0	1	0	0	0	0	0	0	0	0	0	0	0	0	0	0	0	0	0	0	0	0	0	0
ENSG00000263793.1	0	0	0	0	0	0	0	0	0	0	0	0	0	0	2	0	0	0	0	0	0	0	0	0	0	0	0	0	0	0	2	0	0	0	0	0	0	0	0	0	0	0	0	1	0	0	0	0	0
ENSG00000266802.1	0	0	0	8	0	0	0	0	0	0	0	0	0	0	0	0	0	0	0	0	0	0	0	0	0	0	0	0	0	0	0	0	0	0	0	0	0	0	0	0	0	0	0	0	0	0	0	0	0
ENSG00000169641.13	6	32	10	618	606	210	219	189	320	488	115	439	1851	1870	1914	4293	3920	4522	5432	4948	4480	6834	4975	3780	4336	1645	2790	1624	4101	2804	1449	964	0	0	0	0	0	0	0	0	0	0	0	131	181	690	898	733	1526
ENSG00000229010.1	0	0	0	15	0	0	0	0	0	0	0	0	0	0	0	0	0	0	0	0	0	0	0	0	0	1	0	0	0	1	0	1	0	0	0	0	0	0	0	0	0	0	0	0	0	0	0	0	0
ENSG00000206935.1	0	0	0	9	0	0	0	0	0	0	0	0	0	0	0	0	0	0	0	0	0	0	0	0	0	0	0	0	0	0	0	0	0	0	0	0	0	0	0	0	0	0	0	0	0	0	0	0	0
ENSG00000252578.1	0	0	0	1	0	0	0	0	0	0	0	0	0	0	0	0	0	0	0	0	0	0	0	0	0	0	0	0	1	0	0	0	0	0	0	0	0	0	0	0	0	0	0	0	0	0	0	0	0
ENSG00000179546.4	2	2	1	22	23	5	5	3	8	6	3	11	0	0	3	7	8	9	19	17	5	218	163	5	2	4	2	286	313	181	17	6	0	0	0	0	0	0	0	0	0	0	0	0	0	6	0	3	0
ENSG00000215381.3	0	0	0	0	0	0	0	0	0	0	0	0	0	0	0	0	0	0	0	0	0	0	0	0	0	0	0	0	0	0	0	0	0	0	0	0	0	0	0	0	0	0	0	0	0	0	0	0	0
ENSG00000261326.4	0	0	0	5	3	0	0	0	0	0	0	0	5	3	3	1	8	0	1	2	7	5	1	2	11	3	0	0	2	0	1	0	0	0	0	0	0	0	0	0	0	0	0	1	0	1	4	1	4
ENSG00000284726.1	0	0	0	0	0	0	0	0	0	0	0	0	0	0	0	0	0	0	0	0	0	0	0	0	0	0	0	0	0	0	0	0	0	0	0	0	0	0	0	0	0	0	0	0	0	0	0	0	0
ENSG00000125944.20	6	13	12	1035	1020	209	282	155	133	248	61	262	2497	2433	2486	3430	3392	4768	3758	5305	2090	5770	2708	2331	2360	561	926	862	2447	1938	1076	1013	0	0	0	0	0	0	0	0	0	0	0	348	349	1077	1547	912	2077
ENSG00000125945.15	0	0	0	20	8	3	4	6	5	23	8	14	12	24	20	29	24	22	59	40	36	15	28	133	150	4	11	11	1	0	2	6	0	0	0	0	0	0	0	0	0	0	0	2	9	18	29	17	51
ENSG00000249087.7	0	0	0	0	0	0	0	0	1	0	0	1	1	0	2	1	7	4	26	17	5	13	44	9	2	0	2	1	3	0	1	0	0	0	0	0	0	0	0	0	0	0	0	0	0	0	2	1	0
ENSG00000201405.1	0	0	0	0	0	0	0	0	0	0	0	0	0	0	0	0	0	0	0	0	0	0	0	0	0	0	0	0	0	0	0	0	0	0	0	0	0	0	0	0	0	0	0	0	0	0	0	0	0
ENSG00000271420.1	0	0	0	0	0	0	0	0	0	0	0	0	0	0	0	0	0	0	0	0	0	0	0	0	0	0	0	0	0	0	0	0	0	0	0	0	0	0	0	0	0	0	0	0	0	0	0	0	0
ENSG00000204219.11	2350	1971	2631	15839	12390	800	900	706	591	788	198	559	664	740	713	773	940	55	114	47	202	42	123	531	587	125	307	95	9	3	166	60	0	0	0	0	0	0	0	0	0	0	0	181	239	231	128	236	264
ENSG00000232482.2	0	0	0	0	0	0	0	0	0	0	0	0	0	0	0	0	0	0	0	0	0	0	0	0	0	0	0	0	0	0	0	0	0	0	0	0	0	0	0	0	0	0	0	0	0	0	0	0	0
ENSG00000088280.19	10	39	15	1370	1979	136	141	119	216	319	69	182	1060	1107	1123	975	1488	180	487	172	586	157	763	3033	2783	179	576	361	750	617	179	201	0	0	0	0	0	0	0	0	0	0	0	13	24	180	189	229	353
ENSG00000007968.7	0	2	0	2	0	15	15	17	16	17	1	14	0	2	0	1	12	10	9	11	1	3	0	0	0	0	0	1	9	14	9	5	0	0	0	0	0	0	0	0	0	0	0	0	0	3	5	2	2
ENSG00000235052.1	0	0	0	0	0	0	0	0	0	0	0	0	0	0	0	0	0	0	0	0	0	0	0	0	0	0	0	0	0	0	0	0	0	0	0	0	0	0	0	0	0	0	0	0	0	0	0	0	0
ENSG00000117318.9	38	76	29	988	1574	174	159	257	150	140	34	73	78	55	65	1235	383	1580	823	751	761	548	604	355	317	62	134	83	269	515	142	50	0	0	0	0	0	0	0	0	0	0	0	1	1	16	41	28	65
ENSG00000285802.1	0	0	0	14	0	0	0	0	0	0	0	0	0	0	0	0	0	0	1	0	0	0	0	0	0	0	0	1	0	0	2	0	0	0	0	0	0	0	0	0	0	0	0	0	0	0	0	0	0
ENSG00000197880.8	1	0	0	49	8	0	0	1	0	0	0	0	0	0	0	4	0	9	0	0	0	4	0	0	0	0	1	0	0	1	0	0	0	0	0	0	0	0	0	0	0	0	0	0	0	0	0	0	0
ENSG00000229239.2	0	0	0	33	0	0	0	0	0	0	0	0	0	0	0	0	0	0	0	0	0	0	0	0	0	0	0	0	0	0	0	0	0	0	0	0	0	0	0	0	0	0	0	0	0	0	0	0	0
ENSG00000142676.14	365	337	323	13403	12040	717	704	496	376	600	159	662	16390	16158	15218	13359	28353	20639	20949	22367	20722	27235	31021	15612	13658	4720	12105	7004	20520	16598	11878	8652	0	0	0	4	1	0	0	0	0	0	0	1709	2747	8007	8747	8597	13510
ENSG00000236810.6	19	15	23	239	176	8	4	2	13	10	4	8	83	127	120	49	56	33	24	21	37	42	39	26	32	2	11	9	23	10	11	8	0	0	0	0	0	0	0	0	0	0	0	3	15	49	47	55	60
ENSG00000011007.12	149	165	298	12271	8750	519	614	513	541	934	231	596	4509	4452	4458	2611	2556	4224	2542	3396	2935	3661	1931	1937	2080	719	1886	1502	1368	1125	782	590	0	0	0	0	0	0	0	0	0	0	0	789	914	767	793	668	1363
ENSG00000057757.10	26	29	33	1541	1381	55	71	40	79	167	44	181	1458	1529	1462	1028	1647	1732	1205	1729	1519	1576	1126	858	838	347	756	585	1519	1277	512	411	0	0	0	0	0	0	0	0	0	0	0	305	357	466	513	445	778
ENSG00000011009.11	1056	1025	1028	9470	7986	1095	1242	1357	1939	1778	442	883	2354	2293	2386	2921	3167	2636	2806	3186	4702	3147	3112	1968	1782	735	1871	1023	1560	1266	790	661	0	0	0	0	0	0	0	0	0	0	0	21	53	201	183	270	468
ENSG00000117308.15	208	223	267	2184	1516	153	125	121	212	294	79	193	835	843	876	726	1006	1054	1758	1392	800	1618	1908	862	811	182	359	302	376	295	625	515	15	34	43	57	154	37	15	40	12	11	18	24	85	199	188	241	338
ENSG00000117305.15	512	557	498	9120	6922	73	77	38	199	434	84	377	2054	1981	1993	2354	2435	618	974	583	1218	697	1333	1051	1008	440	1373	902	530	487	444	397	0	0	0	0	0	0	0	0	0	0	0	641	587	779	430	945	977
ENSG00000179163.11	173	189	229	4739	4630	155	200	98	286	507	104	479	813	854	784	1599	1414	408	837	661	1122	859	1447	1435	1589	305	687	478	315	150	298	283	0	0	0	0	0	0	0	0	0	0	0	858	693	814	639	779	1266
ENSG00000188822.8	0	0	0	57	38	0	0	0	0	0	1	0	1	0	1	0	1	0	0	0	0	0	1	0	0	0	1	0	0	0	0	0	0	0	0	0	0	0	0	0	0	0	0	2	2	0	0	0	0
ENSG00000229106.1	0	0	0	17	2	0	0	0	0	0	0	0	0	0	0	1	1	0	0	3	0	0	0	0	0	0	0	0	1	0	2	0	0	0	0	0	0	0	0	0	0	0	0	0	1	1	4	4	2
ENSG00000232557.3	0	0	0	10	0	0	0	0	0	0	0	0	0	0	0	0	0	0	0	0	0	0	0	0	0	0	0	0	0	0	0	0	0	0	0	0	0	0	0	0	0	0	0	0	0	0	0	0	0
ENSG00000264926.1	0	0	0	7	0	0	0	0	0	0	0	0	0	0	0	0	0	0	0	0	0	0	0	0	0	0	0	0	0	0	0	0	0	0	0	0	0	0	0	0	0	0	0	0	0	0	0	0	0
ENSG00000230228.2	0	0	0	8	0	0	0	0	0	0	0	0	1	3	3	0	1	1	2	0	1	0	1	1	0	0	1	1	0	0	0	0	0	0	0	0	0	0	0	0	0	0	0	0	1	3	0	4	11
ENSG00000189266.13	8	20	10	2019	2500	132	167	88	135	287	63	240	2755	2706	2794	3570	4011	3129	3124	3550	2745	4840	3282	2283	2648	881	1521	1077	2763	1649	1584	1033	0	0	0	0	0	0	0	0	0	0	0	626	710	1877	2238	1648	2989
ENSG00000188529.15	92	141	144	5081	4273	769	862	576	332	629	133	497	3015	2967	3043	4721	4368	5346	4991	6241	4502	6781	4750	4731	5585	1252	2224	1690	7435	6265	2804	1949	4	13	22	15	19	28	4	13	3	12	11	1095	1092	2078	2673	1862	3826
ENSG00000215905.4	0	0	0	9	0	0	0	0	0	0	0	0	0	0	0	0	0	0	0	0	0	0	0	0	0	0	0	0	0	0	0	0	0	0	0	0	0	0	0	0	0	0	0	0	0	0	0	0	0
ENSG00000225315.2	0	0	0	9	2	0	2	1	0	0	0	0	0	0	0	0	0	1	0	0	1	0	0	0	0	1	1	0	1	0	0	0	0	0	0	0	0	0	0	0	0	0	0	0	0	1	0	1	0
ENSG00000142661.19	2	1	3	228	3	198	235	179	0	3	0	4	1	4	2	25	1	16	24	17	35	293	522	3	3	6	3	4	4	5	0	6	0	0	0	0	0	0	0	0	0	0	0	0	0	0	6	0	4
ENSG00000230703.1	0	0	0	9	0	0	0	0	0	0	0	0	0	0	0	0	0	0	0	0	0	0	0	0	0	0	0	0	0	0	0	0	0	0	0	0	0	0	0	0	0	0	0	0	0	0	0	0	0
ENSG00000142677.4	53	130	279	1026	295	87	109	114	189	186	37	100	202	256	233	503	80	75	195	106	60	178	229	30	38	114	59	285	5	9	0	3	0	0	0	0	0	0	0	0	0	0	0	5	13	3	0	1	1
ENSG00000185436.12	65	111	103	2925	1330	86	76	78	81	97	29	87	188	186	180	282	211	227	522	417	291	483	464	189	175	132	200	95	253	235	46	59	0	0	0	0	0	0	0	0	0	0	0	56	52	115	95	144	231
ENSG00000230023.2	0	0	0	13	0	1	0	0	0	0	0	0	0	0	0	0	0	0	0	0	0	0	0	0	0	1	0	1	0	0	0	0	0	0	0	0	0	0	0	0	0	0	0	0	0	0	0	0	0
ENSG00000232298.2	0	0	0	47	33	0	0	0	6	3	1	0	5	11	7	8	7	0	0	1	4	1	0	5	6	2	7	4	1	0	0	0	0	0	0	0	0	0	0	0	0	0	0	1	0	0	0	0	0
ENSG00000158055.15	2	13	5	223	151	0	0	1	5	14	2	5	5	10	13	32	24	32	38	6	24	49	10	18	27	5	8	52	57	30	109	59	0	0	0	0	0	0	0	0	0	0	0	7	4	2	13	4	10
ENSG00000001460.18	15	30	25	357	336	20	44	26	40	48	19	41	129	140	121	325	415	592	662	640	344	616	656	294	179	108	218	130	260	348	56	72	0	0	0	0	0	0	0	0	0	0	0	7	8	46	56	52	84
ENSG00000001461.17	11	17	12	719	558	44	58	34	218	352	86	251	670	729	695	1006	1325	1964	1701	1396	810	1237	1658	1516	1682	339	697	1245	231	269	620	935	0	0	0	0	0	0	0	0	0	0	0	61	76	614	650	544	1001
ENSG00000286061.1	3	0	2	39	9	1	1	0	1	2	0	3	7	1	2	5	4	0	6	6	3	6	7	1	0	2	5	1	1	6	0	2	0	0	0	0	0	0	0	0	0	0	0	0	1	9	0	7	6
ENSG00000117602.12	2	8	9	411	351	324	385	259	232	423	80	314	709	705	602	713	777	678	1529	1254	615	1619	1493	492	390	147	299	158	372	325	274	202	0	0	0	0	0	0	0	0	0	0	0	48	55	1112	583	1047	1129
ENSG00000264443.1	0	0	0	19	0	0	1	0	0	0	0	0	2	2	0	2	0	2	2	0	0	0	0	1	0	0	0	0	0	0	0	0	0	0	0	0	0	0	0	0	0	0	0	0	0	2	0	7	9
ENSG00000184454.7	9	12	14	138	76	22	25	16	0	1	0	1	18	19	22	67	133	27	61	7	28	23	50	52	7	11	31	11	27	6	13	19	0	0	0	0	0	0	0	0	0	0	0	9	11	278	80	275	172
ENSG00000227312.2	0	0	0	3	0	0	0	0	0	0	0	0	0	0	0	0	0	0	0	0	0	0	0	0	0	0	0	0	0	0	0	0	0	0	0	0	0	0	0	0	0	0	0	0	0	0	0	0	0
ENSG00000239106.1	0	0	0	2	0	0	0	0	0	0	0	0	0	1	0	0	0	0	0	0	0	0	0	0	0	0	0	0	0	0	0	0	0	0	0	0	0	0	0	0	0	0	0	0	0	0	0	0	0
ENSG00000133226.17	206	313	357	6292	4229	641	690	674	504	552	129	364	2310	2421	2449	2615	2896	4563	5219	5966	3131	5951	3829	3150	4076	580	1172	965	5204	3395	1560	939	0	0	0	0	0	0	0	0	0	0	0	275	312	404	495	339	708
ENSG00000284699.1	0	0	0	7	0	0	0	0	0	0	0	0	0	0	0	0	0	0	0	0	0	0	0	0	0	0	0	0	0	0	0	0	0	0	0	0	0	0	0	0	0	0	0	0	0	0	0	0	0
ENSG00000169504.15	49	49	47	1889	2270	1002	1059	703	723	1358	301	1039	4879	4827	4875	11044	10323	22170	20378	22015	12112	30822	27749	17363	17161	4139	8070	9223	13981	14336	6713	7794	50	638	431	514	1262	2087	305	1560	547	893	799	1812	2059	7404	7007	5681	10782
ENSG00000238482.1	0	0	0	4	0	0	0	0	0	0	0	0	0	0	0	0	0	0	0	0	0	0	0	0	0	0	0	0	0	0	0	0	0	0	0	0	0	0	0	0	0	0	0	0	0	0	0	0	0
ENSG00000020633.18	10	74	4	301	279	2	1	4	0	1	0	0	1	2	1	0	3	0	1	3	4	51	22	0	0	1	0	5	17	8	2	2	0	0	0	0	0	0	0	0	0	0	0	1	9	0	0	0	0
ENSG00000278034.1	0	0	0	0	0	0	0	0	0	0	0	0	0	0	0	0	0	0	0	0	0	0	0	0	0	0	1	0	0	0	0	0	0	0	0	0	0	0	0	0	0	0	0	0	0	0	0	0	0
ENSG00000229162.1	0	0	0	14	5	0	0	0	0	0	0	0	0	0	0	0	0	0	0	0	1	32	14	0	0	1	0	3	0	0	0	0	0	0	0	0	0	0	0	0	0	0	0	0	0	0	0	0	0
ENSG00000261025.1	0	0	0	34	0	0	0	0	0	0	0	0	0	0	0	0	0	0	0	0	0	0	0	0	0	0	1	1	0	0	0	0	0	0	0	0	0	0	0	0	0	0	0	0	0	0	0	0	0
ENSG00000264371.1	0	0	0	5	0	0	0	0	0	1	0	0	0	0	0	0	0	0	0	0	0	0	0	0	0	0	0	0	0	0	0	0	0	0	0	0	0	0	0	0	0	0	0	0	0	0	0	0	0
ENSG00000285823.1	0	0	0	18	0	0	0	0	0	0	0	0	0	0	0	0	0	0	0	0	0	0	0	0	0	0	0	0	0	0	0	0	0	0	0	0	0	0	0	0	0	0	0	0	0	0	0	0	0
ENSG00000233755.1	0	0	0	19	0	0	0	0	0	0	0	0	0	0	0	0	0	0	0	0	0	0	0	0	0	0	0	0	0	0	0	0	0	0	0	0	0	0	0	0	0	0	0	0	0	0	0	0	0
ENSG00000233419.3	0	0	0	8	0	1	1	1	0	0	0	0	0	0	0	0	0	0	0	0	0	0	0	0	0	0	0	1	0	0	0	0	0	0	0	0	0	0	0	0	0	0	0	0	0	0	0	1	0
ENSG00000231953.2	0	0	0	10	0	0	0	0	0	0	0	0	0	1	0	0	0	0	0	0	0	0	0	0	0	0	0	1	0	1	0	0	0	0	0	0	0	0	0	0	0	0	0	0	0	0	0	0	0
ENSG00000117614.10	6	7	9	522	513	16	25	17	31	36	17	63	1172	1149	1116	1600	1219	931	931	825	1272	1219	1429	1454	1335	423	751	522	781	720	732	618	0	0	0	0	0	0	0	0	0	0	0	323	255	549	641	477	941
ENSG00000284602.1	1	0	0	98	118	5	7	6	1	1	0	1	54	56	72	35	68	4	19	18	23	32	3	5	22	21	17	10	22	21	12	4	0	0	0	0	0	0	0	0	0	0	0	0	0	12	19	17	20
ENSG00000284657.1	0	0	1	17	1	0	0	1	0	0	0	0	8	2	12	2	3	1	0	1	3	3	0	3	3	1	1	0	1	2	2	0	0	0	0	0	0	0	0	0	0	0	0	0	1	1	2	0	3
ENSG00000117616.18	14	68	47	2570	1661	36	53	35	101	219	45	191	1215	1179	1222	1646	5250	1013	1425	1113	2977	2579	2154	2524	3545	739	670	503	557	296	533	380	0	0	0	0	0	0	0	0	0	0	0	296	370	1435	1243	1432	1978
ENSG00000272432.1	0	1	0	6	8	0	1	1	5	2	1	1	0	2	4	4	6	1	2	1	6	3	2	0	0	1	4	2	3	3	8	7	0	0	0	0	0	0	0	0	0	0	0	0	0	0	0	2	2
ENSG00000261349.1	0	0	0	8	5	0	0	4	0	5	4	1	2	0	0	19	33	0	6	3	6	14	10	18	43	3	1	2	11	13	2	1	0	0	0	0	0	0	0	0	0	0	0	0	0	7	2	3	8
ENSG00000187010.21	0	0	1	61	0	0	0	0	0	1	0	0	1	1	0	0	0	0	0	0	0	0	0	0	0	2	5	1	7	2	0	3	0	0	0	0	0	0	0	0	0	0	0	0	0	0	0	0	1
ENSG00000224183.1	2	1	1	8	21	0	0	0	1	1	0	3	2	2	2	6	6	0	6	1	1	0	10	10	13	0	1	0	0	1	1	0	0	0	0	0	0	0	0	0	0	0	0	6	14	13	6	9	11
ENSG00000259984.1	0	0	0	2	3	0	2	1	0	0	0	0	4	2	7	1	8	1	1	0	1	3	2	2	11	2	1	0	1	3	0	0	0	0	0	0	0	0	0	0	0	0	0	2	1	0	1	1	1
ENSG00000183726.11	45	69	71	3832	3638	298	316	189	206	456	111	364	1703	1594	1600	2985	3033	3184	2772	2372	3062	3738	3668	3137	3142	882	2115	1519	2031	1618	1551	1378	3	14	8	15	9	10	1	11	2	7	8	640	537	1534	1565	1421	2709
ENSG00000188672.18	0	3	0	113	35	1	1	0	4	9	1	0	12	21	13	6	2	5	5	0	1	4	4	2	3	0	5	5	5	1	2	3	0	0	0	0	0	0	0	0	0	0	0	2	3	2	3	6	11
ENSG00000238084.4	0	2	1	13	8	1	4	0	0	6	2	2	1	4	9	6	8	5	4	2	3	1	5	2	0	1	2	1	2	1	3	1	0	0	0	0	0	0	0	0	0	0	0	5	7	5	6	13	7
ENSG00000204178.11	210	291	322	7012	7999	183	233	139	212	294	56	208	2389	2432	2522	1994	2796	1203	1151	1048	1920	1646	1777	1204	1132	531	1294	769	471	453	616	495	0	0	0	0	0	0	0	0	0	0	0	976	801	683	821	720	1274
ENSG00000157978.12	289	372	349	5280	5371	150	165	141	230	265	65	139	826	780	806	590	1210	700	612	606	756	778	455	580	672	225	642	481	670	397	580	290	0	0	0	0	0	0	0	0	0	0	0	54	116	116	118	155	250
ENSG00000225643.1	1	0	0	14	5	0	0	1	0	0	0	0	1	6	1	0	0	1	0	2	0	2	2	0	0	0	3	1	2	1	2	4	0	0	0	0	0	0	0	0	0	0	0	0	1	1	0	3	1
ENSG00000117643.14	561	506	1948	10037	4678	3	4	5	138	157	42	134	176	245	219	86	246	21	6	5	112	7	14	342	1356	37	76	46	456	281	203	146	0	0	0	0	0	0	0	0	0	0	0	126	200	169	228	199	522
ENSG00000233478.1	0	0	0	26	0	0	0	0	0	0	0	0	0	0	0	0	0	0	0	0	0	0	0	0	0	0	0	0	7	0	2	1	0	0	0	0	0	0	0	0	0	0	0	0	0	0	0	0	0
ENSG00000162430.17	133	495	266	5993	8909	457	503	467	1044	1227	281	832	777	676	774	1070	1730	3493	3175	2568	1951	3933	4928	2939	3097	283	607	339	2589	2441	1008	738	0	0	0	0	0	0	0	0	0	0	0	12	38	201	210	254	389
ENSG00000255054.3	0	0	0	0	0	0	0	0	0	0	0	0	0	0	0	0	0	0	0	0	0	0	0	0	0	0	0	0	0	0	0	0	0	0	0	0	0	0	0	0	0	0	0	0	0	0	0	0	0
ENSG00000228172.5	14	9	20	145	106	7	14	9	4	9	1	14	65	63	33	35	40	5	24	13	22	6	16	33	37	9	10	7	4	4	4	7	0	0	0	0	0	0	0	0	0	0	0	0	3	5	5	9	10
ENSG00000117640.18	454	612	563	9295	7318	390	399	314	797	1148	266	733	1502	1474	1588	1205	1620	1074	1157	1092	1193	1236	1615	1242	1589	255	593	433	344	301	622	536	0	0	0	0	0	0	0	0	0	0	0	270	312	725	748	707	1125
ENSG00000272478.1	0	0	0	0	0	0	0	0	0	0	0	0	0	0	0	0	0	0	0	0	0	0	0	0	0	0	0	0	0	0	0	0	0	0	0	0	0	0	0	0	0	0	0	0	0	0	0	0	0
ENSG00000127423.10	0	2	1	27	3	74	104	72	15	30	10	26	2	3	5	8	36	188	120	205	33	215	31	9	1	5	11	19	662	689	67	44	0	0	0	0	0	0	0	0	0	0	0	1	0	64	67	48	81
ENSG00000236528.1	0	0	0	21	13	1	2	0	1	2	2	2	6	6	5	1	7	3	7	1	2	4	0	0	3	0	0	0	0	0	0	0	0	0	0	0	0	0	0	0	0	0	0	0	0	1	1	0	3
ENSG00000182749.5	52	139	43	534	299	187	191	165	15	22	1	7	129	103	111	201	269	555	668	618	325	849	885	372	424	42	162	70	287	202	294	149	0	0	0	0	0	0	0	0	0	0	0	7	12	230	179	303	384
ENSG00000207302.1	0	0	0	3	0	0	0	0	0	0	0	0	0	0	0	0	0	0	0	0	0	0	0	0	0	0	0	0	0	0	0	0	0	0	0	0	0	0	0	0	0	0	0	0	0	0	0	0	0
ENSG00000117632.23	25	82	41	449	606	1828	2016	1332	411	929	208	632	266	273	278	1736	2350	6752	6916	7677	3640	13918	8163	2973	1587	431	806	860	13435	10324	3570	4211	0	2	1	228	92	623	100	626	92	149	83	110	73	4654	6893	3888	9396
ENSG00000229786.1	0	0	0	5	0	0	0	0	0	0	0	0	0	0	0	0	0	0	0	0	0	0	0	0	0	0	0	0	1	0	1	2	0	0	0	0	0	0	0	0	0	0	0	0	0	0	0	0	0
ENSG00000223624.1	0	0	0	5	0	0	0	0	0	0	0	0	0	0	0	0	0	0	0	0	0	0	0	0	0	0	0	0	0	0	2	0	0	0	0	0	0	0	0	0	0	0	0	0	0	0	0	1	0
ENSG00000283938.1	0	0	0	0	0	0	0	0	0	0	0	0	0	0	0	0	0	0	0	0	0	0	0	0	0	0	0	0	0	0	0	0	0	0	0	0	0	0	0	0	0	0	0	0	0	0	0	0	0
ENSG00000158006.14	55	72	63	2217	1499	60	94	54	188	343	68	280	1184	1103	1182	1493	1570	771	724	752	894	819	543	577	591	380	970	588	323	300	152	108	0	0	0	0	0	0	0	0	0	0	0	195	284	393	360	373	622
ENSG00000207237.1	0	0	0	4	0	0	0	0	0	0	0	0	0	0	0	0	0	0	0	0	0	0	0	0	0	0	0	0	0	0	0	0	0	0	0	0	0	0	0	0	0	0	0	0	0	0	0	0	0
ENSG00000252190.1	0	0	0	1	0	0	0	0	0	0	0	0	0	0	0	0	0	0	0	0	0	0	0	0	0	0	0	0	0	0	0	0	0	0	0	0	0	0	0	0	0	0	0	0	0	0	0	0	0
ENSG00000252691.1	0	0	0	0	0	0	0	0	0	0	0	0	0	0	0	0	0	0	0	0	0	0	0	0	0	0	0	1	0	0	0	0	0	0	0	0	0	0	0	0	0	0	0	0	0	0	0	0	0
ENSG00000158008.10	1	0	0	78	5	8	18	5	7	6	1	3	5	3	5	0	0	115	2	1	1	126	42	0	1	14	25	20	31	64	13	10	0	0	0	0	2	2	0	0	0	1	0	0	0	3	15	7	22
ENSG00000158014.15	0	0	1	61	3	0	0	0	0	0	0	0	28	18	19	299	200	0	1	0	1	0	1	5	14	109	20	15	19	25	31	49	0	0	0	0	0	0	0	0	0	0	0	0	0	8	5	6	21
ENSG00000284309.1	0	0	0	17	0	0	0	0	0	0	0	0	0	3	0	1	2	0	0	0	0	0	0	0	0	3	0	0	1	0	0	0	0	0	0	0	0	0	0	0	0	0	0	0	0	1	0	0	1
ENSG00000158022.6	0	0	0	40	0	0	0	0	0	1	1	1	1	0	0	7	2	0	0	0	1	0	0	1	0	10	1	1	1	5	98	99	0	0	0	0	0	0	0	0	0	0	0	0	1	28	35	23	97
ENSG00000175087.10	1	0	2	213	167	15	24	12	37	68	9	58	509	554	505	605	450	294	249	323	159	342	162	137	167	122	142	172	156	172	138	116	0	0	0	0	0	0	0	0	0	0	0	232	204	288	378	275	523
ENSG00000197245.6	2	1	1	47	65	0	0	0	0	1	0	0	1	2	0	7	5	17	2	2	8	4	4	5	3	10	1	1	3	10	1	1	0	0	0	0	0	0	0	0	0	0	0	2	2	0	6	3	10
ENSG00000282872.1	0	0	0	14	0	0	0	0	0	0	0	0	0	0	0	0	0	0	0	0	0	0	0	0	0	0	1	0	0	0	0	0	0	0	0	0	0	0	0	0	0	0	0	0	0	0	1	0	0
ENSG00000236782.7	0	2	0	33	3	0	0	0	0	0	0	0	2	0	0	0	0	1	0	0	3	0	0	0	0	1	2	1	11	19	1	3	0	0	0	0	0	0	0	0	0	0	0	0	0	0	3	1	3
ENSG00000142684.9	441	235	315	5122	5200	229	232	287	304	290	90	132	390	355	431	394	601	600	476	734	487	485	394	258	235	0	0	0	0	0	0	0	0	0	0	0	0	0	0	0	0	0	0	2	3	16	20	23	39
ENSG00000142675.18	58	34	16	611	378	46	65	51	4	1	1	2	88	74	75	234	197	106	315	245	155	575	584	357	225	67	169	106	242	293	47	92	0	0	0	0	0	0	0	0	0	0	0	1	3	7	8	19	33
ENSG00000188782.8	0	0	0	44	2	0	0	0	0	0	0	0	0	0	0	1	0	0	0	0	0	1	0	0	0	0	0	1	9	13	1	0	0	0	0	0	0	0	0	0	0	0	0	0	0	0	0	0	0
ENSG00000236155.6	2	8	1	224	142	5	3	2	0	0	0	0	107	137	140	51	120	1	7	8	26	12	6	6	8	10	44	24	50	46	2	3	0	0	0	0	0	0	0	0	0	0	0	16	14	17	4	27	14
ENSG00000278572.1	0	0	0	14	0	0	0	0	0	0	0	0	1	0	0	3	1	0	2	0	0	1	2	1	0	0	0	0	0	0	0	0	0	0	0	0	0	0	0	0	0	0	0	0	0	0	1	7	4
ENSG00000130695.15	17	43	33	819	708	198	233	180	220	380	82	284	701	618	687	401	841	638	569	789	478	951	517	270	324	138	244	491	1542	1202	162	103	0	0	0	0	0	0	0	0	0	0	0	44	51	292	373	266	541
ENSG00000270733.1	0	0	0	9	0	0	0	0	0	0	0	0	0	0	0	0	0	0	0	0	0	0	0	0	0	0	1	0	2	1	0	0	0	0	0	0	0	0	0	0	0	0	0	0	0	0	0	0	0
ENSG00000142669.15	497	874	790	12571	19528	415	418	502	2574	2593	619	1451	1309	1255	1266	3742	3633	9488	9471	8296	9038	12976	11438	3569	2410	656	3398	984	526	507	1498	712	0	0	0	0	0	0	0	0	0	0	0	26	46	384	290	362	586
ENSG00000158062.20	101	130	79	938	910	51	72	66	125	177	50	134	250	263	258	709	770	331	452	389	640	523	571	418	475	194	245	185	216	197	123	105	0	0	0	0	0	0	0	0	0	0	0	3	11	18	38	36	78
ENSG00000169442.9	6	41	1	223	406	0	2	0	3	6	3	3	0	0	3	0	10	0	1	0	6	3	6	1	1	2	1	2	9	11	0	0	0	0	1	3	3	8	1	4	1	0	0	18	13	4	4	0	1
ENSG00000176092.15	0	2	0	123	4	10	11	15	11	25	3	21	147	131	112	856	527	72	127	89	111	274	40	22	20	168	154	169	322	418	79	60	0	0	0	0	0	0	0	0	0	0	0	0	0	25	21	36	54
ENSG00000225854.2	0	0	0	3	0	0	0	0	0	0	0	0	0	0	0	0	0	0	0	0	0	0	0	0	0	6	2	2	0	1	1	0	0	0	0	0	0	0	0	0	0	0	0	0	0	0	0	0	0
ENSG00000176083.17	0	5	0	91	28	0	0	1	0	0	0	0	0	0	0	0	0	0	0	0	0	0	0	0	0	0	0	1	0	1	0	0	0	0	0	0	0	0	0	0	0	0	0	0	0	0	0	0	0
ENSG00000131914.11	74	193	42	37	0	3	6	4	1	1	0	0	0	0	0	1	0	2	1	1	1	10	1	0	0	80	100	362	48703	39195	1489	244	0	0	0	0	0	0	0	0	0	0	0	26	11	1178	822	1168	2100
ENSG00000117682.17	110	109	107	2703	2655	199	206	202	364	503	119	361	1724	1644	1683	1721	2347	1814	1370	1441	1878	1701	1374	1033	1017	644	1579	1034	1002	838	700	462	2	23	29	29	72	123	28	96	14	29	31	72	155	324	347	318	619
ENSG00000223583.1	0	0	0	5	2	0	1	0	0	0	0	0	1	1	1	0	0	0	0	0	0	1	0	0	0	0	1	1	2	2	2	3	0	0	0	0	0	0	0	0	0	0	0	1	0	1	2	4	6
ENSG00000225891.2	1	0	0	37	16	0	5	1	2	4	1	0	4	3	1	0	1	2	3	3	1	6	0	3	3	4	4	1	2	4	5	3	0	0	0	0	0	0	0	0	0	0	0	1	3	5	11	5	11
ENSG00000198830.11	445	940	1262	11709	10178	1236	1295	1212	1242	1633	422	1616	633	615	593	693	2019	5813	4444	5368	1514	5981	2333	905	1219	192	464	574	3684	3050	2817	2329	0	0	0	0	0	0	0	0	0	0	0	159	330	1479	2266	1356	2985
ENSG00000224129.1	0	0	0	0	0	0	0	0	0	0	0	0	0	0	0	0	0	0	0	0	0	0	0	0	0	0	0	0	0	0	0	0	0	0	0	0	0	0	0	0	0	0	0	0	0	0	0	0	0
ENSG00000117676.14	26	41	6	471	419	102	127	76	192	355	74	269	703	689	714	715	1322	596	1302	1153	490	1254	1061	709	512	151	506	291	1054	579	195	139	0	0	0	0	0	0	0	0	0	0	0	18	29	131	110	191	253
ENSG00000238705.1	0	0	0	0	0	0	0	0	0	0	0	0	0	0	0	0	0	0	0	0	0	0	0	0	0	0	0	0	0	0	0	0	0	0	0	0	0	0	0	0	0	0	0	0	0	0	0	0	0
ENSG00000243905.3	0	0	0	0	0	0	0	0	0	0	0	0	0	0	0	0	0	0	0	0	0	0	0	0	0	0	0	0	0	0	0	0	0	0	0	0	0	0	0	0	0	0	0	0	0	0	0	0	0
ENSG00000252802.1	0	0	0	0	0	0	0	0	0	0	0	0	0	0	0	0	0	0	0	0	0	0	0	0	0	0	0	0	0	0	0	0	0	0	0	0	0	0	0	0	0	0	0	0	0	0	0	0	0
ENSG00000252429.2	0	0	0	0	0	0	0	0	0	0	0	0	0	0	0	0	0	0	0	0	0	0	0	0	0	0	0	0	0	0	0	0	0	0	0	0	0	0	0	0	0	0	0	0	0	0	0	0	0
ENSG00000229247.2	0	0	0	0	0	0	0	0	0	0	0	0	0	0	0	0	0	0	0	0	0	0	0	0	0	0	0	0	0	0	0	0	0	0	0	0	0	0	0	0	0	0	0	0	0	0	0	0	0
ENSG00000238316.1	0	0	0	0	0	0	0	0	0	0	0	0	0	0	0	0	0	0	0	0	0	0	0	0	0	0	0	0	0	0	0	0	0	0	0	0	0	0	0	0	0	0	0	0	0	0	0	0	0
ENSG00000235069.2	0	0	0	0	0	0	0	0	0	0	0	0	0	0	0	0	0	0	0	0	0	0	0	0	0	0	0	0	0	0	0	0	0	0	0	0	0	0	0	0	0	0	0	0	0	0	0	0	0
ENSG00000260063.1	4	1	6	79	62	2	4	0	11	11	2	4	13	18	25	24	12	18	21	16	6	15	11	0	10	9	4	6	6	7	12	15	0	0	0	0	0	0	0	0	0	0	0	1	3	7	8	3	11
ENSG00000117713.20	271	733	761	8358	7216	1293	1525	1382	761	1027	241	792	3570	3613	3876	3050	2148	3051	3901	3822	2461	3580	2475	3232	3445	704	2157	1420	2997	3726	1343	1201	0	0	0	0	0	0	0	0	0	0	0	147	228	253	445	312	743
ENSG00000060642.10	255	362	358	6458	4655	190	179	137	367	480	92	287	568	635	641	661	951	315	395	293	410	360	464	409	627	132	200	186	284	274	194	130	0	0	0	0	0	0	0	0	0	0	0	95	149	202	198	208	312
ENSG00000241188.3	0	0	0	5	3	0	0	0	0	0	0	0	2	4	3	1	0	0	0	0	0	0	0	1	0	0	0	0	0	0	0	0	0	0	0	0	0	0	0	0	0	0	0	0	0	0	0	0	0
ENSG00000287810.1	0	0	0	1	0	0	0	0	0	0	0	0	1	0	0	0	0	0	0	0	0	0	0	1	0	0	0	0	0	0	0	0	0	0	0	0	0	0	0	0	0	0	0	0	0	0	0	0	0
ENSG00000204160.12	248	499	687	3144	2633	310	357	318	390	547	152	332	1214	1207	1255	1300	2226	1202	762	946	844	1417	1080	596	672	517	468	516	900	704	500	486	0	0	0	0	0	0	0	0	0	0	0	27	34	139	188	191	308
ENSG00000175793.12	8	6	27	217	528	80	82	103	1072	984	269	581	350	266	235	1070	1186	768	1246	1307	268	5655	1541	115	7	511	327	231	31	28	176	324	3	22	2	5	4	0	0	0	0	0	0	0	0	54	37	61	84
ENSG00000142751.15	58	85	96	1757	1694	152	196	154	204	248	62	156	1155	1159	1198	1155	1595	1177	1466	1423	1390	1526	1324	1199	1308	315	679	403	517	505	462	370	0	0	0	0	0	0	0	0	0	0	0	111	144	303	313	316	519
ENSG00000226698.1	0	0	0	7	0	0	0	0	0	0	0	0	0	0	0	0	0	0	0	0	0	0	0	0	0	0	0	0	0	0	0	0	0	0	0	0	0	0	0	0	0	0	0	0	0	0	0	0	0
ENSG00000198746.13	24	36	35	550	450	58	62	54	40	74	19	36	569	574	547	404	562	325	327	367	369	431	349	240	285	98	262	209	323	284	200	180	0	0	0	0	0	0	0	0	0	0	0	13	23	62	63	71	139
ENSG00000090273.14	255	207	152	5464	7545	507	624	456	273	508	110	536	6733	6310	6297	4424	7913	6191	7062	8932	7152	7838	3931	2445	2193	1512	4676	3153	3678	2749	899	798	0	0	0	0	0	0	0	0	0	0	0	172	282	514	499	538	1065
ENSG00000131910.5	2062	1645	2696	12947	8562	1104	1257	1111	14	34	2	9	200	254	215	254	108	12	140	33	417	1	2	44	7	82	608	66	0	3	4	1	0	0	0	0	0	0	0	0	0	0	0	25	134	44	112	76	246
ENSG00000175707.9	57	79	92	455	409	24	39	18	0	0	0	0	40	41	51	76	172	79	54	16	20	75	33	69	42	16	48	25	305	342	84	98	0	0	0	0	0	0	0	0	0	0	0	11	5	64	47	62	109
ENSG00000172746.6	1	1	2	10	0	0	0	1	1	0	0	1	0	0	0	0	2	1	0	0	2	1	0	3	0	1	1	0	2	2	3	2	0	0	0	0	0	0	0	0	0	0	0	1	0	4	3	2	2
ENSG00000224064.1	0	0	0	4	0	0	0	0	0	0	0	0	0	0	0	0	0	0	0	0	0	0	0	0	0	0	0	0	0	0	1	0	0	0	0	0	0	0	0	0	0	0	0	0	0	1	0	0	0
ENSG00000225294.1	0	0	0	9	0	0	0	0	0	0	0	0	1	1	0	4	1	1	2	0	3	0	1	0	0	0	1	0	2	0	4	0	0	0	0	0	0	0	0	0	0	0	0	3	6	8	3	10	10
ENSG00000253368.4	2	62	6	212	774	717	905	651	2145	2218	601	1280	2923	2841	2769	5770	8619	1857	7932	5718	6386	2336	2263	4399	2386	1134	4402	1651	985	939	180	439	0	0	0	0	0	0	0	0	0	0	0	46	33	723	391	734	921
ENSG00000158246.8	3	5	3	49	10	2	0	1	0	0	0	1	17	13	7	110	155	43	79	152	8	108	90	188	199	38	44	69	3356	2908	681	767	0	0	0	0	0	0	0	0	0	0	0	1	1	102	50	111	143
ENSG00000090020.11	50	103	124	1009	1553	139	135	170	556	531	149	310	304	318	343	387	507	2434	1518	1735	626	2500	2289	986	1145	115	333	216	810	627	578	460	0	0	0	0	0	0	0	0	0	0	0	6	6	29	25	27	72
ENSG00000229985.2	0	0	0	6	0	0	0	0	0	0	0	0	0	0	0	0	0	0	0	0	0	0	0	0	0	1	0	0	0	0	0	0	0	0	0	0	0	0	0	0	0	0	0	0	0	0	0	0	0
ENSG00000214973.3	0	0	0	17	4	2	1	0	0	2	0	1	1	1	5	2	3	3	1	4	2	2	2	1	2	5	2	1	10	6	9	2	0	0	0	0	0	0	0	0	0	0	0	4	4	1	5	3	6
ENSG00000225159.1	2	3	4	20	17	16	19	16	5	3	4	4	4	8	12	10	13	24	15	29	11	20	12	5	5	10	14	25	105	70	29	16	0	0	0	0	0	0	0	0	0	0	0	4	5	23	17	16	30
ENSG00000225990.2	0	0	0	5	0	0	0	0	0	0	0	0	0	0	0	0	0	0	0	1	0	0	0	0	1	0	0	0	0	0	0	0	0	0	0	0	0	0	0	0	0	0	0	0	0	0	0	0	0
ENSG00000224311.1	0	0	0	9	0	0	0	0	0	0	0	0	0	0	0	0	0	0	0	0	0	0	0	0	0	0	0	0	0	0	1	0	0	0	0	0	0	0	0	0	0	0	0	0	0	0	0	0	0
ENSG00000142784.16	470	913	1162	9575	7243	296	319	293	654	608	135	408	1489	1531	1450	1614	2384	899	1097	830	941	1120	1770	1313	1329	404	836	660	629	651	600	448	7	27	28	14	43	54	8	42	15	31	18	37	64	139	199	151	395
ENSG00000252098.1	0	0	0	0	0	0	0	0	0	0	0	0	0	0	0	0	0	0	0	0	0	0	0	0	0	0	0	0	0	0	0	0	0	0	0	0	0	0	0	0	0	0	0	0	0	0	0	0	0
ENSG00000243659.1	0	0	0	10	0	0	0	0	0	0	0	1	4	3	4	0	0	0	1	0	3	1	2	1	6	0	1	1	0	0	0	0	0	0	0	0	0	0	0	0	0	0	0	0	0	2	4	2	7
ENSG00000186501.14	310	364	378	4108	4370	194	259	202	251	340	85	220	743	745	766	768	1383	1011	880	994	1249	1135	1326	935	851	216	616	397	392	512	348	348	0	0	0	0	0	0	0	0	0	0	0	9	22	82	90	102	179
ENSG00000206888.1	0	0	0	1	0	1	0	0	0	0	0	0	4	1	1	1	1	0	0	0	2	0	0	1	2	0	0	0	1	2	1	0	0	0	0	0	0	0	0	0	0	0	0	0	0	2	1	0	1
ENSG00000241547.1	3	0	1	28	30	10	6	4	3	17	3	12	21	19	12	18	8	25	19	22	8	13	12	8	22	3	8	8	9	7	10	1	0	0	0	0	0	0	0	0	0	0	0	2	4	10	13	16	22
ENSG00000142765.18	3	12	1	152	129	74	107	88	327	351	87	185	8	1	3	5	4	25	127	57	13	324	1335	39	34	4	9	10	276	299	325	244	0	2	0	54	128	19	3	12	0	1	1	1	0	29	45	34	68
ENSG00000142733.17	25	48	52	1131	1164	23	14	28	313	330	124	254	199	194	185	174	179	491	608	419	393	457	872	541	512	115	194	88	173	164	309	236	0	0	0	0	0	0	0	0	0	0	0	4	8	31	53	49	80
ENSG00000142748.12	137	471	20	6469	8182	0	0	0	0	0	0	0	0	0	0	38	30	36	6	3	204	17	1	0	0	3	13	13	6	6	1	1	0	0	0	0	0	0	0	0	0	0	0	135	205	15	0	12	2
ENSG00000174950.11	0	0	0	21	3	0	0	0	0	1	0	0	0	0	0	1	2	0	2	0	3	5	0	3	0	1	4	0	23	20	0	1	0	0	0	0	0	0	0	0	0	0	0	0	0	0	2	1	1
ENSG00000231207.1	0	0	0	3	0	0	0	0	0	0	0	0	0	0	0	0	0	0	0	0	0	0	0	0	0	0	0	1	0	0	0	0	0	0	0	0	0	0	0	0	0	0	0	0	0	0	0	0	0
ENSG00000181773.7	4	5	0	48	78	57	61	53	9	8	4	2	0	0	0	3	4	112	68	110	52	71	53	11	3	3	5	7	202	134	19	9	0	0	0	0	0	0	0	0	0	0	0	1	0	6	4	5	1
ENSG00000158195.11	162	319	351	8380	8008	908	1009	887	1177	1580	386	1096	3196	3208	3040	3928	4300	4432	5019	4429	3534	5064	5553	3499	3330	928	2426	1615	2995	3372	1694	1289	0	0	0	0	0	0	0	0	0	0	0	227	255	633	654	571	1035
ENSG00000241169.1	0	0	0	9	0	0	0	0	0	0	0	0	0	0	0	0	0	0	0	0	0	0	0	0	0	0	0	0	0	0	0	0	0	0	0	0	0	0	0	0	0	0	0	0	0	0	0	0	0
ENSG00000237429.1	1	0	0	12	2	0	0	0	0	0	0	1	0	0	0	0	0	0	1	0	0	0	0	0	0	0	0	0	2	0	3	2	0	0	0	0	0	0	0	0	0	0	0	0	0	3	0	2	2
ENSG00000126705.15	172	527	1492	4904	3256	257	312	293	876	934	242	582	661	683	640	540	560	513	826	783	521	679	1229	1172	1579	187	229	187	271	318	280	291	0	0	0	0	0	0	0	0	0	0	0	7	11	71	87	71	166
ENSG00000000938.13	9	34	11	1096	792	0	1	0	2	8	3	8	12	5	6	10	22	0	0	0	1	0	0	0	2	1	2	3	3	3	0	0	1	0	1	1	1	0	2	0	0	0	0	39	25	0	0	0	1
ENSG00000235912.1	0	0	0	2	0	0	1	0	0	0	0	0	3	3	3	4	6	4	8	7	5	5	8	0	1	2	4	8	11	9	15	9	0	0	0	0	0	0	0	0	0	0	0	1	4	7	8	16	21
ENSG00000233975.1	0	0	0	15	0	0	0	0	0	0	0	0	0	0	0	1	0	0	0	0	0	0	0	1	0	0	0	1	1	0	0	0	0	0	0	0	0	0	0	0	0	0	0	0	0	1	0	0	0
ENSG00000126709.15	66	119	47	1055	915	24	14	17	280	522	126	310	439	269	408	670	920	65	82	34	233	170	675	551	378	212	275	300	46	65	229	361	16	27	61	67	201	58	15	48	43	57	112	26	93	57	35	40	74
ENSG00000225886.3	0	0	0	33	0	0	0	0	0	0	0	0	0	0	0	0	0	0	0	0	0	0	0	0	0	0	2	2	0	0	0	2	0	0	0	0	0	0	0	0	0	0	0	0	0	0	0	0	0
ENSG00000206767.1	0	0	0	6	0	0	0	0	0	0	0	0	0	0	0	0	0	0	0	0	0	0	0	0	0	0	0	0	0	0	0	0	0	0	0	0	0	0	0	0	0	0	0	0	0	0	0	0	0
ENSG00000226662.2	0	0	0	6	0	0	0	0	0	0	0	0	0	0	0	0	0	0	0	0	0	0	0	0	0	0	0	0	0	0	0	0	0	0	0	0	0	0	0	0	0	0	0	0	0	0	0	0	0
ENSG00000207095.1	0	0	0	7	0	0	0	0	0	0	0	0	0	0	0	0	0	0	0	0	0	0	0	0	0	0	0	0	0	0	0	0	0	0	0	0	0	0	0	0	0	0	0	0	0	0	0	0	0
ENSG00000287244.1	0	0	0	10	2	0	0	0	0	0	0	0	0	0	1	0	0	0	0	0	0	0	0	0	0	0	0	0	0	0	0	0	0	0	0	0	0	0	0	0	0	0	0	0	0	0	0	0	2
ENSG00000009780.15	20	8	30	470	481	49	45	23	40	55	13	39	269	284	322	290	249	291	199	200	173	335	285	188	200	65	69	99	333	244	92	76	0	0	0	0	0	0	0	0	0	0	0	76	89	138	161	134	260
ENSG00000231344.1	0	0	0	7	0	0	0	0	0	0	0	0	10	3	8	4	13	5	4	1	8	8	4	0	0	2	3	3	1	1	1	1	0	0	0	0	0	0	0	0	0	0	0	0	4	2	1	0	1
ENSG00000230833.1	0	0	0	4	0	0	0	0	0	0	0	0	7	8	4	0	0	0	0	0	0	0	0	0	0	0	0	1	0	0	0	0	0	0	0	0	0	0	0	0	0	0	0	0	0	0	1	0	2
ENSG00000117758.14	16	25	69	2711	2177	93	100	63	211	396	88	311	2673	2643	2663	6547	3557	2677	1888	1902	2169	2739	2961	1950	2068	1885	1954	1545	361	343	1094	2346	0	0	0	0	0	0	0	0	0	0	0	522	604	1001	850	981	1443
ENSG00000269971.1	0	0	0	10	11	0	0	0	0	0	1	1	19	6	13	2	0	1	0	0	1	0	4	0	1	1	2	2	0	1	1	0	0	0	0	0	0	0	0	0	0	0	0	1	3	0	3	4	1
ENSG00000270031.1	0	0	0	4	1	0	0	0	0	0	0	0	7	3	3	9	6	5	1	0	8	9	8	4	7	4	3	1	2	1	1	1	0	0	0	0	0	0	0	0	0	0	0	2	2	2	2	3	1
ENSG00000223062.1	0	0	0	1	0	0	0	0	0	0	0	0	0	3	1	0	0	0	0	0	0	0	0	0	0	0	0	1	0	0	0	0	0	0	0	0	0	0	0	0	0	0	0	0	0	0	1	0	0
ENSG00000286433.1	0	0	0	12	0	0	0	0	0	0	0	0	2	1	0	1	1	0	0	1	0	0	0	0	0	0	0	7	2	1	1	0	0	0	0	0	0	0	0	0	0	0	0	0	0	0	0	0	0
ENSG00000117751.18	46	45	57	1472	1441	341	440	286	220	313	86	256	1285	1304	1294	1788	1631	2213	1806	2232	2277	2788	1983	1300	1260	410	774	691	1436	1188	644	529	0	0	0	0	0	0	0	0	0	0	0	268	293	708	899	680	1307
ENSG00000252947.1	0	0	0	2	0	0	0	0	0	0	0	0	36	45	27	1	0	0	2	3	5	5	0	3	0	0	1	0	0	2	0	1	0	0	0	0	0	0	0	0	0	0	0	26	22	7	9	4	19
ENSG00000130775.16	78	99	13	1328	1281	5	12	5	1	1	1	0	9	6	11	9	10	132	135	60	25	249	208	128	94	6	13	8	380	249	11	5	0	0	0	0	0	0	0	0	0	0	0	47	95	6	12	11	13
ENSG00000117748.10	28	64	62	1310	1349	197	212	152	163	202	40	146	736	699	737	1450	916	1369	948	1385	726	1302	694	941	1189	473	465	421	1816	1597	461	395	0	0	0	0	0	0	0	0	0	0	0	184	204	387	572	351	863
ENSG00000130768.15	8	2	4	138	59	2	4	5	17	13	4	8	26	36	31	417	243	165	90	48	101	240	101	119	44	47	186	90	616	579	57	44	0	0	0	0	0	0	0	0	0	0	0	1	0	36	34	53	99
ENSG00000227050.1	0	0	0	36	7	0	1	0	0	0	0	0	1	1	2	1	1	1	0	0	1	1	1	0	1	0	1	0	2	4	1	1	0	0	0	0	0	0	0	0	0	0	0	0	0	1	0	0	0
ENSG00000158156.8	105	146	155	2655	2843	78	71	63	153	172	55	119	308	348	341	394	747	358	245	241	260	359	343	234	232	107	216	115	423	274	212	170	0	0	0	0	0	0	0	0	0	0	0	23	24	105	80	135	234
ENSG00000158161.16	43	60	34	1523	1277	182	218	155	130	209	49	121	1516	1440	1553	686	1045	1374	1162	1356	1174	1768	1023	980	1193	244	375	310	1100	748	225	179	0	0	0	0	0	0	0	0	0	0	0	183	182	429	535	408	858
ENSG00000238231.2	0	0	0	14	7	1	0	0	0	1	0	0	10	10	12	0	0	2	1	2	2	0	0	3	0	0	0	1	0	0	0	0	0	0	0	0	0	0	0	0	0	0	0	0	0	0	0	0	0
ENSG00000240750.3	0	0	0	3	0	0	0	0	0	1	0	2	7	11	8	0	0	1	3	2	0	2	1	2	9	0	0	0	0	0	2	0	0	0	0	0	0	0	0	0	0	0	0	1	2	2	1	0	4
ENSG00000228589.3	1	1	0	38	58	2	7	1	1	7	1	2	11	16	6	18	25	15	9	24	11	29	13	17	14	10	40	19	29	23	18	10	0	0	0	0	0	0	0	0	0	0	0	7	15	11	15	25	33
ENSG00000228943.1	0	0	0	9	0	0	0	0	0	0	0	0	0	0	0	0	0	0	0	0	0	0	0	0	0	0	0	0	0	0	0	0	0	0	0	0	0	0	0	0	0	0	0	0	0	0	0	0	0
ENSG00000214812.3	0	0	0	7	0	0	0	0	0	0	0	0	0	0	1	2	0	1	0	0	1	0	1	1	0	0	1	0	0	0	0	0	0	0	0	0	0	0	0	0	0	0	0	1	1	1	2	1	1
ENSG00000253005.1	0	0	0	4	0	0	0	0	0	0	0	0	0	0	0	0	0	0	0	0	0	0	0	0	0	0	0	0	0	0	0	0	0	0	0	0	0	0	0	0	0	0	0	0	0	0	0	0	0
ENSG00000169403.12	7	30	3	328	216	5	6	3	3	5	4	2	17	19	26	25	14	26	44	7	24	109	14	9	1	6	9	11	43	31	3	5	0	0	0	0	0	0	0	0	0	0	0	18	37	4	4	7	7
ENSG00000126698.11	114	106	96	3354	4622	357	391	270	199	282	79	258	2873	2778	2715	3593	4489	4877	3717	4468	3582	6151	4042	2343	2412	1157	1698	1207	3469	2577	2058	1619	0	0	0	0	0	0	0	0	0	0	0	433	407	1111	1368	1055	2106
ENSG00000130770.18	28	29	28	1203	933	26	27	21	39	69	11	69	1518	1321	1319	1525	2050	1213	1053	905	1122	1269	1341	751	567	350	1126	464	781	750	622	469	0	0	0	0	0	0	0	0	0	0	0	53	65	238	178	230	380
ENSG00000270605.1	0	0	0	0	0	0	0	0	0	0	0	0	0	0	0	0	0	0	0	0	0	0	0	0	0	0	0	0	0	0	0	0	0	0	0	0	0	0	0	0	0	0	0	0	0	0	0	0	0
ENSG00000271398.1	0	0	0	0	0	0	0	0	0	0	0	0	0	0	0	0	0	0	0	0	0	0	0	0	0	0	0	0	0	0	0	0	0	0	0	0	0	0	0	0	0	0	0	0	0	0	0	0	0
ENSG00000130766.5	30	58	145	557	793	70	81	71	219	177	50	120	345	401	354	357	912	284	280	277	379	372	481	301	405	84	439	146	487	711	123	77	0	0	0	0	0	0	0	0	0	0	0	3	9	20	40	25	82
ENSG00000130772.14	1	2	0	223	169	5	10	2	8	14	4	13	94	75	91	112	131	94	96	103	70	117	61	86	58	20	55	26	38	31	18	20	0	0	0	0	0	0	0	0	0	0	0	9	15	20	32	31	56
ENSG00000204138.13	208	261	411	7082	4518	751	833	710	490	660	166	447	2109	2251	2269	3109	3183	1569	2111	2153	1779	2243	1762	1948	2021	765	1470	1008	1773	1490	704	570	0	0	0	0	0	0	0	0	0	0	0	191	309	275	374	270	563
ENSG00000206779.1	0	0	0	4	0	0	0	0	0	0	0	0	0	0	0	0	0	0	0	0	0	0	0	0	0	0	0	0	0	0	0	0	0	0	0	0	0	0	0	0	0	0	0	0	0	0	0	0	0
ENSG00000229820.2	0	0	0	5	0	0	0	0	3	0	0	2	17	14	17	0	0	2	0	1	2	0	1	1	0	0	0	0	0	0	0	3	0	0	0	0	0	0	0	0	0	0	0	3	2	3	0	2	3
ENSG00000221216.1	0	0	1	9	0	0	0	0	0	0	0	0	0	4	4	1	1	0	2	1	2	0	0	0	0	0	0	0	0	0	0	0	0	0	0	0	0	0	0	0	0	0	0	1	0	0	1	0	0
ENSG00000180198.16	30	42	43	1170	2700	336	464	370	269	451	76	281	2201	2096	2160	1109	2841	2924	2172	3424	1355	3092	1333	1025	1287	408	896	825	2169	1905	681	435	0	0	0	0	0	0	0	0	0	0	0	117	134	419	354	493	564
ENSG00000242125.3	11	7	23	955	2896	344	467	239	206	287	70	241	1628	1751	1836	985	1585	2328	2019	3055	1727	3417	1035	697	890	389	438	465	1091	1087	452	289	0	0	0	0	0	0	0	0	0	0	0	50	175	244	215	254	397
ENSG00000274266.1	0	0	0	0	0	0	0	0	0	0	0	0	0	0	0	0	0	0	0	0	0	0	0	0	0	0	0	0	0	0	0	0	0	0	0	0	0	0	0	0	0	0	0	0	0	0	0	0	0
ENSG00000200087.1	163	5	25	38	78	6	5	4	9	13	1	10	6656	7482	5586	33	25	57	53	82	44	55	27	24	23	8	22	14	17	38	20	5	0	0	0	0	0	0	0	0	0	0	0	460	944	1972	1892	1926	3301
ENSG00000231468.2	0	0	0	13	0	0	0	0	0	0	0	0	1	0	0	0	0	1	0	0	1	1	1	0	0	4	0	0	4	1	0	2	0	0	0	0	0	0	0	0	0	0	0	0	0	2	0	1	0
ENSG00000279443.1	0	0	0	32	67	2	0	0	1	1	0	1	47	69	41	12	24	24	23	30	39	72	28	11	26	4	15	13	14	14	9	3	0	0	0	0	0	0	0	0	0	0	0	1	1	6	4	6	8
ENSG00000180098.9	37	53	46	1211	1547	191	189	159	98	230	60	165	408	455	427	690	843	584	467	448	540	794	730	470	355	193	437	226	374	347	296	234	0	0	0	0	0	0	0	0	0	0	0	40	37	234	265	243	399
ENSG00000197989.14	4	20	62	166	401	42	43	27	35	56	0	38	624	561	539	284	492	512	371	657	468	862	361	158	186	146	163	168	387	422	195	130	0	0	0	0	0	0	0	0	0	0	0	9	36	135	109	128	172
ENSG00000221539.1	0	0	0	3	17	0	0	0	0	0	0	0	20	9	10	9	7	14	6	14	10	27	11	0	2	5	8	4	8	0	5	3	0	0	0	0	0	0	0	0	0	0	0	4	0	13	5	5	4
ENSG00000278274.1	0	0	0	0	0	0	0	0	0	0	0	0	0	0	0	0	0	0	0	0	0	0	0	0	0	0	0	0	0	0	0	0	0	0	0	0	0	0	0	0	0	0	0	0	0	0	0	0	0
ENSG00000273544.1	0	0	0	0	0	0	0	0	0	0	0	0	0	0	0	0	0	0	0	0	0	0	0	0	0	0	0	0	0	0	0	0	0	0	0	0	0	0	0	0	0	0	0	0	0	0	0	0	0
ENSG00000280498.1	0	0	0	0	0	0	0	0	0	0	0	0	0	0	0	0	0	0	0	0	0	0	0	0	0	0	0	0	0	0	0	0	0	0	0	0	0	0	0	0	0	0	0	0	0	0	0	0	0
ENSG00000274582.1	0	0	0	0	0	0	0	0	0	0	0	0	0	0	0	0	0	0	0	0	0	0	0	0	0	0	0	0	0	0	0	0	0	0	0	0	0	0	0	0	0	0	0	0	0	0	0	0	0
ENSG00000120656.11	12	13	10	728	957	28	43	23	55	87	17	59	386	443	385	600	630	798	474	522	708	736	721	499	481	171	391	246	571	473	315	213	0	0	0	0	0	0	0	0	0	0	0	112	131	266	264	248	405
ENSG00000188060.7	2	6	0	102	115	265	284	199	0	4	0	0	2	1	2	14	17	76	64	35	16	191	60	40	27	2	10	5	122	190	82	59	0	0	0	0	0	0	0	0	0	0	0	0	2	8	12	19	19
ENSG00000229388.1	6	4	2	58	124	0	0	2	0	2	0	2	29	23	26	9	23	10	3	7	12	2	4	5	1	2	6	5	0	2	1	1	0	0	0	0	0	0	0	0	0	0	0	3	3	3	5	3	7
ENSG00000270103.3	0	0	0	0	0	0	0	0	0	0	0	0	0	0	0	0	0	0	0	0	0	0	0	0	0	0	0	0	0	0	0	0	0	0	0	0	0	0	0	0	0	0	0	0	0	0	0	0	0
ENSG00000274978.1	0	0	0	0	0	0	0	0	0	0	0	0	0	1	0	0	0	0	0	0	0	0	0	0	0	0	0	0	0	0	0	0	0	0	0	0	0	0	0	0	0	0	0	0	0	0	1	0	0
ENSG00000162419.12	24	22	16	745	725	63	67	62	67	94	26	56	500	584	475	521	451	657	639	821	531	885	538	584	653	132	233	165	499	512	267	192	0	0	0	0	0	0	0	0	0	0	0	107	122	270	301	207	399
ENSG00000252777.1	0	0	0	3	0	0	0	0	0	0	0	0	3	3	0	0	0	0	0	1	0	0	0	0	0	0	0	0	0	0	0	0	0	0	0	0	0	0	0	0	0	0	0	0	0	0	1	0	0
ENSG00000198492.16	59	88	133	4775	3935	655	742	577	531	839	181	610	3025	3200	3047	3690	4009	3868	4071	4592	4922	5096	4198	3263	3523	801	2221	1513	4134	3731	1389	1018	0	0	0	0	0	0	0	0	0	0	0	824	751	1351	1869	1397	2832
ENSG00000116329.11	0	0	0	92	0	0	1	1	0	1	0	0	0	0	1	1	0	0	0	0	12	26	0	1	0	19	7	33	140	87	36	18	0	0	0	0	0	0	0	0	0	0	0	0	0	1	5	2	13
ENSG00000233427.1	0	0	5	45	63	2	4	3	5	0	1	2	7	8	1	15	34	1	4	2	12	8	10	13	10	0	1	3	0	0	0	0	0	0	0	0	0	0	0	0	0	0	0	0	0	0	1	0	1
ENSG00000199756.1	0	0	0	6	0	0	0	0	0	0	0	0	0	0	0	0	0	0	0	0	0	0	0	0	0	0	0	0	0	0	0	0	0	0	0	0	0	0	0	0	0	0	0	0	0	0	1	0	0
ENSG00000159023.21	119	213	205	5841	4409	385	434	356	326	757	170	567	7561	7497	7506	5009	4917	984	2765	2551	3348	2388	2030	2899	2943	1272	2601	2563	4177	3148	765	603	0	0	0	0	0	0	0	0	0	0	0	583	953	849	1361	778	1775
ENSG00000225616.2	5	5	10	6	1	0	0	0	0	0	0	0	1	6	5	3	6	11	3	1	6	3	17	1	2	5	22	12	54	33	23	14	0	0	1	0	0	2	2	2	0	0	0	1	5	4	10	14	23
ENSG00000206704.1	0	0	0	2	0	0	0	0	0	0	0	0	5	2	0	0	0	0	0	0	0	0	0	0	0	0	0	0	0	0	0	0	0	0	0	0	0	0	0	0	0	0	0	0	0	0	0	0	0
ENSG00000277958.1	0	0	0	8	0	0	0	0	0	0	0	0	4	8	4	0	0	0	0	0	0	0	0	0	0	0	0	0	0	0	0	0	0	0	0	0	0	0	0	0	0	0	0	0	1	0	0	0	3
ENSG00000253304.2	19	40	5	102	82	1	4	6	0	1	0	2	268	220	253	348	501	294	283	245	109	238	166	302	335	92	81	45	520	224	171	153	0	0	0	0	0	0	0	0	0	0	0	13	10	142	59	147	127
ENSG00000225750.1	0	0	0	9	2	0	0	1	0	1	0	2	7	19	8	0	0	1	0	0	0	0	0	0	0	0	0	1	0	0	0	0	0	0	0	0	0	0	0	0	0	0	0	0	0	2	4	4	5
ENSG00000116350.17	194	318	422	12170	10878	353	375	310	247	446	112	307	2314	2302	2418	2231	2587	3116	3345	3422	2717	4772	3790	2709	2950	683	1248	1001	3112	2798	1404	1140	0	0	0	0	0	0	0	0	0	0	0	471	480	797	907	729	1459
ENSG00000277916.1	0	0	0	0	0	0	0	0	0	0	0	0	0	0	0	0	0	0	0	0	0	0	0	0	0	0	0	0	0	0	0	0	0	0	0	0	0	0	0	0	0	0	0	0	0	0	0	0	0
ENSG00000116353.16	42	81	67	1452	1669	71	80	51	137	281	66	192	542	575	488	610	960	616	629	612	641	620	636	441	504	212	405	244	506	555	188	153	0	0	0	0	0	0	0	0	0	0	0	13	48	77	75	74	140
ENSG00000237934.1	0	0	0	11	0	0	0	0	0	0	0	0	0	0	1	0	1	0	0	0	0	0	0	0	0	2	2	2	3	1	1	2	0	0	0	0	0	0	0	0	0	0	0	0	0	0	0	0	0
ENSG00000060656.20	100	321	141	1752	2268	492	625	486	999	1449	393	956	1296	1393	1331	1359	1199	457	1732	1281	2001	1034	4243	6319	8067	391	583	659	1877	1569	534	494	0	0	0	0	0	0	0	0	0	0	0	31	52	137	235	239	458
ENSG00000230523.1	0	0	0	30	0	0	0	0	0	0	0	0	0	0	0	0	0	0	0	0	0	0	0	0	0	0	0	0	1	0	0	1	0	0	0	0	0	0	0	0	0	0	0	0	0	0	0	0	0
ENSG00000225011.4	0	0	0	8	0	0	0	0	0	0	0	0	0	0	0	1	0	0	0	0	0	0	0	0	0	0	0	0	0	0	0	0	0	0	0	0	0	0	0	0	0	0	0	0	0	0	0	0	0
ENSG00000228176.1	0	0	0	8	0	0	0	0	0	0	0	0	0	0	2	0	0	0	1	1	7	0	0	1	2	0	0	1	0	0	0	0	0	0	0	0	0	0	0	0	0	0	0	0	0	0	0	0	0
ENSG00000284676.1	0	0	0	33	0	0	0	0	0	0	0	0	0	0	0	0	0	0	0	0	0	0	0	0	0	0	0	0	0	0	0	0	0	0	0	0	0	0	0	0	0	0	0	0	0	0	0	0	0
ENSG00000270927.1	0	0	0	5	0	0	0	0	0	0	0	0	0	0	0	0	0	0	0	0	0	0	0	0	0	0	0	0	0	0	0	0	0	0	0	0	0	0	0	0	0	0	0	0	0	0	0	0	0
ENSG00000233399.2	0	0	0	31	0	0	0	0	0	0	0	0	0	0	0	1	0	0	0	0	0	0	2	0	0	2	0	0	0	1	0	0	0	0	0	0	0	0	0	0	0	0	0	0	0	5	0	4	0
ENSG00000233372.1	0	0	0	8	0	0	0	0	0	0	0	0	0	0	0	0	0	0	0	0	0	0	0	0	0	0	0	0	0	0	0	0	0	0	0	0	0	0	0	0	0	0	0	0	0	0	0	0	0
ENSG00000231251.1	0	0	0	1	0	0	0	0	0	0	0	0	0	0	0	0	0	0	0	0	0	0	0	0	0	0	0	0	0	0	0	0	0	0	0	0	0	0	0	0	0	0	0	0	0	0	0	0	0
ENSG00000236335.1	0	0	0	0	0	0	0	0	0	0	0	0	0	0	0	0	0	0	0	0	0	0	0	0	0	0	0	0	0	0	0	0	0	0	0	0	0	0	0	0	0	0	0	0	0	0	0	0	0
ENSG00000231949.1	0	0	0	0	0	0	0	0	0	0	0	0	0	0	0	0	0	0	0	0	0	0	0	0	0	0	0	0	0	0	0	0	0	0	0	0	0	0	0	0	0	0	0	0	0	0	0	0	0
ENSG00000162510.6	1	0	1	57	1	0	0	0	1	2	1	1	7	1	7	4	2	1	1	3	2	1	4	2	3	0	1	5	8	1	41	18	0	0	0	0	0	0	0	0	0	0	0	0	0	1	3	2	3
ENSG00000186056.10	5	6	9	270	214	2	1	1	33	71	14	40	52	37	46	37	59	6	28	8	28	18	21	35	34	9	11	11	6	2	34	20	0	0	0	0	0	0	0	0	0	0	0	1	2	12	11	20	12
ENSG00000287510.1	0	0	0	13	0	0	0	0	0	0	0	0	1	0	0	0	0	0	0	0	0	0	0	1	0	0	0	0	0	0	0	0	0	0	0	0	0	0	0	0	0	0	0	1	0	0	0	0	0
ENSG00000162511.8	220	1092	132	6828	5126	15	20	15	146	144	57	95	50	76	57	684	469	424	63	34	133	371	107	20	16	53	118	42	1	0	18	9	5	0	2	1	0	3	0	0	1	0	0	578	638	16	10	19	13
ENSG00000264773.1	0	0	0	5	0	0	0	0	0	0	0	0	0	0	0	0	0	0	0	0	0	0	0	0	0	0	0	0	0	0	0	0	0	0	0	0	0	0	0	0	0	0	0	0	0	0	0	0	0
ENSG00000229607.1	0	0	0	5	0	0	0	0	0	0	0	0	0	0	0	0	0	0	1	0	0	0	0	0	0	0	0	0	0	0	0	0	0	0	0	0	0	0	0	0	0	0	0	0	0	0	0	0	0
ENSG00000223382.5	1	0	0	42	1	0	0	0	1	2	1	7	5	2	0	5	4	3	6	6	9	1	6	2	2	1	6	2	1	0	6	5	0	0	0	0	0	0	0	0	0	0	0	0	1	1	2	2	5
ENSG00000222784.1	0	0	0	5	0	0	0	0	0	0	0	0	0	4	1	0	0	0	0	0	0	0	0	0	0	0	0	0	0	0	0	0	0	0	0	0	0	0	0	0	0	0	0	0	0	0	0	0	0
ENSG00000235143.1	0	0	0	23	0	0	0	0	0	0	0	0	0	0	0	0	0	0	0	0	0	0	0	0	0	0	0	0	0	0	0	0	0	0	0	0	0	0	0	0	0	0	0	0	0	0	0	0	0
ENSG00000162512.16	248	655	49	2130	2161	9	18	16	1765	1557	413	932	299	306	399	1083	759	1287	2871	2208	1536	2335	3571	2479	2741	292	733	174	1276	1080	1825	2189	0	0	0	0	0	0	0	0	0	0	0	29	99	269	264	254	524
ENSG00000266210.2	0	0	0	2	0	0	0	0	0	0	0	0	0	0	0	0	0	0	0	0	0	0	0	0	0	0	0	0	0	0	0	0	0	0	0	0	0	0	0	0	0	0	0	0	0	0	0	0	0
ENSG00000134644.15	123	211	187	6184	5642	1229	1397	956	655	987	259	724	4248	4118	4245	3872	3153	3404	4257	4140	3772	4002	3793	4743	4894	956	2642	1609	3608	2699	1238	1220	0	0	0	0	0	0	0	0	0	0	0	632	648	1736	2187	1659	3483
ENSG00000237329.2	0	0	0	12	0	0	0	0	0	0	0	0	0	0	0	0	0	0	0	0	0	0	0	0	0	0	0	0	0	0	0	0	0	0	0	0	0	0	0	0	0	0	0	0	0	0	0	0	0
ENSG00000232768.1	0	0	0	4	0	0	0	0	0	0	0	0	0	0	0	0	0	0	0	0	0	0	0	0	0	0	0	0	0	0	0	0	0	0	0	0	0	0	0	0	0	0	0	0	0	0	0	0	0
ENSG00000215900.4	0	0	0	7	0	0	0	0	0	0	0	0	0	0	0	0	0	0	0	0	0	0	0	0	0	0	0	0	1	0	3	0	0	1	0	1	0	6	2	8	2	0	0	0	0	1	0	0	0
ENSG00000225142.2	0	0	0	5	0	0	0	0	0	0	0	0	0	0	0	0	0	0	0	0	0	0	0	0	0	1	0	0	0	2	1	0	0	0	0	0	0	0	0	0	0	0	0	0	0	0	0	0	0
ENSG00000084628.10	7	7	2	43	3	2	4	8	3	8	1	3	0	0	0	11	4	14	20	13	139	14	5	2	3	12	6	14	1112	1062	24	13	0	0	0	0	0	0	0	0	0	0	0	1	1	3	54	4	75
ENSG00000060688.13	42	51	41	2368	2528	343	377	293	129	219	57	159	946	987	974	651	768	1652	1333	1767	832	1973	1069	825	961	193	303	235	1639	1597	492	388	0	0	0	0	0	0	0	0	0	0	0	155	244	537	723	563	988
ENSG00000229447.2	0	0	0	32	6	0	0	2	2	2	1	0	10	14	14	1	5	2	5	4	3	14	4	8	11	0	4	1	8	6	2	1	0	0	0	0	0	0	0	0	0	0	0	1	2	3	6	0	8
ENSG00000121766.15	14	15	16	538	515	76	89	49	40	113	21	84	544	560	505	840	900	1407	1272	1333	1325	1695	1583	899	837	190	383	261	1070	687	374	302	0	0	0	0	0	0	0	0	0	0	0	95	104	533	639	558	941
ENSG00000229044.1	0	0	0	8	0	0	0	0	0	0	0	0	0	0	0	1	0	1	1	0	0	1	2	0	1	1	0	0	0	0	0	0	0	0	0	0	0	0	0	0	0	0	0	0	0	3	3	0	3
ENSG00000121769.8	74	17	16	120	158	0	0	2	0	1	0	1	5	9	2	865	240	21	23	2	240	11	10	42	12	491	202	137	312	184	126	46	0	0	0	0	0	0	0	0	0	0	0	2	8	118	207	116	558
ENSG00000168528.12	2939	8747	4223	22837	53963	343	400	376	1366	1048	302	646	2830	2889	2961	7141	11902	2755	4332	2910	12620	3248	4429	5946	4612	2373	4734	3039	448	446	358	347	0	0	0	0	0	0	0	0	0	0	0	14	46	80	60	142	253
ENSG00000215899.3	0	0	0	14	0	0	0	0	0	0	0	0	3	0	1	0	0	3	2	3	1	6	4	1	2	0	0	2	1	2	2	0	0	0	0	0	0	0	0	0	0	0	0	5	7	13	15	15	26
ENSG00000206981.1	0	0	0	2	0	0	0	0	0	0	0	0	0	1	0	0	0	0	0	0	0	0	0	0	0	0	0	0	0	0	0	0	0	0	0	0	0	0	0	0	0	0	0	0	0	0	0	0	0
ENSG00000260386.6	1	0	0	46	11	0	1	1	0	0	0	0	0	0	0	1	1	0	0	0	1	0	0	0	0	0	0	0	0	0	0	1	0	0	0	0	0	0	0	0	0	0	0	0	0	0	1	0	1
ENSG00000265961.1	0	0	0	4	0	0	0	0	0	0	0	0	0	0	0	0	0	0	0	0	0	0	0	0	0	0	0	0	0	0	0	0	0	0	0	0	0	0	0	0	0	0	0	0	0	0	0	0	0
ENSG00000284543.1	0	2	0	142	53	0	1	1	0	3	1	1	10	4	9	4	13	0	0	0	17	3	2	0	0	8	6	3	3	1	1	1	0	0	0	0	0	0	0	0	0	0	0	0	3	5	2	6	5
ENSG00000229167.2	0	1	0	32	5	4	7	9	0	0	0	0	0	1	2	2	51	4	14	12	15	12	1	2	0	5	2	9	1	0	0	0	0	0	0	0	0	0	0	0	0	0	0	0	0	1	2	1	5
ENSG00000142910.16	16	66	10	1843	2202	105	112	68	3	3	1	4	3	4	0	330	1151	2099	3590	2231	1427	4200	3607	132	53	432	92	87	188	99	546	215	0	0	0	0	0	0	0	0	0	0	0	15	45	108	114	159	382
ENSG00000121764.11	0	1	0	64	0	0	1	0	4	1	0	1	0	0	0	0	0	0	0	0	2	0	1	0	0	3	0	25	7	8	18	7	0	0	0	0	0	0	0	0	0	0	0	0	0	0	0	1	0
ENSG00000162517.13	249	243	247	4748	5402	369	511	363	504	771	202	417	1464	1477	1473	2124	3040	2009	1930	1996	1758	2470	2005	1479	1237	594	1351	972	802	635	880	704	0	0	0	0	0	0	0	0	0	0	0	128	171	398	357	373	661
ENSG00000235790.7	0	0	0	40	0	0	0	0	0	2	0	0	0	2	1	2	5	1	0	2	1	1	9	0	1	5	0	3	17	5	8	7	0	0	0	0	0	0	0	0	0	0	0	0	0	1	0	1	1
ENSG00000264078.1	0	0	0	8	0	0	0	0	0	0	0	0	0	0	0	0	0	0	0	0	1	0	0	0	0	0	0	0	0	0	0	1	0	0	0	0	0	0	0	0	0	0	0	0	0	0	0	0	1
ENSG00000084636.18	1	6	1	307	96	17	27	22	4	8	4	6	425	301	310	1923	1139	3809	3431	2543	939	4379	13521	929	1764	368	131	79	249	205	1192	1694	0	0	3	33	74	47	8	48	12	13	21	0	5	130	262	169	566
ENSG00000121753.12	8	7	5	165	13	1	0	0	107	124	30	87	0	0	0	17	10	310	370	423	122	498	997	208	247	13	4	96	711	451	586	399	0	0	0	0	0	0	0	0	0	0	0	0	1	73	82	81	183
ENSG00000266580.1	0	0	0	2	0	0	0	0	0	0	0	0	0	0	0	0	0	0	0	0	0	1	0	2	0	0	0	0	0	0	0	0	0	0	0	0	0	0	0	0	0	0	0	0	0	0	0	0	1
ENSG00000254545.1	0	0	0	8	0	0	0	0	0	0	0	0	0	0	0	0	0	1	0	0	0	0	0	0	0	0	0	0	0	0	0	0	0	0	0	0	0	0	0	0	0	0	0	0	0	0	0	0	0
ENSG00000134668.12	1	1	0	99	12	2	3	0	131	157	54	93	3	5	10	101	78	5182	3864	4618	4980	5800	7167	1370	1118	174	69	10	36	53	55	22	0	0	0	0	0	0	0	0	0	0	0	0	0	8	11	15	25
ENSG00000203620.2	0	0	0	25	1	0	0	0	1	0	0	0	1	2	3	0	0	0	0	1	1	0	0	0	0	0	1	0	0	0	1	1	0	0	0	0	0	0	0	0	0	0	0	0	0	1	0	1	1
ENSG00000269967.1	0	0	0	7	4	0	0	0	0	0	0	0	25	28	25	1	0	0	3	4	4	5	1	3	7	2	0	0	0	2	1	1	0	0	0	0	0	0	0	0	0	0	0	8	4	1	1	8	4
ENSG00000184007.21	198	122	211	7872	9161	517	532	434	727	1150	289	872	5848	5675	5690	5994	7367	9153	8366	9947	6663	11208	8242	7551	7136	1740	4224	2888	4475	3918	3336	2587	0	0	0	0	0	0	0	0	0	0	0	2040	1584	3400	3293	2971	4707
ENSG00000228634.1	0	0	0	5	0	0	0	0	0	0	0	0	0	0	0	0	0	0	0	0	0	0	0	0	0	0	0	0	0	0	3	0	0	0	0	0	0	0	0	0	0	0	0	0	0	0	0	0	0
ENSG00000284702.1	0	0	0	17	0	0	0	0	0	0	0	0	0	0	0	0	0	0	1	0	0	0	0	0	0	0	0	0	0	0	0	0	0	0	0	0	0	0	0	0	0	0	0	0	0	0	0	0	0
ENSG00000121774.18	83	103	168	3965	3789	932	1035	753	527	799	147	631	2454	2495	2557	3838	4195	7272	8297	9155	5089	11082	7270	2976	3987	982	1890	1513	8491	6467	3637	2699	0	0	0	0	0	0	0	0	0	0	0	446	552	1512	2080	1304	3038
ENSG00000203325.3	0	0	1	21	0	0	0	0	0	0	0	0	0	0	0	1	0	0	0	0	0	0	1	0	2	0	2	1	2	2	1	1	0	0	0	0	0	0	0	0	0	0	0	0	0	0	0	0	0
ENSG00000121775.18	152	240	234	2635	3070	113	134	151	144	135	49	113	219	229	259	210	305	463	337	392	302	479	432	211	208	60	119	77	327	323	120	78	0	0	0	0	0	0	0	0	0	0	0	2	7	23	44	39	82
ENSG00000266203.1	0	0	0	6	0	0	0	0	0	0	0	0	0	4	4	0	0	0	0	0	1	0	0	0	0	0	0	0	0	1	0	0	0	0	0	0	0	0	0	0	0	0	0	0	0	0	0	0	0
ENSG00000276493.1	0	0	0	1	0	0	0	0	0	0	0	0	0	0	2	0	0	0	0	0	0	0	0	0	0	0	0	0	0	0	0	0	0	0	0	0	0	0	0	0	0	0	0	0	0	0	0	0	0
ENSG00000025800.14	144	168	256	5255	3498	830	1041	760	628	950	217	677	4736	4677	4874	3420	3319	3884	3888	4591	2710	4518	3276	3041	3504	919	2168	1487	4314	2039	1344	763	0	0	0	0	0	0	0	0	0	0	0	808	801	1564	1679	1486	2852
ENSG00000250135.1	0	0	0	0	0	0	0	0	0	0	0	0	0	0	3	0	1	0	0	0	0	0	0	0	0	1	0	0	0	0	0	0	0	0	0	0	0	0	0	0	0	0	0	0	0	0	0	0	0
ENSG00000084652.16	201	278	371	10415	12728	585	687	598	686	1011	213	816	5910	5560	5823	3331	4698	4058	3411	4038	4008	4421	3621	3488	3842	1068	2754	2012	2335	1915	1666	1037	49	215	153	496	963	526	123	507	80	164	120	570	781	1025	1369	1181	2380
ENSG00000160050.14	10	12	22	83	105	10	12	11	8	24	7	16	103	98	83	60	125	180	197	147	89	309	398	64	86	29	40	42	145	141	138	98	0	0	0	0	0	0	0	0	0	0	0	1	0	23	50	34	77
ENSG00000224066.1	6	12	5	85	111	9	7	6	10	29	5	14	48	39	29	14	24	7	22	12	53	21	44	41	26	0	1	1	1	1	1	0	0	0	0	0	0	0	0	0	0	0	0	0	2	4	11	7	11
ENSG00000160051.11	1	2	3	95	110	8	12	9	6	15	3	22	38	33	36	46	61	112	82	99	58	127	45	48	73	15	26	30	121	108	28	29	0	0	0	0	0	0	0	0	0	0	0	2	1	16	43	25	76
ENSG00000222046.2	0	0	0	25	0	0	0	1	0	0	0	0	0	0	2	0	0	1	0	0	0	0	1	0	0	2	2	7	0	3	0	2	0	0	0	0	0	0	0	0	0	0	0	0	0	1	0	0	0
ENSG00000160055.19	43	56	70	657	942	38	42	33	55	92	15	80	259	272	288	259	349	257	270	266	437	352	403	299	323	62	106	94	118	86	99	111	0	0	0	0	0	0	0	0	0	0	0	13	9	90	105	111	229
ENSG00000084623.11	362	368	252	11969	13644	874	1064	701	723	1665	410	1086	4484	4484	4591	4993	10478	10632	9557	10509	10043	13151	9903	4794	3938	1714	5461	3305	4377	3640	2701	1984	0	0	0	0	0	0	0	0	0	0	0	424	587	1808	1836	2076	3247
ENSG00000220785.7	6	21	1	727	925	16	13	6	0	0	1	0	2	2	4	25	43	61	109	49	98	228	306	196	87	31	19	15	209	219	86	68	0	0	0	0	0	0	0	0	0	0	0	3	9	11	34	20	67
ENSG00000183615.6	29	45	6	1848	1307	2	4	5	0	0	1	0	1	2	4	27	19	24	27	5	36	45	82	102	49	29	5	4	23	31	3	2	0	0	0	0	0	0	0	0	0	0	0	0	4	1	4	1	2
ENSG00000182866.17	0	10	0	339	365	3	4	4	0	0	1	0	2	1	0	4	3	9	58	13	2	68	14	4	0	3	0	26	695	733	18	14	0	1	1	1	12	278	40	267	0	0	0	1	4	0	1	0	3
ENSG00000277617.1	0	0	0	6	0	0	0	0	0	0	0	0	0	0	0	0	0	0	0	0	0	0	0	0	0	0	0	0	0	0	0	0	0	0	0	0	0	0	0	0	0	0	0	0	0	0	0	0	0
ENSG00000252450.1	0	0	0	4	0	0	0	0	0	0	0	0	0	0	0	0	0	0	0	0	0	0	0	0	0	0	0	0	0	0	0	0	0	0	0	0	0	0	0	0	0	0	0	0	0	0	0	0	0
ENSG00000116478.12	120	150	80	5958	7371	549	559	409	323	637	139	483	1635	1522	1525	1780	2248	3798	4150	3845	3912	5768	5027	3844	3554	661	1951	1424	4813	3123	1710	1427	0	0	0	0	0	0	0	0	0	0	0	300	309	1355	1480	1488	2424
ENSG00000175130.7	120	306	80	2950	5530	2448	2698	2551	641	641	159	345	587	544	582	2641	1938	5455	8783	8801	9793	11279	13241	5777	3775	616	1282	331	8119	6678	2731	2866	0	0	0	0	0	0	0	0	0	0	0	86	107	974	1642	1081	2940
ENSG00000233775.1	0	0	0	15	3	9	5	5	0	0	1	0	0	1	0	0	2	1	2	0	1	2	1	1	1	0	1	0	0	0	0	1	0	0	0	0	0	0	0	0	0	0	0	0	0	0	1	0	2
ENSG00000162526.7	0	1	1	48	13	12	10	17	19	26	7	17	17	20	22	2	8	3	5	3	2	6	1	5	11	4	2	2	5	5	1	1	0	0	0	0	0	0	0	0	0	0	0	1	1	0	2	1	3
ENSG00000225828.1	212	420	543	2156	1083	155	149	134	134	185	49	90	198	208	211	121	453	45	129	73	209	149	256	419	241	18	28	34	20	19	16	12	0	0	0	0	0	0	0	0	0	0	0	1	6	26	33	29	48
ENSG00000160058.18	577	894	1024	10094	9002	446	502	389	423	648	159	378	3880	3829	3954	3537	5332	1770	1865	1464	2626	2359	2478	2707	2596	976	1854	1363	1264	876	851	889	0	0	0	0	0	0	0	0	0	0	0	286	357	923	940	1062	1824
ENSG00000224333.1	0	0	0	15	0	0	0	0	0	0	0	0	0	1	0	0	0	0	0	0	0	0	0	0	0	1	0	0	0	0	1	0	0	0	0	0	0	0	0	1	0	0	0	0	0	0	0	0	0
ENSG00000270850.1	0	0	0	6	0	0	0	0	0	0	0	0	0	0	0	0	0	0	0	0	0	0	0	0	0	0	0	0	0	0	0	0	0	0	0	0	0	0	0	0	0	0	0	0	0	1	0	0	0
ENSG00000229259.1	0	0	0	26	0	0	0	0	0	0	0	0	0	0	0	0	0	0	0	0	0	0	0	0	0	0	0	1	10	6	0	0	0	0	0	0	0	0	0	0	0	0	0	0	0	0	0	0	0
ENSG00000263529.2	0	0	0	5	0	0	0	0	0	0	0	0	0	0	0	0	0	0	0	0	0	0	0	0	0	0	0	0	0	0	0	0	0	0	0	0	0	0	0	0	0	0	0	0	0	0	0	0	0
ENSG00000254553.1	0	0	0	2	1	0	0	0	0	0	0	0	0	0	0	0	0	0	0	0	0	0	0	0	0	0	0	0	0	0	0	0	0	0	0	0	0	0	0	0	0	0	0	0	0	0	0	0	0
ENSG00000273274.2	0	1	0	89	0	0	0	0	0	0	0	0	1	2	1	0	0	1	0	2	3	1	1	4	5	1	2	3	208	132	31	38	0	0	0	0	0	0	0	0	0	0	0	0	1	44	138	38	168
ENSG00000160062.15	4	8	5	141	110	11	6	5	14	23	11	17	113	95	95	159	212	199	190	181	160	323	367	242	208	60	83	71	338	375	167	164	0	0	0	0	0	0	0	0	0	0	0	49	53	166	300	181	485
ENSG00000176261.15	12	12	16	772	699	52	50	42	56	88	29	92	638	638	599	777	949	756	703	708	717	914	786	508	492	233	546	377	812	506	356	277	0	0	0	0	0	0	0	0	0	0	0	161	178	366	369	350	606
ENSG00000200591.1	0	0	0	4	0	0	0	0	0	0	0	0	0	0	0	0	0	0	0	0	0	0	1	0	0	0	0	0	0	0	1	0	0	0	0	0	0	0	0	0	0	0	0	0	0	0	0	0	0
ENSG00000162521.19	105	164	126	7155	6928	1622	1781	1197	703	1154	216	778	3887	3935	3867	4286	5428	4078	5463	6122	4794	6896	6133	7419	7532	597	1129	861	5851	3716	1816	1794	0	0	0	0	0	0	0	0	0	0	0	1381	1363	3126	4832	2707	6234
ENSG00000162520.15	0	0	0	76	48	29	36	19	26	74	16	46	32	21	26	212	123	721	293	268	174	515	1541	478	559	29	37	15	0	1	46	140	0	0	0	0	0	0	0	0	0	0	0	23	35	68	118	45	204
ENSG00000224409.1	0	0	0	7	0	0	0	0	2	4	0	3	2	3	0	0	3	4	1	1	3	2	1	0	0	1	2	0	0	0	0	0	0	0	0	0	0	0	0	0	0	0	0	0	0	0	0	0	0
ENSG00000162522.11	112	447	626	4107	3656	853	928	931	1551	1510	417	915	2643	2503	2628	4562	5936	1472	4459	3059	3062	4946	6290	3835	2930	1337	3314	2397	2285	2196	1567	1274	0	0	0	0	0	0	0	0	0	0	0	18	34	146	193	197	431
ENSG00000134684.10	128	127	196	6084	8543	397	474	393	424	691	152	524	4907	4732	4579	4363	9108	5827	4179	6051	4458	7796	5348	2467	2780	1511	3986	3598	5950	6867	1752	1515	0	0	0	0	0	0	0	0	0	0	0	726	875	806	951	783	1877
ENSG00000116497.18	25	36	42	1861	1408	244	267	192	159	298	68	212	630	684	711	461	875	852	866	904	740	1316	1410	1207	1495	189	197	198	1494	1608	302	247	0	0	0	0	0	0	0	0	0	0	0	178	166	486	836	425	1090
ENSG00000160097.18	58	275	8	125	409	11	4	7	4	5	7	4	59	81	48	71	85	5	5	1	47	7	9	2	3	11	130	103	29	29	43	34	0	0	0	0	0	0	0	0	0	0	0	1	11	22	126	26	188
ENSG00000121905.10	0	0	0	30	4	0	0	0	1	0	1	0	0	0	0	0	0	1	5	1	0	3	9	7	5	0	2	0	10	15	3	0	0	0	0	0	0	0	0	0	0	0	0	0	0	0	0	1	2
ENSG00000121900.19	42	138	47	234	672	3	2	5	227	262	52	123	238	265	218	657	789	459	549	442	694	462	763	364	245	162	426	264	174	118	223	277	0	0	0	0	0	0	0	0	0	0	0	0	1	17	34	34	62
ENSG00000287691.1	0	0	0	16	0	0	0	0	0	0	0	0	0	0	0	1	0	0	0	0	0	0	0	0	0	0	1	2	5	2	0	0	0	0	0	0	0	0	0	0	0	0	0	0	0	0	0	0	0
ENSG00000116514.16	62	93	108	1168	1094	151	160	143	187	198	50	174	831	739	750	902	1069	833	848	676	1033	1342	1609	577	456	310	550	316	290	218	227	139	69	131	159	49	119	60	7	29	26	11	26	58	72	140	166	121	296
ENSG00000278966.2	0	0	0	14	0	0	0	0	0	0	0	0	0	0	4	0	0	0	0	0	0	0	0	0	1	0	0	1	0	0	0	0	0	0	0	0	0	0	0	0	0	0	0	0	0	0	0	0	0
ENSG00000217644.5	0	0	0	9	2	0	0	0	0	0	0	0	0	0	0	0	0	0	0	0	0	0	0	0	0	0	1	1	0	0	0	1	0	0	0	0	0	0	0	0	0	0	0	0	0	0	0	0	0
ENSG00000239670.1	0	0	0	17	0	0	0	0	0	0	0	0	0	0	0	0	0	0	0	0	0	0	0	0	0	1	3	1	0	0	1	0	0	0	0	0	0	0	0	0	0	0	0	0	0	0	0	0	0
ENSG00000236065.2	0	0	0	14	0	0	0	0	0	0	0	0	0	0	0	0	0	0	0	0	0	0	0	0	0	0	0	1	0	0	2	0	0	0	0	0	0	0	0	0	0	0	0	0	0	0	0	0	0
ENSG00000004455.17	458	469	502	15165	12500	961	1078	763	1121	1902	423	1353	6672	6530	6813	4937	7282	5214	5250	6581	5005	5978	4161	4200	4636	1230	3372	2144	2316	2146	1606	1175	0	0	0	0	0	0	0	0	0	0	0	1125	1434	1519	1483	1616	2422
ENSG00000276645.1	0	0	0	12	14	0	0	0	0	2	0	0	9	9	12	0	1	1	0	0	3	0	1	0	2	0	0	0	0	0	0	0	0	0	0	0	0	0	0	0	0	0	0	0	3	1	0	3	5
ENSG00000142920.17	8	13	4	192	90	19	15	16	10	31	11	16	56	68	66	32	89	40	104	80	153	136	212	155	206	20	48	18	14	6	40	28	0	0	0	0	0	0	0	0	0	0	0	3	2	9	42	30	58
ENSG00000278997.1	0	0	0	38	35	1	1	0	0	2	0	6	15	6	9	3	3	3	2	3	7	5	18	5	7	2	2	2	3	5	1	2	0	0	0	0	0	0	0	0	0	0	0	2	0	3	2	1	11
ENSG00000116525.14	10	32	22	599	681	34	47	38	56	97	31	71	167	158	158	142	207	244	308	217	188	291	285	162	198	40	92	53	183	191	79	48	0	0	0	0	0	0	0	0	0	0	0	4	6	19	53	29	77
ENSG00000279179.1	0	0	0	67	2	4	4	0	1	1	0	3	2	1	1	0	1	1	0	0	0	0	0	0	2	3	6	7	6	8	10	6	0	0	0	0	0	0	0	0	0	0	0	0	0	0	0	1	0
ENSG00000284721.1	0	0	0	21	0	0	0	0	0	0	0	0	0	0	0	0	0	0	0	0	0	0	0	0	0	0	0	0	0	0	0	0	0	0	0	0	0	0	0	0	0	0	0	0	0	0	0	0	1
ENSG00000160094.15	102	248	302	1702	1155	348	406	397	179	152	28	82	132	120	148	300	326	295	252	171	229	394	965	403	615	83	56	62	382	527	375	313	0	0	0	0	0	0	0	0	0	0	0	10	16	67	142	58	242
ENSG00000270115.1	2	0	0	16	6	3	4	6	1	3	0	2	7	11	11	2	4	0	3	0	3	1	4	5	15	1	0	2	1	5	0	2	0	0	0	0	0	0	0	0	0	0	0	0	0	5	5	6	8
ENSG00000184389.9	4	0	4	37	6	0	0	0	1	0	0	0	7	5	6	1	0	0	3	0	0	0	2	2	2	0	2	0	0	0	1	1	0	0	0	0	0	0	0	0	0	0	0	1	0	0	1	0	2
ENSG00000225313.5	0	0	1	54	4	0	0	0	2	0	0	0	2	1	0	1	2	0	2	2	3	1	1	2	1	39	61	36	3	2	30	32	0	0	0	0	0	0	0	0	0	0	0	1	1	0	0	0	0
ENSG00000134686.18	692	758	1762	15643	15474	609	763	618	1074	1356	356	959	2860	2882	2908	3608	4802	4641	5432	5528	5118	5822	6689	6728	6184	1096	2891	1212	124	164	1196	1131	0	0	0	0	0	0	0	0	0	0	0	190	322	479	690	582	1316
ENSG00000284154.1	0	0	0	10	4	0	0	0	3	2	0	4	7	6	8	0	4	3	8	5	9	14	3	7	12	1	0	0	0	0	0	2	0	0	0	0	0	0	0	0	0	0	0	0	1	2	2	0	1
ENSG00000222112.1	1	0	0	19	1	2	0	0	0	3	1	7	19	24	43	4	8	3	27	25	20	19	12	29	63	4	10	3	1	0	2	2	0	0	0	0	0	0	0	0	0	0	0	7	4	2	1	1	3
ENSG00000233246.1	0	0	0	17	11	1	2	1	3	1	0	1	12	4	3	2	7	0	6	2	3	4	0	2	0	1	0	0	0	0	0	0	0	0	0	0	0	0	0	0	0	0	0	1	0	0	1	0	1
ENSG00000234512.1	0	0	0	25	0	0	0	0	0	0	0	0	0	0	0	0	0	0	0	0	0	0	0	0	0	0	0	1	0	0	0	0	0	0	0	0	0	0	0	0	0	0	0	0	0	0	0	0	0
ENSG00000121903.14	0	3	0	109	135	23	20	13	25	42	7	41	299	318	304	176	245	200	215	239	213	234	180	231	337	68	123	85	82	72	45	53	0	0	0	0	0	0	0	0	0	0	0	18	13	132	189	97	281
ENSG00000235907.2	0	0	0	12	0	0	0	0	0	0	0	0	0	0	0	0	0	0	0	0	0	0	0	0	0	1	0	0	0	0	0	1	0	0	0	0	0	0	0	0	0	0	0	0	0	0	0	0	0
ENSG00000121904.17	2	2	2	387	15	0	0	0	5	13	1	9	0	0	0	69	5	148	126	43	1285	68	10	155	540	33	13	9	464	601	19	21	0	0	0	0	0	0	0	0	0	0	0	0	0	1	3	1	7
ENSG00000227000.2	0	0	0	20	0	0	0	0	0	0	0	0	0	0	0	0	0	0	0	0	0	0	0	0	0	0	0	0	0	0	0	0	0	0	0	0	0	0	0	0	0	0	0	0	0	0	0	0	0
ENSG00000176256.10	0	0	0	30	0	0	0	0	0	0	0	0	0	0	0	0	0	0	0	0	0	0	0	0	0	1	0	0	0	0	0	0	0	0	0	0	0	0	0	0	0	0	0	0	0	0	0	0	0
ENSG00000231163.6	0	0	0	57	0	0	0	0	0	0	0	0	0	0	0	0	0	0	0	0	0	0	0	0	0	0	0	0	0	0	0	0	0	0	0	0	0	0	0	0	0	0	0	0	0	0	0	0	1
ENSG00000201148.1	0	0	0	2	0	0	0	0	0	0	0	0	0	0	0	0	0	0	0	0	0	0	0	0	0	0	0	0	0	0	0	0	0	0	0	0	0	0	0	0	0	0	0	0	0	0	0	0	0
ENSG00000142698.15	0	0	0	51	0	0	0	0	0	0	1	0	0	0	0	3	1	25	9	1	61	3	0	0	0	5	2	11	77	119	2	1	0	0	0	0	0	0	0	0	0	0	0	0	0	0	0	1	0
ENSG00000270241.1	0	0	0	8	0	0	0	0	0	0	0	0	0	0	0	0	0	0	0	0	0	0	0	0	0	0	0	0	0	0	0	0	0	0	0	0	0	0	0	0	0	0	0	0	0	0	0	0	0
ENSG00000287703.1	0	0	0	10	0	0	0	0	0	0	0	0	0	0	0	0	0	0	0	0	0	0	0	0	0	0	0	0	0	0	0	0	0	0	0	0	0	0	0	0	0	0	0	0	0	2	2	0	2
ENSG00000207941.1	0	0	0	1	0	0	0	0	0	0	0	0	0	0	0	0	0	0	0	0	0	0	0	0	0	0	0	0	0	0	0	0	0	0	0	0	0	0	0	0	0	0	0	0	0	0	0	0	0
ENSG00000163866.9	100	65	125	3081	2937	113	136	66	135	268	67	231	2311	2372	2345	1902	2337	1460	1150	1294	1257	1409	1027	938	1012	525	1016	640	669	509	518	385	0	0	0	0	0	0	0	0	0	0	0	371	450	401	370	395	725
ENSG00000189280.3	0	0	0	18	1	0	0	1	0	0	0	0	0	0	0	1	0	1	1	0	1	2	2	1	0	5	6	68	1	5	2	7	0	0	0	0	0	0	0	0	0	0	0	0	0	2	2	1	2
ENSG00000189433.7	0	0	0	20	3	0	0	0	0	0	0	0	0	0	0	52	19	1	3	0	9	22	1	0	0	14	1	43	0	0	1	1	0	0	0	0	0	0	0	0	0	0	0	0	0	0	0	0	1
ENSG00000255811.1	0	0	0	11	0	0	0	0	0	0	0	0	1	2	1	5	10	0	0	0	2	0	0	1	0	0	0	0	0	0	0	0	0	0	0	0	0	0	0	0	0	0	0	0	0	0	0	0	1
ENSG00000188910.8	12	8	47	301	387	0	0	0	9	7	1	3	17	24	29	411	415	410	290	307	267	406	120	62	20	196	174	529	11	3	45	27	0	0	0	0	0	0	0	0	0	0	0	0	6	25	22	21	31
ENSG00000187513.9	10	29	0	1210	2628	0	0	0	0	0	0	0	0	0	1	52	10	8	2	0	45	1	0	1	0	13	0	4	21	10	6	8	0	0	0	0	0	0	0	0	0	0	0	5	20	1	2	4	11
ENSG00000230163.1	0	0	0	7	0	0	0	0	0	0	0	0	0	0	0	0	1	0	0	0	0	0	0	0	0	0	0	0	0	0	0	0	0	0	0	0	0	0	0	0	0	0	0	0	0	0	0	0	0
ENSG00000116544.12	7	4	4	115	32	1	1	0	1	1	3	4	7	7	6	7	8	3	2	0	3	6	1	1	1	4	4	4	242	138	18	5	0	0	0	0	0	0	0	0	0	0	0	0	0	3	0	2	3
ENSG00000284773.1	1	2	0	60	55	0	0	0	0	5	0	3	9	18	12	27	24	5	25	11	30	20	43	63	68	9	11	9	9	8	5	6	0	0	0	0	0	0	0	0	0	0	0	4	1	7	3	3	10
ENSG00000241014.2	0	0	0	11	3	1	1	0	4	2	2	0	18	9	10	13	13	2	13	4	7	15	19	21	38	10	5	1	3	6	0	1	0	0	0	0	0	0	0	0	0	0	0	0	1	1	1	3	3
ENSG00000271741.1	0	0	0	0	0	0	0	0	0	0	0	0	0	0	0	0	0	0	0	0	0	0	0	0	0	0	0	0	0	0	0	0	0	0	0	0	0	0	0	0	0	0	0	0	0	0	0	0	0
ENSG00000243749.1	0	0	0	2	0	0	0	0	0	0	0	0	0	0	0	0	0	0	0	0	0	0	0	0	0	1	0	0	0	0	0	0	0	0	0	0	0	0	0	0	0	0	0	0	0	0	0	0	0
ENSG00000163867.17	1	3	3	364	316	14	18	3	28	54	10	48	266	274	282	513	391	454	469	446	646	598	556	373	428	94	217	159	314	237	212	167	0	0	0	0	0	0	0	0	0	0	0	93	102	209	260	174	320
ENSG00000197056.11	1	4	1	285	275	38	35	21	35	86	21	44	682	650	733	502	534	693	686	797	537	837	471	537	596	111	173	145	853	620	146	108	0	0	0	0	0	0	0	0	0	0	0	190	202	579	685	533	903
ENSG00000233940.1	0	0	0	11	0	0	0	0	0	0	0	0	0	0	0	0	0	0	0	0	0	0	0	0	0	0	0	0	0	0	0	0	0	0	0	0	0	0	0	0	0	0	0	0	0	0	0	0	0
ENSG00000228348.1	0	0	0	5	0	0	0	0	0	0	1	0	1	3	1	0	0	0	2	0	0	1	0	0	2	0	0	0	1	0	0	0	0	0	0	0	0	0	0	0	0	0	0	0	1	0	1	0	0
ENSG00000284640.1	0	0	1	20	2	0	0	0	0	0	0	0	0	1	0	0	0	0	0	0	5	0	0	0	0	0	3	1	4	0	0	1	0	0	0	0	0	0	0	0	0	0	0	0	0	0	0	0	2
ENSG00000116560.11	114	147	230	5010	4365	1200	1367	973	1625	1779	452	1149	7224	7554	7858	8129	8087	12766	12526	15760	8495	16938	12216	8442	10534	2192	3552	3269	16426	14874	6095	4240	0	0	0	0	0	0	0	0	0	0	0	1216	1604	2719	4016	2473	5878
ENSG00000201868.1	0	0	0	3	0	0	0	0	0	0	0	0	0	0	0	0	0	0	1	0	0	0	0	0	0	0	0	0	0	0	0	0	0	0	0	0	0	0	0	0	0	0	0	0	0	0	0	0	0
ENSG00000146463.12	38	39	41	2136	1734	351	395	284	293	482	115	310	2047	2153	2031	1837	1820	3431	3003	3617	2245	3876	3309	3835	3754	483	991	661	2424	2305	883	583	0	0	0	0	0	0	0	0	0	0	0	572	547	1653	2211	1456	3139
ENSG00000240374.3	0	0	0	4	0	0	0	0	0	0	0	0	0	0	0	0	0	0	0	0	0	0	0	0	0	0	0	0	0	0	0	0	0	0	0	0	0	0	0	0	0	0	0	0	0	0	0	0	0
ENSG00000201542.1	0	0	0	1	0	0	0	0	0	0	0	0	0	2	0	0	0	0	0	0	0	1	0	0	0	0	0	0	0	0	0	0	0	0	0	0	0	0	0	0	0	0	0	0	0	0	0	0	0
ENSG00000229994.1	1	0	0	18	8	4	5	1	0	3	2	7	65	48	55	5	11	13	11	14	14	10	14	10	3	8	9	13	36	14	11	9	0	0	0	0	0	0	0	0	0	0	0	3	28	37	31	38	64
ENSG00000227409.1	0	0	0	12	0	0	0	0	0	0	0	0	0	0	0	0	0	0	0	0	0	1	1	0	0	1	0	0	1	1	0	0	0	0	0	0	0	0	0	0	0	0	0	1	0	0	2	0	2
ENSG00000278702.1	0	0	0	4	0	0	0	0	0	0	0	0	1	2	0	0	0	0	0	0	0	0	0	0	0	0	0	0	0	0	0	2	0	0	0	0	0	0	0	0	0	0	0	2	0	0	0	2	0
ENSG00000142687.18	848	950	949	15048	12814	684	769	587	723	949	233	717	3494	3560	3606	3660	5681	1908	2929	1897	2797	2397	4307	4236	4380	814	1594	1532	2512	2470	1380	1106	0	0	0	0	0	0	0	0	0	0	0	716	701	1448	1501	1572	2625
ENSG00000236274.1	0	0	0	9	0	0	0	0	0	0	0	0	0	0	0	0	0	0	0	0	0	0	0	0	0	0	0	1	0	0	0	0	0	0	0	0	0	0	0	0	0	0	0	0	0	0	0	0	0
ENSG00000020129.16	83	95	75	2046	3203	160	237	185	496	550	148	341	716	676	703	853	1084	1539	1123	1534	1366	1182	1397	1214	1216	295	618	466	858	912	404	349	0	0	0	0	0	0	0	0	0	0	0	4	7	28	54	51	117
ENSG00000239636.1	0	0	0	47	6	0	0	1	0	0	0	0	1	3	3	7	5	5	5	1	3	3	5	8	4	2	0	1	0	3	1	2	0	0	0	0	0	0	0	0	0	0	0	0	0	0	4	1	0
ENSG00000116819.8	0	0	0	55	13	2	3	1	3	2	0	1	2	0	2	10	12	9	16	23	28	47	64	17	17	9	10	3	9	12	15	22	0	0	0	0	0	0	0	0	0	0	0	0	0	1	5	0	4
ENSG00000126067.12	417	667	597	30812	19028	1931	2106	1748	1940	2760	690	1747	4696	4607	4652	5579	6993	6231	4969	6205	4603	7941	4694	2477	2332	1228	3644	2872	2757	2195	1945	1785	0	0	0	0	0	0	0	0	0	0	0	547	754	988	1009	963	1733
ENSG00000142686.8	9	13	5	404	384	6	2	1	137	196	49	153	370	343	372	336	620	691	662	755	814	820	861	544	642	176	314	178	433	259	173	157	0	0	0	0	0	0	0	0	0	0	0	26	27	79	98	92	171
ENSG00000092853.14	1	3	0	168	47	125	138	83	85	121	35	116	32	27	30	27	183	1685	1020	2095	253	2094	138	10	8	24	8	96	1084	719	260	161	0	0	0	0	0	0	0	0	0	0	0	12	11	356	334	288	427
ENSG00000232335.1	0	0	0	11	0	0	0	0	0	0	0	0	0	0	0	0	0	1	2	2	0	3	0	0	0	0	0	0	2	0	2	0	0	0	0	0	0	0	0	0	0	0	0	0	0	4	2	3	2
ENSG00000134698.11	40	37	24	1331	877	117	124	76	95	147	32	126	1600	1570	1658	1219	1003	578	815	537	783	1015	1091	965	705	356	526	458	869	677	412	312	0	0	0	0	0	0	0	0	0	0	0	338	304	744	858	690	1185
ENSG00000092847.12	70	129	103	1866	1741	502	605	475	352	495	117	382	2185	2356	2393	1447	1733	1988	2140	2618	1658	2550	1698	1607	1698	452	536	584	3996	1933	787	465	0	0	0	0	0	0	0	0	0	0	0	216	194	913	1826	1001	2526
ENSG00000271164.1	0	0	0	2	0	0	0	0	0	0	0	0	0	0	0	0	0	0	0	0	0	0	0	0	0	0	0	0	0	0	0	0	0	0	0	0	0	0	0	0	0	0	0	0	0	0	0	0	0
ENSG00000286899.1	0	0	0	13	0	0	0	0	0	0	0	0	0	0	0	0	0	0	0	0	0	0	0	0	0	0	0	0	0	0	0	1	0	0	0	0	0	0	0	0	0	0	0	0	0	0	0	0	0
ENSG00000271914.1	1	0	0	29	15	1	0	1	0	0	0	2	3	2	1	5	6	1	0	2	2	6	3	0	0	0	0	0	0	0	0	0	0	0	0	0	0	0	0	0	0	0	0	1	0	0	3	1	3
ENSG00000126070.20	19	19	14	1140	682	100	98	91	126	200	48	144	1753	1799	1852	729	809	846	1036	1162	799	1213	1036	1230	1884	227	370	248	416	353	423	379	0	0	0	0	0	0	0	0	0	0	0	529	593	686	879	688	1338
ENSG00000271554.1	0	0	0	28	2	0	0	0	0	0	0	0	0	0	0	3	0	0	0	0	0	0	0	0	0	0	0	1	3	3	3	1	0	0	0	0	0	0	0	0	0	0	0	1	0	0	0	0	1
ENSG00000232862.5	0	0	0	23	5	0	0	0	0	0	0	0	0	0	0	0	1	0	0	0	0	0	3	0	1	1	0	1	0	1	3	0	0	0	0	0	0	0	0	0	0	0	0	0	0	3	0	0	4
ENSG00000092850.12	0	0	0	52	6	1	0	0	0	0	0	0	1	2	0	1	2	1	6	6	2	12	24	7	6	1	1	0	15	15	5	4	0	0	0	0	0	0	0	0	0	0	0	0	0	0	14	1	19
ENSG00000116863.11	29	47	32	653	557	82	110	84	35	127	26	78	929	953	975	974	1607	978	838	1003	729	1083	1007	663	586	356	677	504	490	459	383	304	0	0	0	0	0	0	0	0	0	0	0	18	22	130	186	146	383
ENSG00000171812.13	0	1	1	72	88	1	2	2	0	0	0	0	5	0	1	22	31	35	13	16	3	46	180	126	279	9	8	14	177	73	286	562	0	0	0	0	4	3	1	3	0	0	0	2	3	5	8	5	18
ENSG00000054116.12	116	131	148	3900	2956	118	156	104	145	279	64	238	1687	1645	1549	1770	3022	2204	1890	2278	2288	2981	2621	1798	2035	611	1463	955	704	599	737	779	76	282	68	238	169	183	20	204	122	154	174	248	284	712	648	776	1201
ENSG00000116871.15	39	108	49	1033	1189	116	102	110	527	480	129	278	1545	1333	1419	2599	3326	6180	5509	6435	4447	10399	9534	3736	3467	939	2412	1473	515	913	919	1054	0	0	0	0	0	0	0	0	0	0	0	21	36	203	266	233	602
ENSG00000264592.2	0	0	0	4	0	0	0	0	0	0	0	0	0	0	2	0	0	0	0	0	0	0	0	0	0	0	0	0	0	0	0	0	0	0	0	0	0	0	0	0	0	0	0	0	0	0	0	0	0
ENSG00000054118.15	124	156	245	4372	3676	478	557	436	377	613	135	447	6270	6077	5951	5858	5495	6144	8135	7680	6172	8560	6841	6335	7308	1504	3520	2634	7574	5710	3398	2146	0	0	0	0	0	0	0	0	0	0	0	745	1010	1988	2350	1860	3692
ENSG00000231849.1	0	0	0	11	0	0	0	0	0	0	0	0	0	0	0	0	0	0	0	0	0	0	0	0	0	0	0	0	0	0	0	0	0	0	0	0	0	0	0	0	0	0	0	0	0	0	0	0	0
ENSG00000214193.11	11	17	15	424	383	141	165	138	40	63	20	51	182	194	186	162	198	208	334	251	236	399	604	203	194	58	118	146	311	407	506	213	0	0	0	0	0	0	0	0	0	0	0	1	1	113	152	152	240
ENSG00000142694.6	8	15	3	136	162	11	19	6	12	7	2	4	77	67	54	224	284	1011	490	381	370	628	1158	310	338	0	0	0	0	0	0	0	0	0	0	0	0	0	0	0	0	0	0	0	1	16	15	25	26
ENSG00000286379.1	1	1	13	95	45	1	0	1	6	24	11	10	7	2	1	1	3	8	8	10	19	7	18	8	12	5	4	3	11	12	8	1	0	0	0	0	0	0	0	0	0	0	0	0	0	0	0	1	2
ENSG00000196182.10	574	958	1313	9924	8618	747	796	898	431	407	125	308	1902	1856	2027	1577	3181	1063	925	970	1383	1089	869	521	666	490	1382	745	591	634	611	407	0	0	0	0	0	0	0	0	0	0	0	52	102	206	218	243	400
ENSG00000181817.6	118	131	96	4849	4855	278	318	214	195	336	81	242	432	414	442	528	952	889	678	978	646	886	686	372	439	179	412	275	486	467	204	162	0	0	0	0	0	0	0	0	0	0	0	20	24	83	75	77	130
ENSG00000222821.1	0	0	0	3	0	0	0	0	0	0	0	0	0	0	0	0	0	0	0	0	0	0	0	0	0	0	0	0	0	0	0	0	0	0	0	0	0	0	0	0	0	0	0	0	0	0	0	0	0
ENSG00000116885.18	7	9	8	198	248	9	5	6	0	1	0	0	37	41	67	89	92	117	106	62	119	102	201	209	228	18	39	33	39	33	94	85	0	0	0	0	0	0	0	0	0	0	0	9	14	41	96	48	120
ENSG00000201448.1	0	0	0	2	0	0	0	0	0	0	0	0	0	3	1	0	1	0	0	1	0	0	1	1	0	0	0	0	0	0	0	0	0	0	0	0	0	0	0	0	0	0	0	2	5	0	3	2	4
ENSG00000116898.12	220	261	283	9592	10011	656	822	537	363	727	162	505	1839	1811	1698	1827	3396	2215	1945	2054	1941	2725	2133	1353	1298	577	1457	952	1708	1348	1035	730	0	0	0	0	0	0	0	0	0	0	0	374	395	734	562	755	937
ENSG00000119535.17	65	249	68	3830	1631	269	329	313	1	6	1	1	3	0	1	13	3	0	2	0	2	0	4	181	103	1	2	0	0	0	65	204	0	1	0	21	69	2	0	0	5	16	12	22	29	92	86	157	101
ENSG00000230214.1	0	0	0	9	0	0	0	0	0	0	0	0	0	0	0	0	0	0	0	0	0	0	0	0	0	1	0	0	0	0	0	0	0	0	0	0	0	0	0	0	0	0	0	0	0	0	0	0	0
ENSG00000284705.1	0	0	0	24	0	0	0	0	0	0	0	0	0	0	0	0	0	0	0	0	0	0	0	0	0	0	0	1	2	3	0	0	0	0	0	0	0	0	0	0	0	0	0	0	0	0	1	0	0
ENSG00000284720.1	0	0	0	26	0	0	0	0	0	0	0	0	0	0	0	0	0	0	0	0	0	0	0	0	0	0	0	0	0	1	0	0	0	0	0	0	0	0	0	0	0	0	0	0	0	0	0	0	0
ENSG00000234481.2	0	0	0	12	0	0	0	0	0	0	0	0	0	0	0	0	0	0	0	0	0	0	0	0	0	0	0	0	0	0	0	0	0	0	0	0	0	0	0	0	0	0	0	0	0	0	0	0	0
ENSG00000163873.10	0	0	0	133	4	0	0	0	0	0	0	0	0	0	0	0	0	0	0	0	0	0	0	1	1	0	0	3	103	110	12	1	0	0	0	0	0	0	0	0	0	0	0	0	2	0	19	4	8
ENSG00000284650.1	0	0	0	21	0	0	0	0	0	0	0	0	0	0	0	0	0	0	0	0	0	0	0	0	0	0	0	0	0	0	0	0	0	0	0	0	0	0	0	0	0	0	0	0	0	0	0	0	0
ENSG00000223944.2	0	0	0	43	0	0	0	0	0	0	0	0	0	0	0	0	0	0	0	1	0	0	0	0	0	0	0	0	0	0	0	0	0	0	0	0	0	0	0	0	0	0	0	0	0	0	0	0	0
ENSG00000264698.1	0	0	0	2	0	0	0	0	0	0	0	0	0	0	0	0	0	0	0	0	0	0	0	0	0	0	0	0	0	0	0	0	0	0	0	0	0	0	0	0	0	0	0	0	0	0	0	0	0
ENSG00000207328.1	0	0	0	6	0	0	0	0	0	0	0	0	0	0	0	0	0	0	0	0	0	0	0	0	0	0	0	0	0	0	0	0	0	0	0	0	0	0	0	0	0	0	0	0	0	0	0	0	0
ENSG00000252368.1	0	0	0	4	0	0	0	0	0	0	0	0	0	0	0	0	0	0	0	0	0	0	0	0	0	0	0	2	0	0	0	0	0	0	0	0	0	0	0	0	0	0	0	0	0	0	0	0	0
ENSG00000230451.2	0	0	0	4	0	0	0	0	0	0	0	0	0	0	0	0	0	0	0	0	0	0	0	0	0	0	0	0	0	0	0	0	0	0	0	0	0	0	0	0	0	0	0	0	0	0	0	0	0
ENSG00000233621.2	14	15	16	681	423	7	7	3	104	164	24	57	231	253	209	202	304	99	158	102	158	297	323	84	82	55	115	105	15	18	13	37	0	0	0	0	0	0	0	0	0	0	0	5	8	27	19	26	32
ENSG00000163874.11	338	898	3021	12255	3185	123	146	144	324	318	75	235	1799	1832	1870	2411	1094	492	902	781	760	1745	5036	1244	1025	380	759	355	170	290	129	96	0	0	0	0	0	0	0	0	0	0	0	8	35	31	18	46	54
ENSG00000283724.1	0	0	0	0	0	0	0	0	0	0	0	0	0	0	0	0	0	0	0	0	0	0	0	0	0	0	0	0	0	0	0	0	0	0	0	0	0	0	0	0	0	0	0	0	0	0	0	0	0
ENSG00000163875.15	30	131	162	2677	2924	239	291	202	203	393	85	310	2201	2195	2169	2548	3527	1777	1586	1578	1723	2242	1859	1421	1250	612	1272	621	688	730	532	556	0	0	0	0	0	0	0	0	0	0	0	154	150	434	586	379	806
ENSG00000263675.1	0	0	0	7	6	0	2	0	0	1	0	4	24	23	26	9	13	2	5	4	8	5	5	3	11	1	8	0	2	1	1	0	0	0	0	0	0	0	0	0	0	0	0	0	0	3	4	3	1
ENSG00000163877.11	29	25	36	1229	673	62	70	29	43	86	12	67	942	977	1017	751	893	620	667	685	784	897	792	518	545	197	525	265	551	414	369	274	0	0	0	0	0	0	0	0	0	0	0	164	146	295	337	247	530
ENSG00000232273.1	0	0	3	7	1	0	0	0	0	0	0	1	0	0	3	0	1	0	0	0	0	0	0	1	0	0	4	0	2	2	0	0	0	0	0	0	0	0	0	0	0	0	0	1	0	0	1	1	1
ENSG00000237749.4	1	0	0	3	9	0	0	0	0	1	1	0	2	5	5	4	19	18	11	8	12	8	28	8	10	3	6	2	9	5	13	9	0	0	0	0	0	0	0	0	0	0	0	6	23	68	46	84	129
ENSG00000163879.11	75	115	215	2190	3787	1	2	4	73	128	22	88	407	400	372	518	478	361	563	369	672	538	980	695	673	75	222	82	331	349	162	312	0	0	0	0	0	0	0	0	0	0	0	21	17	280	220	312	314
ENSG00000134697.13	17	19	29	1759	1373	125	162	98	78	158	42	149	2896	2927	2714	2405	2396	4280	2927	3834	3042	4330	2421	1479	1616	771	1726	1143	2931	2275	1151	814	0	0	0	0	0	0	0	0	0	0	0	291	377	850	906	795	1533
ENSG00000284748.1	0	0	1	13	0	0	0	0	0	0	0	0	0	0	0	0	0	0	0	0	0	0	0	0	0	0	0	0	0	0	1	0	0	0	0	0	0	0	0	0	0	0	0	0	0	0	0	0	0
ENSG00000169218.14	0	0	0	73	0	0	0	0	8	1	2	6	0	0	0	4	0	1	0	0	0	1	0	1	0	0	3	0	6	4	66	33	0	0	0	0	0	0	0	0	0	0	0	1	0	4	37	2	33
ENSG00000116922.14	1	5	3	396	361	63	60	41	29	66	24	90	554	556	562	557	752	713	555	649	610	837	396	380	523	201	346	245	949	877	181	114	0	0	0	0	0	0	0	0	0	0	0	93	99	168	217	165	328
ENSG00000134690.11	4	25	8	76	61	556	581	547	324	484	118	328	30	41	31	68	758	1589	1142	1637	276	2087	240	43	18	38	48	225	1500	1258	331	192	0	0	1	13	28	27	5	23	0	0	1	7	5	212	235	217	355
ENSG00000183317.17	0	1	0	164	10	0	0	2	8	9	0	2	0	3	1	18	9	3	3	1	10	9	3	2	0	5	33	13	56	22	7	2	0	0	0	0	0	0	0	0	0	0	0	0	0	7	11	9	15
ENSG00000200421.1	0	0	0	3	0	0	0	0	0	0	0	0	0	0	0	0	0	0	0	0	0	0	0	0	0	0	0	0	0	0	0	0	0	0	0	0	0	0	0	0	0	0	0	0	0	0	0	0	0
ENSG00000214141.4	0	0	0	18	0	0	0	0	0	0	0	0	0	0	0	0	0	0	0	0	0	0	0	0	0	0	0	0	0	0	0	0	0	0	0	0	0	0	0	0	0	0	0	0	0	0	0	0	0
ENSG00000227416.2	0	0	0	5	0	0	0	0	0	0	0	0	0	0	0	0	0	0	0	0	0	0	0	0	0	0	0	0	1	0	0	1	0	0	0	0	0	0	0	0	0	0	0	0	0	0	0	0	0
ENSG00000185090.14	76	120	127	832	551	399	442	425	366	398	105	226	183	192	182	274	165	66	39	47	337	99	17	28	56	43	95	53	97	57	22	9	0	0	0	0	0	0	0	0	0	0	0	20	16	20	23	27	85
ENSG00000233728.1	0	0	0	10	0	0	0	0	0	0	0	1	1	1	6	0	0	0	0	0	0	0	0	0	0	0	0	0	0	0	0	0	0	0	0	0	0	0	0	0	0	0	0	0	0	0	1	0	2
ENSG00000196449.4	25	20	28	938	577	73	109	58	47	147	34	128	723	726	697	908	927	1374	773	1004	719	1144	722	306	298	221	376	321	543	491	544	357	0	0	0	0	0	0	0	0	0	0	0	85	110	158	185	153	312
ENSG00000197982.14	101	107	136	2619	1623	145	136	140	611	635	129	263	709	711	760	948	1279	1063	662	678	890	924	1286	824	861	229	786	373	348	322	443	460	0	0	0	0	0	0	0	0	0	0	0	31	78	169	153	218	332
ENSG00000188786.10	20	18	20	1374	916	110	103	94	148	205	57	162	1155	1102	1131	1213	1067	1314	1131	1258	943	1227	832	1291	1523	306	743	537	479	377	252	200	4	24	11	0	4	2	0	0	2	2	2	117	122	155	140	132	301
ENSG00000235673.1	0	0	0	8	0	0	0	0	0	0	0	0	0	0	0	0	0	0	0	0	0	0	0	0	0	0	0	1	0	0	0	0	0	0	0	0	0	0	0	0	0	0	0	0	0	0	0	0	0
ENSG00000230955.1	0	0	0	4	1	0	0	0	0	0	0	0	6	0	4	2	0	2	1	5	3	1	1	0	1	0	0	0	0	0	0	0	0	0	0	0	0	0	0	0	0	0	0	0	0	0	1	3	2
ENSG00000204084.13	135	172	127	4069	4027	84	112	72	99	179	50	151	1074	1113	1179	565	1083	568	596	570	503	654	568	599	809	147	241	214	907	715	202	120	0	0	0	0	0	0	0	0	0	0	0	186	198	297	372	291	541
ENSG00000252448.1	0	0	0	1	0	0	0	0	0	0	0	0	0	0	0	0	1	0	0	0	0	0	0	0	0	1	0	2	0	1	1	0	0	0	0	0	0	0	0	0	0	0	0	0	0	0	0	0	0
ENSG00000222282.1	0	0	0	4	0	0	0	0	0	0	0	0	0	0	0	0	0	0	0	0	0	0	0	0	0	0	0	1	0	0	0	0	0	0	0	0	0	0	0	0	0	0	0	0	0	0	0	0	0
ENSG00000277168.1	0	0	0	5	0	0	0	0	0	0	0	0	0	0	0	0	0	0	0	0	0	0	0	0	0	0	0	0	0	0	0	0	0	0	0	0	0	0	0	0	0	0	0	0	0	0	0	0	0
ENSG00000183431.12	43	48	44	1993	2633	303	306	206	149	308	62	306	2620	2814	2701	2459	3129	5110	4168	5805	3348	6366	3901	2318	2465	699	1395	1221	3881	2740	1285	1004	0	0	0	0	0	0	0	0	0	0	0	401	474	1158	1265	1115	1989
ENSG00000212541.1	0	0	0	6	0	0	0	0	0	0	0	0	0	0	0	0	3	0	1	2	0	1	0	0	1	0	0	0	3	1	3	0	0	0	0	0	0	0	0	0	0	0	0	0	0	0	0	0	0
ENSG00000183386.10	33	47	58	544	942	156	149	184	154	171	42	101	83	76	64	170	181	818	865	768	1455	1634	3061	459	450	72	94	28	408	446	389	306	0	0	0	0	0	0	0	0	0	0	0	1	2	31	46	43	108
ENSG00000183520.12	12	20	31	1440	1385	155	193	142	131	162	47	139	1147	1245	1095	1257	1085	2089	1419	1840	1578	2357	1459	853	989	399	789	531	1287	1046	719	505	0	0	0	0	0	0	0	0	0	0	0	232	241	402	467	359	780
ENSG00000185668.8	3	14	13	33	5	3	2	1	3	0	0	1	5	5	6	2	0	1	1	1	1	0	5	0	4	0	0	0	147	174	108	114	0	0	0	0	0	0	0	0	0	0	0	1	0	4	10	0	9
ENSG00000224592.5	0	2	2	20	3	0	0	8	7	5	1	5	1	0	1	0	6	0	1	0	4	3	3	0	4	3	0	2	22	20	5	1	0	0	0	0	0	0	0	0	0	0	0	0	0	0	0	0	0
ENSG00000223589.2	0	0	0	8	0	0	0	0	0	0	0	0	0	0	0	0	0	0	0	0	0	0	0	0	0	0	0	0	0	0	0	0	0	0	0	0	0	0	0	0	0	0	0	0	0	0	0	0	0
ENSG00000265596.1	0	0	0	1	0	0	0	0	0	1	0	0	0	0	0	0	0	0	0	0	0	0	0	0	0	0	0	0	0	0	0	0	0	0	0	0	0	0	0	0	0	0	0	0	0	0	0	0	0
ENSG00000284623.1	0	0	0	33	2	0	0	0	0	0	0	0	0	0	0	2	0	0	0	0	0	0	0	0	0	0	0	1	0	0	0	0	0	0	0	0	0	0	0	0	0	0	0	0	0	0	0	0	0
ENSG00000286552.1	0	0	0	20	0	0	0	0	0	0	0	0	0	0	0	0	0	0	0	0	0	0	0	0	0	0	0	1	0	0	0	0	0	0	0	0	0	0	0	0	0	0	0	0	0	0	1	0	0
ENSG00000287987.1	0	0	0	18	0	0	0	0	0	0	0	0	0	0	0	2	0	0	0	0	0	0	2	0	0	0	0	0	1	0	0	1	0	0	0	0	0	0	0	0	0	0	0	0	0	1	0	0	0
ENSG00000237290.2	0	0	0	25	0	0	0	0	0	0	0	0	0	0	0	0	0	0	0	0	0	0	0	0	0	0	0	0	1	2	0	2	0	0	0	0	0	0	0	0	0	0	0	0	0	0	0	0	0
ENSG00000275350.1	0	0	0	8	0	0	0	0	0	0	0	0	0	0	0	0	0	0	0	0	0	0	0	0	0	0	0	1	0	0	0	0	0	0	0	0	0	0	0	0	0	0	0	0	0	0	0	0	0
ENSG00000200796.1	0	0	0	6	0	0	0	0	0	0	0	0	0	0	0	0	0	0	0	0	0	0	0	0	0	0	0	0	0	0	0	0	0	0	0	0	0	0	0	0	0	0	0	0	0	0	0	0	0
ENSG00000238063.3	0	0	0	42	0	0	0	0	0	0	0	0	0	0	0	0	0	0	0	0	0	0	0	0	0	0	0	0	0	0	0	0	0	0	0	0	0	0	0	0	0	0	0	0	0	0	0	0	0
ENSG00000215895.4	1	0	0	19	13	0	1	1	0	1	0	0	1	0	2	25	44	36	6	13	12	15	15	14	12	5	11	8	13	4	11	7	0	0	0	0	0	1	0	0	0	0	0	23	74	58	32	52	76
ENSG00000284632.1	0	0	0	30	0	0	0	0	0	0	0	0	0	0	0	0	0	0	0	0	0	0	0	0	0	0	0	0	0	0	0	0	0	0	0	0	0	0	0	0	0	0	0	0	0	0	0	0	0
ENSG00000116954.8	6	3	2	277	395	13	10	12	21	33	13	43	343	429	356	787	770	594	455	406	618	647	809	620	576	328	493	304	212	207	392	296	0	0	0	0	0	0	0	0	0	0	0	131	94	126	149	125	193
ENSG00000273637.1	0	0	0	0	0	0	0	0	0	0	0	0	0	0	0	0	0	0	0	0	0	0	0	0	0	0	0	0	0	0	0	0	0	0	0	0	0	0	0	0	0	0	0	0	0	0	0	0	0
ENSG00000228436.3	16	18	28	146	141	24	20	16	25	36	3	15	59	54	69	55	83	27	18	17	44	15	34	36	40	20	26	14	8	4	14	8	0	0	0	0	0	0	0	0	0	0	0	7	2	8	8	6	9
ENSG00000214114.9	16	13	15	919	979	85	95	80	74	118	33	80	274	267	228	539	549	719	658	778	555	1044	440	267	333	179	276	209	525	388	214	156	0	1	0	1	5	4	1	0	0	0	0	99	126	268	249	246	437
ENSG00000274944.4	0	0	0	1	0	0	0	0	0	0	0	0	0	0	0	0	0	0	0	1	0	0	1	0	0	0	0	0	0	0	0	0	0	0	0	0	0	0	0	0	0	0	0	0	0	0	0	0	0
ENSG00000131233.10	0	0	0	2	0	0	0	0	0	0	0	0	0	0	0	0	0	0	0	0	0	0	0	0	0	0	0	1	0	0	0	1	0	0	0	0	0	0	0	0	0	0	0	0	0	0	0	0	0
ENSG00000158315.11	0	0	0	59	15	10	19	6	0	0	2	0	0	2	0	26	9	26	39	29	16	183	239	12	24	15	16	23	6	16	4	2	0	0	0	0	0	0	0	0	0	0	0	1	0	1	0	1	0
ENSG00000199963.1	0	0	0	6	0	0	0	0	0	0	0	0	0	0	0	0	0	0	0	0	0	0	0	0	1	0	0	0	0	0	0	0	0	0	0	0	0	0	0	0	0	0	0	0	0	0	0	0	0
ENSG00000207466.1	0	0	0	6	0	0	0	0	0	0	0	0	0	0	0	0	0	0	0	0	0	0	0	0	0	0	0	0	0	0	0	0	0	0	0	0	0	0	0	0	0	0	0	0	0	0	0	0	0
ENSG00000235549.1	0	0	0	2	0	0	0	0	0	0	0	0	0	0	0	0	0	0	0	0	0	0	0	0	0	0	0	0	0	0	0	0	0	0	0	0	0	0	0	0	0	0	0	0	0	0	0	0	0
ENSG00000174574.16	19	27	53	2291	1574	1258	1577	1136	344	460	109	319	3179	3090	3266	4675	3911	3324	3350	3444	3717	3901	3676	3009	3157	1205	2578	2360	11105	8125	2393	1881	0	0	0	0	0	0	0	0	0	0	0	816	888	1543	1642	1499	2742
ENSG00000168653.11	103	73	66	1548	3759	70	75	62	215	257	42	251	2821	2662	2572	3442	5234	4115	2929	3090	4815	5844	5750	1831	1662	1081	3618	1865	4711	3231	2038	1665	0	0	0	0	0	0	0	0	0	0	0	242	389	1140	1293	1228	2308
ENSG00000127603.28	210	256	350	11303	14203	875	973	661	576	1114	265	911	37254	34968	35636	15642	10177	20209	29904	32691	23334	25081	18455	17954	21760	5259	9451	8763	16453	9445	3383	2369	21	84	126	30	55	131	26	144	30	95	54	3127	4121	5656	6425	5837	11369
ENSG00000206654.1	0	0	0	2	0	0	0	0	0	0	0	0	0	0	0	0	0	0	0	0	0	0	0	0	0	0	0	0	0	0	0	0	0	0	0	0	0	0	0	0	0	0	0	0	0	0	0	0	0
ENSG00000222378.1	0	0	0	4	0	0	0	0	0	0	0	0	0	0	0	0	0	0	0	0	0	0	0	0	0	1	0	0	0	0	0	0	0	0	0	0	0	0	0	0	0	0	0	0	0	0	0	0	0
ENSG00000287422.1	0	0	0	17	0	0	0	0	0	0	0	0	0	0	0	0	0	0	0	0	0	0	0	0	0	0	0	0	0	0	0	0	0	0	0	0	0	0	0	0	0	0	0	0	0	0	0	0	0
ENSG00000226438.1	0	0	0	11	0	0	0	0	0	0	0	0	0	0	0	0	0	0	0	0	0	0	0	0	0	0	0	0	0	0	0	0	0	0	0	0	0	0	0	0	0	0	0	0	0	0	2	0	0
ENSG00000217897.2	0	0	0	7	0	0	0	0	0	0	0	0	0	0	0	0	1	1	0	0	0	0	0	0	0	0	0	0	0	0	0	0	0	1	0	0	1	0	0	0	0	0	0	0	3	0	0	4	1
ENSG00000183682.8	2	0	1	98	52	0	1	2	1	0	0	0	4	8	6	147	32	18	12	4	16	64	16	8	6	25	50	35	41	54	8	14	0	0	0	0	0	0	0	0	0	0	0	0	3	92	41	87	119
ENSG00000237624.1	0	0	1	15	15	0	0	0	0	0	0	0	0	4	11	11	19	34	8	8	10	18	9	3	4	2	20	13	6	6	0	0	0	0	0	0	0	0	0	0	0	0	0	0	0	0	0	0	0
ENSG00000243970.3	80	118	100	942	866	4	1	2	5	20	6	7	211	225	275	70	386	75	44	25	366	209	390	65	110	22	40	69	19	135	13	33	0	0	0	0	0	0	0	0	0	0	0	5	9	45	56	47	101
ENSG00000090621.14	499	555	952	12996	13668	1323	1592	1380	1519	2176	509	1723	5193	5346	5626	4732	7521	7441	8496	10472	8010	9566	7772	3535	4161	1199	2374	2232	4452	3408	2171	1368	0	0	0	0	0	0	0	0	0	0	0	560	725	1673	1505	1574	2694
ENSG00000228060.3	0	0	0	32	0	0	0	0	0	1	0	1	0	1	0	0	1	1	0	0	0	1	1	0	0	3	8	7	17	25	12	9	0	0	0	0	0	0	0	0	0	0	0	0	1	2	1	0	1
ENSG00000201457.1	8	1	0	18	9	4	2	4	0	5	1	6	21	21	22	13	6	11	5	16	14	11	11	7	11	0	4	2	8	12	3	2	0	0	0	0	0	0	0	0	0	0	0	3	9	5	8	7	17
ENSG00000163909.8	3	11	1	729	688	2	2	2	0	0	0	0	3	1	2	7	7	454	22	0	15	1066	266	3	8	5	11	6	212	232	167	561	0	0	0	0	0	0	0	0	0	0	0	5	39	3	2	2	6
ENSG00000225903.1	0	0	0	9	0	0	0	0	0	0	0	0	0	0	0	0	0	0	0	0	0	0	0	0	0	0	0	0	0	0	0	0	0	0	0	0	0	0	0	0	0	0	0	0	0	0	0	0	0
ENSG00000116981.3	0	0	0	34	0	0	0	0	0	4	0	1	0	0	0	0	0	1	0	0	1	0	0	0	0	0	0	0	0	0	4	7	0	0	0	0	0	0	0	0	0	0	0	0	0	0	0	0	1
ENSG00000116983.13	0	1	0	57	0	0	0	0	0	0	0	0	0	0	1	1	0	1	5	4	0	5	0	0	1	2	1	6	31	53	96	341	0	0	0	0	0	0	0	0	0	0	0	0	1	9	50	8	57
ENSG00000084072.17	83	95	103	1543	1690	55	53	40	84	194	45	120	926	872	838	1437	1596	1089	1343	1334	1340	1544	1532	1194	1375	492	794	568	1004	973	608	569	20	46	41	35	42	99	17	128	42	62	58	93	135	381	465	445	749
ENSG00000225333.6	0	0	0	8	0	0	0	0	0	0	0	0	1	0	0	0	0	0	1	0	0	0	0	0	0	0	0	1	0	0	0	0	0	0	0	0	0	0	0	0	0	0	0	0	0	0	0	0	1
ENSG00000252413.1	0	0	0	3	0	0	0	0	0	0	0	0	0	0	0	0	0	0	0	0	0	0	0	0	0	0	0	0	0	0	0	0	0	0	0	0	0	0	0	0	0	0	0	0	0	0	0	0	0
ENSG00000116985.12	5	2	0	93	121	5	1	4	0	0	0	0	222	206	197	1424	417	8	9	7	39	26	10	5	7	304	227	153	43	31	17	11	0	0	0	0	0	0	0	0	0	0	0	1	2	84	29	77	85
ENSG00000198754.5	0	1	0	26	17	0	1	0	0	0	0	0	23	19	21	65	43	23	16	7	6	21	4	9	7	7	44	19	13	18	1	2	0	0	0	0	0	0	0	0	0	0	0	0	0	0	1	5	3
ENSG00000285905.1	0	0	0	11	0	0	0	0	0	0	0	0	0	0	0	0	0	0	0	0	0	0	0	0	0	0	3	0	1	0	0	0	0	0	0	0	0	0	0	0	0	0	0	0	0	0	0	0	0
ENSG00000261798.1	0	0	0	18	1	0	1	1	0	0	0	0	4	3	5	6	8	0	0	1	6	1	0	0	0	8	4	2	2	1	0	1	0	0	0	0	0	0	0	0	0	0	0	0	0	0	0	1	0
ENSG00000229213.1	0	0	0	6	0	0	0	0	0	0	0	0	0	0	2	0	0	0	0	0	0	0	0	0	0	0	0	0	0	0	0	0	0	0	0	0	0	0	0	0	0	0	0	0	0	0	0	0	0
ENSG00000284719.1	0	2	0	69	38	0	0	0	0	0	0	0	13	14	19	63	72	1	2	5	12	5	2	1	5	19	8	9	0	3	0	0	0	0	0	0	0	0	0	0	0	0	0	0	0	0	0	0	1
ENSG00000284678.1	0	0	0	17	0	0	0	0	1	0	0	0	0	0	0	21	13	0	0	0	0	0	1	0	0	5	0	0	0	0	0	0	0	0	0	0	0	0	0	0	0	0	0	0	0	0	0	0	0
ENSG00000043514.17	18	13	19	748	633	73	76	48	58	99	27	60	792	837	965	812	846	1103	740	832	882	1040	1032	546	691	298	400	332	1062	851	472	265	0	0	0	0	0	0	0	0	0	0	0	120	129	312	403	324	559
ENSG00000202222.1	0	0	0	3	0	0	0	0	0	0	1	0	5	9	10	0	1	0	0	0	0	0	0	0	1	0	0	1	0	0	0	0	0	0	0	0	0	0	0	0	0	0	0	1	1	0	1	2	4
ENSG00000116990.11	136	187	254	652	129	5	9	18	7	18	4	11	71	81	81	78	64	12	16	13	36	31	14	56	70	17	40	58	758	868	47	69	0	0	0	0	0	0	0	0	0	0	0	44	19	65	93	83	166
ENSG00000236546.1	0	0	1	11	2	0	0	0	0	0	0	0	8	4	2	33	20	6	3	2	11	4	14	4	1	12	5	6	1	2	5	0	0	0	0	0	0	0	0	0	0	0	0	0	0	0	0	1	0
ENSG00000207356.1	0	0	0	1	0	0	0	0	0	0	0	0	0	0	0	0	0	0	0	0	0	0	0	0	0	0	0	0	0	0	0	0	0	0	0	0	0	0	0	0	0	0	0	0	0	0	0	0	0
ENSG00000168389.17	1550	3738	2551	33526	9903	0	1	0	117	120	32	85	706	819	856	76	273	382	190	345	200	424	177	134	314	28	329	241	303	343	23	125	0	0	0	0	0	0	0	0	0	0	0	621	756	4	8	14	11
ENSG00000228477.1	69	72	31	258	75	0	0	0	0	7	2	4	33	45	44	9	17	13	22	17	14	22	35	7	12	0	3	7	11	7	1	1	0	0	0	0	0	1	0	0	0	0	0	12	18	42	29	30	54
ENSG00000131236.17	181	283	243	11573	15310	1706	1788	1466	1391	2471	545	1755	13554	12907	12830	20927	18666	33986	21063	25977	25420	40689	28121	10923	8784	4048	10134	6691	4069	2724	2662	2301	0	0	0	0	0	0	0	0	0	0	0	1684	1714	4737	4066	4262	7286
ENSG00000131238.17	50	79	41	2930	3916	1699	1842	1218	698	1179	271	849	1372	1358	1275	2147	3064	4465	2531	2914	1923	3938	2689	1590	2577	667	1151	1101	4754	3499	1626	1026	0	0	0	0	0	0	0	0	0	0	0	549	624	980	1203	822	1659
ENSG00000226745.2	0	0	0	16	0	0	0	0	0	0	0	0	0	0	0	0	0	0	0	0	0	0	1	0	0	0	0	1	0	1	0	1	0	0	0	1	0	0	0	0	1	0	0	0	0	0	0	0	0
ENSG00000117000.9	20	16	41	1251	1209	189	198	117	107	162	48	112	1414	1369	1423	1078	787	921	870	790	814	1106	1028	856	1010	291	453	350	1004	862	570	384	0	0	0	0	0	0	0	0	0	0	0	421	486	1273	1809	1164	2401
ENSG00000207508.1	0	0	0	3	0	0	0	0	0	0	0	0	3	3	2	0	0	0	0	0	0	0	0	1	0	0	0	0	0	0	0	0	0	0	0	0	0	0	0	0	0	0	0	1	2	0	1	0	1
ENSG00000188800.6	0	0	0	13	0	0	0	0	0	0	0	0	0	1	1	0	0	0	1	1	2	0	0	1	0	0	0	0	0	0	0	1	0	0	0	0	0	0	0	0	0	0	0	1	0	1	2	0	0
ENSG00000259943.1	4	1	1	160	154	26	21	6	8	11	8	28	109	128	114	197	271	89	102	110	91	150	109	64	72	63	29	23	172	131	75	75	0	0	0	0	0	0	0	0	0	0	0	16	26	82	132	90	204
ENSG00000084073.9	7	3	17	1626	1650	118	139	91	155	326	75	275	3664	3636	3611	4093	4333	6214	3395	4295	3975	4925	2482	2776	3027	1128	2404	2142	1569	1241	870	838	0	0	0	0	0	0	0	0	0	0	0	1498	1387	1510	1285	1219	2253
ENSG00000231296.1	0	0	0	4	0	0	0	0	0	0	0	0	0	2	0	0	0	0	0	0	0	0	0	0	0	0	2	1	1	3	1	1	0	0	0	0	0	0	0	0	0	0	0	0	0	0	0	0	0
ENSG00000049089.15	1	3	2	132	11	39	48	38	1	0	0	0	2	6	18	32	25	18	26	4	41	82	268	22	27	10	10	7	83	85	172	188	0	0	0	0	0	0	0	0	0	0	0	0	0	93	104	158	165
ENSG00000227311.3	0	0	0	6	1	0	0	0	0	0	0	0	1	3	1	3	1	7	0	2	1	3	7	5	4	0	3	0	3	2	1	1	0	0	0	0	0	0	0	0	0	0	0	11	10	23	15	30	41
ENSG00000084070.12	610	926	1171	17385	8389	436	492	424	513	663	169	441	1428	1636	1537	1174	1057	2381	766	880	805	1293	915	553	717	229	667	514	121	119	625	385	0	0	0	0	0	0	0	0	0	0	0	395	514	459	249	433	482
ENSG00000213172.3	0	0	0	8	0	0	0	0	0	0	0	0	0	1	0	0	0	0	0	0	0	0	0	0	0	0	0	0	0	0	0	0	0	0	0	0	0	0	0	0	0	0	0	0	0	0	0	0	0
ENSG00000284677.1	0	0	1	22	2	0	0	0	0	1	1	0	4	0	0	0	1	1	1	1	2	3	1	0	0	0	0	0	0	0	0	0	0	0	0	0	0	0	0	0	0	0	0	0	0	0	0	0	1
ENSG00000187801.15	0	1	0	48	24	23	31	11	18	22	3	37	55	79	66	115	141	250	158	228	156	241	126	69	96	39	42	34	372	337	39	18	0	0	0	0	0	0	0	0	0	0	0	5	11	18	65	20	91
ENSG00000260920.2	6	3	1	86	176	58	59	57	48	82	9	69	83	62	58	81	171	203	144	178	282	333	228	73	116	37	40	45	246	261	26	15	0	0	0	0	0	0	0	0	0	0	0	11	6	16	43	14	48
ENSG00000279667.1	0	0	0	28	17	3	0	0	0	1	0	2	1	0	1	2	6	13	7	4	6	4	9	0	3	0	2	0	8	12	0	0	0	0	0	0	0	0	0	0	0	0	0	0	0	0	1	0	2
ENSG00000187815.10	4	3	0	221	144	23	48	27	29	41	7	45	91	99	96	162	191	152	111	119	138	182	153	95	69	52	44	47	214	160	45	30	0	0	0	0	0	0	0	0	0	0	0	29	34	45	87	49	109
ENSG00000238287.1	0	0	0	10	12	3	1	0	0	2	0	0	9	9	12	11	26	16	13	12	21	11	15	8	14	7	7	3	8	12	2	8	0	0	0	0	0	0	0	0	0	0	0	1	0	2	7	1	4
ENSG00000164002.11	2	5	3	415	373	51	52	36	27	52	21	67	216	180	207	258	323	405	250	320	300	451	307	217	287	45	61	54	137	103	63	42	0	0	0	0	0	0	0	0	0	0	0	59	48	149	192	142	268
ENSG00000227278.1	0	3	1	26	26	0	1	0	0	0	0	0	0	0	0	0	1	0	0	1	0	0	2	0	0	0	0	0	0	0	0	0	0	0	0	0	0	0	0	0	0	0	0	0	0	0	0	0	1
ENSG00000238186.1	0	1	0	25	11	0	0	0	0	0	0	0	0	0	0	2	1	0	0	0	0	0	0	0	1	5	1	2	5	13	2	1	0	0	0	0	0	0	0	0	0	0	0	0	0	0	0	0	0
ENSG00000117010.17	3	1	1	378	269	8	9	8	16	27	6	24	175	200	222	160	188	135	84	81	122	157	104	95	145	44	88	71	91	75	36	19	0	0	0	0	0	0	0	0	0	0	0	252	177	96	112	73	165
ENSG00000286838.1	0	0	0	14	0	0	0	0	0	0	0	0	0	0	0	1	0	0	0	1	0	0	0	0	0	0	0	1	0	0	0	0	0	0	0	0	0	0	0	0	0	0	0	0	0	0	0	0	0
ENSG00000236505.1	0	0	0	5	0	0	0	0	0	0	0	0	0	0	0	0	0	0	0	0	0	0	0	0	0	0	0	0	0	0	0	0	0	0	0	0	0	0	0	0	0	0	0	0	0	0	0	1	0
ENSG00000233910.1	0	0	0	11	0	0	0	0	0	0	0	0	0	0	0	0	0	0	0	0	0	0	0	0	0	0	0	1	0	0	0	0	0	0	0	0	0	0	0	0	0	0	0	0	0	0	0	0	0
ENSG00000117016.10	8	6	1	185	143	78	83	63	197	316	79	234	233	280	234	164	182	39	45	33	135	93	109	48	29	28	140	38	1633	2016	160	58	0	0	0	0	0	0	0	0	0	0	0	16	6	109	328	141	491
ENSG00000287743.1	0	0	0	23	2	0	2	0	1	1	0	1	2	0	0	0	1	0	0	0	0	0	0	0	0	0	1	0	6	3	4	0	0	0	0	0	0	0	0	0	0	0	0	0	0	0	0	2	1
ENSG00000237899.1	0	1	0	16	0	0	0	0	0	0	0	2	3	3	1	4	8	3	1	2	0	0	1	2	1	0	0	0	1	1	0	1	0	0	0	0	0	0	0	0	0	0	0	0	0	3	0	0	4
ENSG00000272145.1	0	1	2	150	73	10	23	16	9	20	1	7	114	113	107	99	218	26	57	38	38	49	38	48	69	29	7	6	52	37	24	12	0	0	0	0	0	0	0	0	0	0	0	11	8	22	45	26	54
ENSG00000066136.20	379	721	772	7923	7259	737	876	752	524	869	203	553	842	889	897	966	1645	1091	956	985	816	1166	1124	931	1024	203	479	422	798	997	544	460	0	0	0	0	0	0	0	0	0	0	0	104	129	308	413	307	646
ENSG00000198974.3	0	0	0	4	0	0	0	0	1	1	0	1	6	6	5	1	0	0	0	0	0	0	0	0	0	0	0	0	0	0	0	0	0	0	0	0	0	0	0	0	0	0	0	1	0	1	4	0	3
ENSG00000207962.1	0	0	0	2	0	0	0	0	1	0	0	0	3	4	2	1	0	0	0	0	0	0	1	0	0	0	0	0	0	0	0	0	0	0	0	0	0	0	0	0	0	0	0	0	0	0	0	1	3
ENSG00000117013.17	1	3	3	287	394	2	1	1	2	1	0	0	22	13	21	14	19	26	50	39	19	212	43	13	4	10	14	9	121	101	3	1	0	0	0	0	0	0	0	0	0	0	0	0	1	0	1	1	0
ENSG00000264582.2	0	0	0	5	0	0	0	0	0	0	0	0	1	2	0	0	0	0	0	0	0	0	0	0	0	0	0	0	0	0	0	0	0	0	0	0	0	0	0	0	0	0	0	0	0	0	0	0	0
ENSG00000179862.7	191	226	604	608	602	38	56	55	226	100	33	43	5048	4610	4678	2824	2623	194	392	213	903	241	429	825	590	376	1082	351	72	107	15	17	0	0	0	0	0	0	0	0	0	0	0	3	6	5	7	5	7
ENSG00000229528.1	0	0	0	16	0	0	0	0	0	0	0	0	2	3	1	5	1	0	0	0	1	0	1	0	0	0	1	0	0	0	0	0	0	0	0	0	0	0	0	0	0	0	0	0	0	1	0	0	0
ENSG00000228940.1	0	0	0	17	0	0	0	0	0	0	0	0	23	41	35	9	1	0	0	0	0	0	0	0	0	0	1	1	0	0	1	0	0	0	0	0	0	0	0	0	0	0	0	0	0	0	0	0	0
ENSG00000286668.1	0	0	0	14	0	0	0	0	0	0	0	0	6	7	6	0	0	0	0	0	0	0	0	0	0	0	3	0	0	0	0	0	0	0	0	0	0	0	0	0	0	0	0	0	0	0	0	0	0
ENSG00000233118.2	0	0	0	4	0	0	0	0	0	0	0	0	0	0	0	0	0	0	0	0	0	0	0	0	0	0	0	0	0	0	0	0	0	0	0	0	0	0	0	0	0	0	0	0	0	0	0	0	0
ENSG00000171793.16	114	117	261	2184	1592	303	366	275	169	381	73	302	2927	2933	3057	3011	3227	4496	2903	4179	1949	4675	1826	960	1040	986	1073	1118	2865	2644	776	581	7	81	121	360	616	527	90	413	87	134	99	378	849	610	639	582	939
ENSG00000281207.1	24	24	60	124	53	8	14	7	23	35	8	20	267	226	292	40	107	20	58	48	47	48	29	27	24	25	20	19	20	9	19	9	0	0	0	0	0	0	0	0	0	0	0	5	13	3	6	6	14
ENSG00000171790.15	0	0	3	99	49	1	1	3	1	5	1	3	30	13	36	14	28	3	13	3	10	9	8	62	59	15	24	15	4	8	16	3	0	0	0	0	0	0	0	0	0	0	0	0	0	1	3	2	4
ENSG00000010803.16	87	127	233	3537	4868	581	576	510	284	403	98	253	1015	1096	1177	1013	2385	1052	1475	1264	1291	1365	2207	3637	3248	268	542	361	395	425	843	867	0	0	0	0	0	0	0	0	0	0	0	49	99	215	263	270	449
ENSG00000215893.3	0	0	0	7	0	0	0	0	0	0	0	0	0	0	0	0	0	0	1	0	0	0	0	0	0	1	0	0	0	0	0	0	0	0	0	0	0	0	0	0	0	0	0	0	0	0	0	0	0
ENSG00000287400.1	0	0	0	6	39	3	1	2	0	0	0	1	12	9	13	0	2	0	0	0	0	0	0	1	2	0	1	0	0	0	0	0	0	0	0	0	0	0	0	0	0	0	0	0	0	0	0	0	0
ENSG00000235358.2	0	0	0	6	11	0	0	0	0	6	0	2	16	6	9	0	3	0	1	0	2	0	0	2	6	0	0	0	0	0	0	0	0	0	0	0	0	0	0	0	0	0	0	0	0	0	0	0	0
ENSG00000213987.4	0	0	0	0	0	0	0	0	0	0	0	0	0	0	0	0	0	0	0	0	0	0	0	0	0	0	0	0	0	0	0	0	0	0	0	0	0	0	0	0	0	0	0	0	0	0	0	0	0
ENSG00000286640.1	0	0	0	0	0	0	0	0	0	0	0	0	0	0	0	0	0	0	0	0	0	0	0	0	0	0	0	0	0	0	0	0	0	0	0	0	0	0	0	0	0	0	0	0	0	0	0	0	0
ENSG00000204060.7	0	0	0	4	0	1	0	0	0	1	0	1	0	0	0	2	1	0	1	1	1	2	2	1	1	0	0	0	0	1	1	0	0	0	0	0	0	0	0	0	0	0	0	0	0	0	0	0	0
ENSG00000229901.1	0	0	0	1	7	0	0	0	0	0	0	0	0	0	0	0	1	1	0	0	2	0	0	0	0	0	0	0	0	0	0	0	0	0	0	0	0	0	0	0	0	0	0	0	0	0	0	0	0
ENSG00000252563.1	0	0	0	1	0	0	0	0	0	0	0	0	0	0	0	0	0	0	0	0	0	0	0	0	0	0	0	0	0	0	0	0	0	0	0	0	0	0	0	0	0	0	0	0	0	0	0	0	0
ENSG00000127129.10	3	6	4	83	0	0	0	1	36	55	12	27	42	56	67	953	437	30	73	38	19	176	64	375	485	123	45	45	3	1	3	7	0	0	0	0	0	0	0	0	0	0	0	0	1	0	9	1	7
ENSG00000127124.16	26	72	102	1099	925	2	2	0	57	70	25	53	79	71	93	93	115	690	407	739	205	860	545	336	632	46	48	47	23	19	127	109	0	0	0	0	0	0	0	0	0	0	0	12	20	7	47	19	49
ENSG00000230881.1	0	0	0	4	0	0	0	0	0	0	0	0	0	0	0	0	0	0	0	0	0	0	0	0	0	0	0	0	0	0	1	1	0	0	0	0	0	0	0	0	0	0	0	0	0	0	0	0	0
ENSG00000230638.4	0	0	0	17	0	0	0	0	0	0	0	0	0	0	0	0	0	0	0	0	0	0	0	0	0	0	0	0	0	0	8	4	0	0	0	0	0	0	0	0	0	0	0	0	0	0	0	0	0
ENSG00000284895.1	0	0	0	0	0	0	0	0	0	0	0	0	0	0	0	0	0	0	0	0	0	0	0	0	0	0	0	0	0	0	0	0	0	0	0	0	0	0	0	0	0	0	0	0	0	0	0	0	0
ENSG00000287587.1	0	0	0	22	1	0	0	0	0	0	0	0	0	1	1	0	1	1	1	0	0	0	0	0	0	0	0	0	0	1	0	0	0	0	0	0	0	0	0	0	0	0	0	0	0	0	1	0	0
ENSG00000227538.1	0	0	0	10	0	0	0	0	0	0	0	0	0	0	0	0	0	0	0	0	0	0	0	0	0	0	0	1	0	0	0	0	0	0	0	0	0	0	0	0	0	0	0	0	2	0	0	0	0
ENSG00000228776.2	0	0	0	10	0	0	0	0	0	0	0	0	0	0	0	0	0	0	0	0	0	0	0	0	0	0	0	0	0	0	0	0	0	0	0	0	0	0	0	0	0	0	0	0	0	0	0	0	0
ENSG00000044012.4	59	45	40	78	108	0	0	0	0	0	0	0	53	55	53	588	304	0	0	0	2	0	0	0	0	62	22	27	0	0	0	0	0	0	0	0	0	0	0	0	0	0	0	0	0	0	0	0	0
ENSG00000197273.4	2	0	0	20	0	0	0	0	0	0	0	0	0	0	3	155	17	0	0	2	4	0	0	0	0	35	4	3	1	0	1	5	0	0	0	0	0	0	0	0	0	0	0	1	0	1	0	0	1
ENSG00000198815.9	22	44	49	2334	1481	380	391	282	287	475	100	394	1561	1550	1599	1770	1620	1900	2293	2467	1672	2421	1885	2056	2330	485	1090	710	1999	1561	994	741	10	31	16	30	23	51	4	47	15	25	19	296	292	625	737	581	1075
ENSG00000227527.2	0	0	0	3	0	0	0	0	0	0	0	0	1	1	3	1	0	0	0	0	0	0	0	0	0	3	3	2	2	2	2	0	0	0	0	0	0	0	0	0	0	0	0	0	0	0	0	0	1
ENSG00000177181.15	1	2	0	108	16	40	54	24	0	2	1	0	172	144	131	216	177	4	5	4	14	4	0	12	4	74	59	98	426	302	56	16	0	0	0	0	0	0	0	0	0	0	0	1	2	66	140	64	187
ENSG00000235002.1	0	0	0	8	0	0	0	0	0	0	0	0	4	0	0	0	0	0	0	0	0	0	0	0	0	0	0	0	0	0	0	0	0	0	0	0	0	0	0	0	0	0	0	0	0	0	0	0	0
ENSG00000066185.13	40	59	59	1237	475	4	6	5	7	9	3	6	64	116	96	87	183	9	5	2	28	5	18	21	25	13	41	27	12	13	9	2	0	0	0	0	0	0	0	0	0	0	0	10	19	25	14	17	20
ENSG00000127125.9	107	111	138	4336	2784	191	249	173	539	983	216	583	1147	1076	1136	2124	2063	969	1150	927	1185	1217	1397	977	1230	519	1059	632	722	592	582	526	12	42	17	27	13	20	5	23	34	50	41	419	424	593	483	575	807
ENSG00000186409.17	0	7	2	330	84	1	3	2	9	14	4	9	86	74	135	73	71	17	46	32	67	33	53	83	122	23	20	30	44	32	32	18	0	0	0	0	0	0	0	0	0	0	0	16	14	52	136	47	158
ENSG00000230116.1	0	0	0	7	0	0	0	0	0	0	0	0	2	1	1	0	0	0	0	0	0	0	0	0	0	0	0	0	0	0	0	0	0	0	0	0	0	0	0	0	0	0	0	0	0	0	0	0	0
ENSG00000236876.3	0	0	0	7	0	1	0	0	0	2	1	3	6	3	2	4	4	4	6	3	11	10	5	7	5	4	2	0	1	2	2	6	0	0	0	0	0	0	0	0	0	0	0	0	3	25	16	27	34
ENSG00000200254.1	0	0	0	4	0	0	0	0	0	0	0	0	2	0	0	0	0	0	0	0	0	0	0	0	0	0	0	0	0	0	0	0	0	0	0	0	0	0	0	0	0	0	0	0	0	0	0	0	0
ENSG00000236180.2	0	0	0	5	0	0	0	0	0	0	0	0	0	1	2	0	0	0	0	0	0	0	0	0	1	0	0	0	0	0	0	0	0	0	0	0	0	0	0	0	0	0	0	0	0	0	0	0	1
ENSG00000171960.11	25	25	18	471	523	80	75	54	45	110	21	71	248	247	236	377	601	733	571	672	500	944	480	245	278	73	104	89	390	396	179	134	0	0	0	0	0	0	0	0	0	0	0	33	44	181	233	220	346
ENSG00000285728.2	1	1	0	60	10	2	1	1	4	2	1	2	31	20	26	5	10	9	5	5	3	7	1	0	7	29	14	25	86	101	36	16	0	0	0	0	0	0	0	0	0	0	0	1	2	3	8	4	21
ENSG00000234917.2	0	1	0	18	0	1	1	0	3	0	0	0	0	3	2	5	2	9	5	1	4	4	1	1	1	0	1	1	1	4	0	0	0	0	0	0	0	0	0	0	0	0	0	1	0	0	1	2	1
ENSG00000065978.19	641	1121	1702	31019	39797	7491	9364	5942	3172	5534	1274	4155	10799	10635	10823	14217	32511	28808	28536	30273	24531	36674	29056	12193	9836	3693	13798	9046	19962	16346	8059	4481	0	0	0	0	0	0	0	0	0	0	0	1675	1900	4391	5084	4333	8335
ENSG00000164007.11	3	13	3	55	0	107	125	128	1	0	0	0	18	26	20	55	16	0	0	0	0	0	0	0	0	8	13	4	470	382	54	36	0	0	0	0	0	0	0	0	0	0	0	0	0	47	8	65	21
ENSG00000117385.16	184	320	258	5183	8793	1242	1388	1005	752	1094	225	695	1314	1282	1350	2168	2841	4674	2004	1847	3083	3880	4924	2393	2291	529	899	918	1446	877	1998	1783	0	0	0	0	0	0	0	0	0	0	0	60	122	597	855	641	1569
ENSG00000164008.16	5	3	5	117	53	11	17	7	11	18	7	24	178	171	186	197	200	113	141	144	177	138	118	144	147	39	92	27	91	118	62	31	0	0	0	0	0	0	0	0	0	0	0	34	43	88	93	93	133
ENSG00000283580.3	0	0	0	0	0	0	0	0	0	0	0	0	0	0	0	0	0	0	0	0	0	0	0	0	0	0	0	1	0	0	0	0	0	0	0	0	0	0	0	0	0	0	0	0	0	0	0	0	0
ENSG00000228452.1	0	0	0	5	0	0	0	0	0	0	0	0	0	0	0	1	0	0	0	0	0	0	0	0	0	0	0	0	0	0	0	0	0	0	0	0	0	0	0	0	0	0	0	0	0	0	0	0	0
ENSG00000274386.5	0	2	0	85	17	4	3	1	5	6	3	2	2	4	10	8	3	3	1	1	9	4	6	1	1	1	9	5	14	14	5	4	0	0	0	0	0	0	0	0	0	0	0	1	2	7	2	5	8
ENSG00000177868.12	13	8	18	734	837	88	96	60	34	57	16	39	134	115	84	410	463	271	266	232	339	349	506	230	170	53	150	49	310	265	237	209	0	0	0	0	0	0	0	0	0	0	0	61	53	238	337	206	508
ENSG00000164010.15	76	173	206	4073	2999	41	46	40	201	212	44	147	265	283	258	732	1309	289	588	348	666	468	942	938	1049	124	136	144	107	138	127	139	0	0	0	0	0	0	0	0	0	0	0	159	178	225	323	266	519
ENSG00000228192.8	1	3	3	144	119	22	24	6	53	62	18	38	131	144	161	86	68	45	55	62	55	47	31	25	48	17	42	82	35	43	12	6	0	0	0	0	0	0	0	0	0	0	0	3	8	18	26	14	28
ENSG00000164011.18	33	79	36	1333	1947	74	82	57	75	125	25	85	238	281	258	179	365	144	125	119	270	196	155	172	242	67	119	118	361	342	35	24	0	0	0	0	0	0	0	0	0	0	0	27	25	91	168	118	192
ENSG00000233708.1	0	0	0	18	0	0	0	0	0	0	0	0	0	0	0	0	0	0	0	0	0	1	0	0	0	0	0	20	4	3	0	1	0	0	0	0	0	0	0	0	0	0	0	0	0	0	0	0	2
ENSG00000237090.1	0	0	0	11	0	0	0	0	0	0	0	0	0	0	0	0	0	0	0	1	1	1	1	0	0	0	0	5	2	0	0	0	0	0	0	0	0	0	0	0	0	0	0	0	0	1	0	0	2
ENSG00000225099.1	0	0	0	8	0	0	0	0	0	0	0	0	5	5	3	5	1	3	2	3	4	0	1	1	0	1	1	13	4	1	5	2	0	0	0	0	0	0	0	0	0	0	0	4	1	2	2	5	2
ENSG00000117394.23	35	77	46	461	1633	5158	6142	4707	423	648	142	405	135	136	142	505	795	1961	1607	1908	724	6037	8374	1460	1216	259	524	523	4400	5221	21558	11361	0	0	0	0	0	0	0	0	0	0	0	35	12	4992	7795	4912	12261
ENSG00000284138.1	0	0	0	6	8	4	6	3	4	2	0	1	1	1	0	0	1	0	0	1	0	0	0	1	0	0	0	0	0	0	0	0	0	0	0	0	0	0	0	0	0	0	0	0	0	5	8	1	12
ENSG00000227533.6	0	1	1	56	18	4	1	1	0	0	1	1	5	3	1	7	9	6	17	25	19	19	36	10	24	5	2	5	37	31	14	9	0	0	0	0	0	0	0	0	0	0	0	0	1	11	27	13	24
ENSG00000283973.2	0	0	0	22	0	0	0	0	0	0	0	0	0	0	0	1	0	0	2	1	0	1	0	0	0	0	1	0	2	3	1	1	0	0	0	0	0	0	0	0	0	0	0	0	0	0	1	0	0
ENSG00000207256.1	0	0	0	1	0	0	0	0	0	0	0	0	0	0	0	1	0	1	0	0	0	0	0	0	0	0	0	0	0	0	0	0	0	0	0	0	0	0	0	0	0	0	0	0	0	0	0	0	0
ENSG00000283136.1	0	0	0	6	0	0	0	0	0	0	0	0	0	0	0	0	0	0	0	0	0	0	0	0	0	0	0	0	0	0	0	0	0	0	0	0	0	0	0	0	0	0	0	0	0	0	0	0	0
ENSG00000277513.1	0	0	0	4	0	0	0	0	0	0	0	0	0	0	0	0	0	0	0	0	0	0	0	0	0	0	0	0	0	0	0	0	0	0	0	0	0	0	0	0	0	0	0	0	0	0	0	0	0
ENSG00000186973.11	0	0	0	21	0	1	6	1	0	0	0	0	0	0	0	0	1	0	4	1	3	7	2	2	2	0	1	0	12	13	1	3	0	0	0	0	0	0	0	0	0	0	0	0	0	3	15	2	17
ENSG00000117395.12	357	372	363	3774	2968	171	196	147	118	260	57	259	2461	2259	2230	2386	3544	4884	2930	4432	3070	4595	1890	1003	994	695	1451	1156	1488	1028	796	625	62	394	158	874	2710	1518	257	1151	197	304	254	212	282	468	436	496	772
ENSG00000284410.1	0	0	0	0	0	0	0	0	0	0	0	0	0	0	0	0	0	0	0	0	0	0	0	0	0	0	0	0	0	0	0	0	0	0	0	0	0	0	0	0	0	0	0	0	0	0	0	0	0
ENSG00000243710.7	0	2	0	116	3	0	0	0	1	1	0	1	5	4	7	64	96	5	12	11	21	11	20	54	29	30	24	24	14	8	13	7	0	0	0	0	0	0	0	0	0	0	0	1	1	4	24	0	21
ENSG00000199240.1	0	0	0	8	0	0	0	0	0	0	0	0	0	0	0	0	0	0	0	0	0	0	0	0	0	1	0	2	0	0	0	0	0	0	0	0	0	0	0	0	0	0	0	0	1	0	0	0	0
ENSG00000179178.11	0	5	1	81	111	0	0	1	0	0	0	0	0	0	0	11	21	44	5	1	11	36	1	7	2	2	13	8	463	495	87	74	0	0	0	0	0	0	0	0	0	0	0	0	2	61	27	98	81
ENSG00000253313.6	46	81	85	151	79	18	17	12	0	0	1	0	2	1	1	41	32	16	4	0	7	15	0	0	0	14	4	22	216	205	65	78	0	0	0	0	0	0	0	0	0	0	0	1	1	119	63	130	123
ENSG00000066056.14	112	156	68	1228	2534	8	10	9	2	3	1	0	6	5	1	183	56	848	134	47	431	648	39	17	2	224	8	18	39	40	7	6	0	0	0	0	0	0	0	0	0	0	0	12	24	22	15	33	14
ENSG00000117400.18	5	8	6	175	59	4	3	3	6	10	4	6	16	12	10	25	46	3	11	3	21	11	8	6	0	5	6	18	12	7	1	2	0	0	0	0	0	0	0	0	0	0	0	1	0	0	0	0	0
ENSG00000287113.1	0	0	0	7	5	0	1	0	0	0	0	0	3	5	5	2	2	0	0	1	2	0	2	3	0	0	1	1	1	2	0	0	0	0	0	0	0	0	0	0	0	0	0	0	0	2	1	1	1
ENSG00000234694.1	0	3	1	21	13	1	0	1	6	2	1	3	39	30	27	12	72	9	15	6	2	17	5	1	0	10	1	1	12	18	2	0	0	0	0	0	0	0	0	0	0	0	0	0	0	1	2	6	6
ENSG00000117399.14	10	30	4	51	40	564	647	740	389	573	120	435	50	50	68	46	1663	4587	3532	5201	562	5072	619	21	7	47	86	539	3877	3016	346	260	0	0	0	150	771	96	32	113	0	1	0	3	1	187	192	185	313
ENSG00000066322.15	255	313	353	3503	5341	393	468	511	1224	1017	286	596	3206	3121	2977	4182	5954	7123	5239	6962	5820	7967	4305	1833	1358	1184	3171	2747	438	256	1113	1163	0	0	0	0	0	0	0	0	0	0	0	106	146	775	599	807	1186
ENSG00000283836.1	0	0	0	0	0	0	0	0	0	0	0	0	0	0	0	0	0	0	0	0	0	0	0	0	0	0	0	0	0	0	0	0	0	0	0	0	0	0	0	0	0	0	0	0	0	0	0	0	0
ENSG00000159479.17	84	62	71	3467	3783	132	155	126	152	262	54	179	1419	1344	1435	1193	2016	1785	989	1107	1259	1709	1230	960	786	279	771	543	407	391	650	493	0	0	0	0	0	0	0	0	0	0	0	184	272	488	525	504	856
ENSG00000229431.1	0	0	0	17	1	0	0	0	1	1	0	0	3	2	1	3	2	2	1	0	2	3	0	0	0	4	15	20	27	34	13	7	0	0	0	0	0	0	0	0	0	0	0	0	0	0	0	0	0
ENSG00000198198.17	476	675	739	7819	6209	306	330	282	530	957	232	703	2498	2522	2690	833	914	824	1042	963	907	905	1229	1846	2445	330	549	749	422	387	386	347	0	0	0	0	0	0	0	0	0	0	0	79	145	226	337	294	659
ENSG00000229372.1	0	0	0	18	6	0	0	0	0	0	0	0	17	33	19	22	61	23	40	12	61	50	19	5	1	0	0	0	0	0	0	0	0	0	0	0	0	0	0	0	0	0	0	1	0	0	1	3	5
ENSG00000274975.1	0	0	0	0	0	0	0	0	0	0	0	0	0	0	0	0	0	0	0	0	0	0	0	0	0	0	0	0	0	0	0	0	0	0	0	0	0	0	0	0	0	0	0	0	0	0	0	0	0
ENSG00000178922.16	234	366	350	2666	2932	0	2	1	196	178	56	68	1042	1023	1073	2080	3614	2391	1968	1474	2633	2208	2377	785	466	0	0	0	0	0	0	0	0	0	0	0	0	0	0	0	0	0	0	15	34	88	66	110	188
ENSG00000229348.1	0	0	0	7	0	0	0	0	2	0	0	0	0	1	3	1	0	0	4	1	2	1	1	2	0	0	1	4	0	0	0	1	0	0	0	0	0	0	0	0	0	0	0	0	0	1	0	0	0
ENSG00000142949.17	1369	3965	2746	45683	35597	2364	2930	2162	1361	1902	390	1503	8246	7942	8291	15194	14395	12342	24673	21600	12810	13931	15633	18207	14741	4428	18271	8956	7516	7608	3852	3463	6	3	1	7	25	3	4	6	1	3	2	460	626	1745	2062	2212	4589
ENSG00000066135.13	21	42	27	656	531	45	31	47	41	90	28	81	1079	1104	1113	1104	1098	668	895	853	1231	1103	1209	1113	1261	203	600	383	1625	1357	293	304	0	0	0	0	0	0	0	0	0	0	0	85	105	380	526	405	890
ENSG00000284989.1	0	0	0	0	0	0	0	0	0	0	0	0	0	0	0	0	0	0	0	0	0	0	0	0	0	0	0	0	0	0	0	0	0	0	0	0	0	0	0	0	0	0	0	0	0	0	0	0	0
ENSG00000236200.6	1	1	2	73	17	3	8	4	7	30	4	13	63	44	61	17	57	44	54	63	19	52	16	4	11	16	24	26	52	36	12	7	0	0	0	0	0	0	0	0	0	0	0	1	0	5	3	2	5
ENSG00000126091.20	23	3	8	348	130	10	10	9	14	61	14	26	156	147	141	27	58	33	39	71	51	67	43	36	94	11	16	12	24	26	9	18	0	0	0	0	0	0	0	0	0	0	0	8	11	19	27	18	47
ENSG00000229444.1	0	0	0	20	0	0	0	0	0	0	0	0	0	0	0	0	0	0	0	0	0	0	0	0	0	0	0	0	1	0	0	0	0	0	0	0	0	0	0	0	0	0	0	0	0	0	0	0	0
ENSG00000283414.1	0	0	0	5	0	0	0	0	0	0	0	0	1	3	1	0	0	0	0	0	0	0	0	0	0	0	0	0	0	0	0	0	0	0	0	0	0	0	0	0	0	0	0	0	1	0	1	0	0
ENSG00000233674.2	0	0	1	7	0	0	0	0	1	0	1	0	4	4	5	0	0	0	0	0	0	0	0	1	0	0	0	0	0	0	0	0	0	0	0	0	0	0	0	0	0	0	0	0	0	0	2	0	1
ENSG00000283477.1	0	0	0	0	0	0	0	0	0	0	0	0	0	0	0	0	0	0	0	0	0	0	0	0	0	0	0	0	0	0	0	0	0	0	0	0	0	0	0	0	0	0	0	0	0	0	0	0	0
ENSG00000224751.2	0	0	2	18	0	0	0	0	0	0	0	0	5	2	1	0	0	0	0	0	0	1	0	0	0	1	4	5	0	1	1	0	0	0	0	0	0	0	0	0	0	0	0	11	22	1	1	1	0
ENSG00000117407.17	2	2	2	43	45	1	1	2	3	8	0	4	5	0	6	5	12	12	15	21	18	21	9	5	10	1	7	8	152	142	6	27	0	0	0	0	0	0	0	0	0	0	0	0	0	3	3	4	2
ENSG00000237950.3	3	1	1	31	52	0	6	2	1	5	0	5	26	34	31	8	38	10	11	14	34	36	12	4	12	7	8	5	26	8	1	1	0	0	0	0	0	0	0	0	0	0	0	0	3	0	3	1	1
ENSG00000288573.1	0	0	0	18	8	0	2	0	3	2	2	1	18	16	22	4	14	5	12	3	11	12	8	0	6	5	4	1	4	1	3	0	0	0	0	0	0	0	0	0	0	0	0	0	0	0	1	0	5
ENSG00000117408.11	108	200	227	3073	2784	239	252	234	647	814	189	498	1320	1175	1397	1070	1466	1277	1108	1281	1775	1317	1194	988	1350	353	724	665	562	446	240	341	1	2	1	5	9	4	2	6	0	1	3	40	79	143	173	173	355
ENSG00000285649.1	0	0	1	48	7	0	1	1	5	1	0	2	2	4	3	1	0	0	1	0	0	0	2	0	0	4	11	7	1	0	0	1	0	0	0	0	0	0	0	0	0	0	0	0	0	0	0	0	0
ENSG00000132768.14	105	112	131	1764	1784	234	299	238	242	331	98	193	1474	1411	1472	1050	1634	1336	1079	1642	1206	1424	674	605	780	283	530	451	1048	756	218	156	2	1	0	1	16	6	1	4	0	0	0	52	75	92	113	104	237
ENSG00000117410.14	268	223	214	7437	8548	303	326	260	453	751	182	565	2064	2051	2101	2634	4233	3833	2317	2976	3516	3326	2299	1812	1603	947	2753	1739	1165	927	858	774	23	32	30	35	105	49	9	84	13	15	10	92	144	377	317	518	888
ENSG00000117411.16	263	446	589	4107	4044	860	871	890	510	459	134	245	1210	1252	1265	1153	2746	2459	2038	2199	1511	2173	2102	1445	1242	469	1016	570	1439	1279	649	559	0	0	0	2	14	5	0	1	0	0	0	10	40	192	208	247	472
ENSG00000159214.13	38	78	69	410	298	12	18	15	79	107	29	39	153	176	201	187	251	90	185	90	219	179	281	138	137	60	157	60	236	193	54	42	0	0	0	0	0	0	0	0	0	0	0	2	2	28	34	37	64
ENSG00000196517.12	7	2	8	470	1714	222	290	261	34	46	11	30	121	115	120	212	1563	66	73	63	52	227	371	590	682	45	121	141	356	750	104	112	0	0	0	0	0	0	0	0	0	0	0	4	5	9	30	14	58
ENSG00000230615.7	0	0	0	152	3	0	1	1	8	4	0	7	9	0	5	7	44	15	37	17	51	80	166	273	156	5	10	2	30	38	4	4	0	0	0	0	0	0	0	0	0	0	0	2	0	3	6	4	9
ENSG00000227163.2	0	0	0	6	0	0	0	0	0	0	0	0	0	0	0	0	0	0	0	0	0	0	0	0	0	0	0	0	0	0	0	0	0	0	0	0	0	0	0	0	0	0	0	0	0	0	0	0	0
ENSG00000271647.1	0	0	0	12	0	0	0	0	0	0	0	0	5	6	3	3	5	3	5	1	5	4	1	1	4	0	0	0	0	0	0	0	0	0	0	0	0	0	0	0	0	0	0	4	0	2	5	6	13
ENSG00000239560.3	0	0	0	3	0	0	0	0	0	0	0	0	0	0	0	0	0	0	0	0	0	0	0	0	0	0	0	0	0	0	0	0	0	0	0	0	0	0	0	0	0	0	0	0	0	0	0	0	0
ENSG00000171872.5	0	0	0	26	2	0	0	0	0	0	0	0	0	0	0	1	0	3	3	3	6	12	20	51	22	0	2	0	32	0	0	15	0	0	0	0	0	0	0	0	0	0	0	0	0	0	0	0	0
ENSG00000233514.1	0	0	2	8	0	0	0	0	0	0	0	0	9	5	4	7	2	3	7	6	4	8	0	1	2	1	4	0	25	10	4	5	0	0	0	0	0	0	0	0	0	0	0	5	7	9	10	14	17
ENSG00000283039.1	0	1	0	28	0	0	0	0	1	0	0	0	0	0	0	0	0	0	1	0	0	0	0	0	0	1	1	0	101	10	0	1	0	0	0	0	0	0	0	0	0	0	0	0	0	0	0	0	0
ENSG00000226804.4	0	0	0	5	0	0	0	0	0	0	0	0	0	0	0	0	0	0	0	0	0	0	0	0	0	0	0	0	0	1	0	0	0	0	0	0	0	0	0	0	0	0	0	0	0	0	0	0	0
ENSG00000200171.1	0	0	0	8	0	0	0	0	0	0	0	0	0	0	0	0	0	0	0	0	0	0	0	0	0	0	0	0	0	0	0	0	0	0	0	0	0	0	0	0	0	0	0	0	0	0	0	0	0
ENSG00000238037.1	0	0	0	3	0	0	0	0	0	0	0	0	0	0	0	0	0	0	0	0	0	0	0	0	0	0	0	0	0	0	0	0	0	0	0	0	0	0	0	0	0	0	0	0	0	0	0	0	0
ENSG00000227994.1	0	0	0	3	0	0	0	0	0	0	0	0	0	0	0	0	0	0	0	0	0	0	0	0	0	0	0	0	0	0	0	0	0	0	0	0	0	0	0	0	0	0	0	0	0	0	0	0	0
ENSG00000271329.1	0	0	0	10	0	0	0	0	0	0	0	0	1	0	0	0	0	0	0	0	0	0	0	0	0	0	2	0	1	0	0	0	0	0	0	0	0	0	0	0	0	0	0	0	0	0	0	0	0
ENSG00000178028.14	236	192	147	2808	3293	169	199	119	166	232	49	213	790	842	887	953	1600	744	917	838	1588	1185	1412	1012	1329	291	477	512	899	690	499	419	0	0	0	0	0	0	0	0	0	0	0	24	48	204	296	251	525
ENSG00000117419.16	264	354	368	3506	3017	166	188	180	295	382	107	284	850	841	883	689	1189	1063	1074	1081	897	1402	1582	899	893	213	626	383	1078	1036	703	592	0	0	0	0	0	0	0	0	0	0	0	50	78	256	334	282	604
ENSG00000233602.1	0	1	0	18	1	0	0	1	2	2	1	5	20	28	21	0	2	1	7	3	3	2	1	7	17	0	1	1	3	1	0	0	0	0	0	0	0	0	0	0	0	0	0	0	0	3	6	2	13
ENSG00000199385.1	0	0	0	3	0	0	0	0	0	0	0	0	0	0	0	0	0	0	0	0	0	0	0	0	0	0	0	0	0	0	0	0	0	0	0	0	0	0	0	0	0	0	0	0	0	0	0	0	0
ENSG00000187147.18	159	226	249	2450	2347	317	320	318	365	420	90	261	1314	1388	1333	1219	1919	1350	1316	1362	1142	1610	1622	1019	1383	202	428	304	1396	1245	377	340	0	0	0	0	0	0	0	0	0	0	0	55	89	329	392	391	705
ENSG00000263381.1	0	0	0	1	0	0	0	0	0	0	0	0	0	0	0	0	0	0	0	0	0	0	0	0	0	0	0	0	0	0	0	0	0	0	0	0	0	0	0	0	0	0	0	0	0	0	0	0	0
ENSG00000126106.14	627	596	647	8948	8881	192	195	198	197	257	66	138	208	232	225	235	320	134	237	145	178	165	318	269	191	75	184	104	163	108	72	63	0	0	0	0	0	0	0	0	0	0	0	32	45	41	55	64	90
ENSG00000198520.12	190	159	122	2467	1111	4	0	0	0	11	0	4	62	70	61	36	42	3	12	2	128	9	56	44	63	4	33	5	1	4	7	8	0	0	0	0	0	0	0	0	0	0	0	7	6	7	24	9	12
ENSG00000199377.1	0	0	0	3	0	0	0	0	0	0	0	0	0	1	0	0	0	1	0	0	0	0	0	0	0	0	0	0	0	0	0	0	0	0	0	0	0	0	0	0	0	0	0	0	3	8	6	4	3
ENSG00000200169.1	0	0	0	5	0	1	0	0	0	0	0	0	22	31	20	0	1	0	1	0	0	1	0	0	0	0	0	0	0	0	0	0	0	0	0	0	0	0	0	0	0	0	0	12	34	15	13	6	25
ENSG00000142945.13	6	14	2	89	47	451	509	363	193	315	84	270	16	12	11	24	530	2187	1511	1914	316	2457	327	6	5	24	23	180	2894	1966	379	203	0	1	0	434	1774	393	80	336	7	21	9	6	13	453	508	372	658
ENSG00000225721.5	1	1	0	37	10	0	1	1	5	5	1	1	3	3	8	6	6	6	9	1	9	5	11	2	4	0	0	0	1	1	1	0	0	0	0	0	0	0	0	0	0	0	0	0	1	0	1	3	3
ENSG00000142937.12	1744	1938	1826	40046	37433	5292	5556	3908	3366	5649	1504	5460	14894	14734	13682	11364	26344	22977	22564	22936	20102	30176	37143	16293	16205	4120	11153	6682	23227	20602	14789	10790	0	0	0	0	0	0	0	0	0	0	0	1075	1837	7761	9201	9553	15031
ENSG00000264294.1	0	0	0	0	0	0	0	0	0	0	0	0	0	0	0	0	0	0	0	0	0	0	0	0	0	0	0	0	0	0	0	0	0	0	0	0	0	0	0	0	0	0	0	0	0	0	0	0	0
ENSG00000200913.1	2	0	0	33	12	4	1	0	2	8	3	4	14	17	21	6	5	17	8	12	16	13	8	3	8	2	2	3	10	4	1	2	0	0	0	0	0	0	0	0	0	0	0	0	3	9	11	15	19
ENSG00000202031.1	0	0	0	0	0	0	0	0	0	0	0	0	0	0	1	0	0	0	0	0	0	0	0	0	0	0	0	1	1	2	0	0	0	0	0	0	0	0	0	0	0	0	0	0	1	0	0	0	0
ENSG00000207421.1	0	0	0	0	0	0	0	0	0	0	0	0	0	0	0	0	0	0	0	0	0	0	0	0	0	0	0	0	0	0	0	0	0	0	0	0	0	0	0	0	0	0	0	0	0	0	0	0	0
ENSG00000281859.1	0	0	0	0	0	0	0	0	0	0	0	0	0	0	0	0	0	0	0	0	0	0	0	0	0	0	0	0	0	0	0	0	0	0	0	0	0	0	0	0	0	0	0	0	0	0	0	0	0
ENSG00000234093.3	0	0	0	9	1	0	2	0	0	0	0	2	1	0	1	5	8	5	5	7	3	10	18	3	12	1	7	4	15	11	12	9	0	0	0	0	0	0	0	0	0	0	0	19	18	64	46	78	116
ENSG00000142959.5	3	7	4	96	39	43	51	43	2	4	1	0	5	6	2	11	7	5	7	7	20	14	24	7	8	5	6	5	19	34	2	3	0	0	0	0	0	0	0	0	0	0	0	0	1	3	2	5	7
ENSG00000173846.13	111	80	453	1954	1081	90	123	116	238	279	66	191	216	188	214	359	355	1019	837	511	1263	1324	1805	638	813	184	280	136	168	100	210	137	1	2	4	1	9	5	1	2	0	2	1	3	9	59	52	70	133
ENSG00000188396.3	0	0	0	27	3	0	1	1	0	1	0	0	7	15	10	0	5	0	0	1	4	2	5	0	1	3	3	1	0	0	1	0	0	0	0	0	0	0	0	0	0	0	0	0	0	0	0	0	0
ENSG00000222009.8	66	64	199	2241	1263	62	77	91	73	104	31	86	124	129	117	279	269	342	671	389	952	763	1148	727	1104	109	63	68	20	8	171	108	0	0	0	0	0	0	0	0	0	0	0	17	11	29	32	26	34
ENSG00000117425.14	27	60	35	404	137	32	23	26	15	15	2	10	26	20	25	11	12	14	5	2	19	14	23	21	36	5	10	3	38	16	11	8	0	0	0	0	0	0	0	0	0	0	0	2	2	5	4	2	2
ENSG00000202444.1	0	0	0	0	0	0	0	0	0	0	0	0	0	0	0	0	0	0	0	0	0	0	0	0	0	0	0	0	0	0	0	0	0	0	0	0	0	0	0	0	0	0	0	0	0	0	0	0	0
ENSG00000226499.1	0	0	1	3	5	0	0	0	0	0	0	1	3	6	5	3	2	3	4	2	1	10	4	3	3	1	0	0	0	0	0	0	0	0	0	0	0	0	0	0	0	0	0	0	7	1	16	11	18
ENSG00000070785.17	33	16	9	884	754	34	38	37	33	104	15	79	980	1010	1044	886	1225	1434	944	1259	879	1388	950	455	450	286	700	472	854	652	238	186	0	0	0	0	0	0	0	0	0	0	0	232	305	286	357	258	496
ENSG00000253039.1	0	0	0	3	0	0	0	0	0	0	0	0	0	0	0	0	0	0	0	0	0	0	0	0	0	0	0	0	0	0	0	0	0	0	0	0	0	0	0	0	0	0	0	0	0	0	0	0	0
ENSG00000229815.1	0	0	0	10	0	0	0	0	0	0	0	0	0	0	0	0	0	1	0	0	0	1	1	0	0	0	0	1	0	0	0	0	0	0	0	0	0	0	0	0	0	0	0	0	0	0	0	3	0
ENSG00000232369.1	0	0	0	1	0	0	0	0	0	0	0	0	1	0	0	0	0	1	1	0	0	0	0	0	0	0	0	0	2	0	0	0	0	0	0	0	0	0	0	0	0	0	0	0	0	0	1	0	0
ENSG00000268949.1	0	0	0	29	0	0	0	0	0	0	0	0	1	1	1	0	0	0	0	1	1	0	0	0	1	2	0	0	2	2	0	0	0	0	0	0	0	0	0	0	0	0	0	0	1	1	2	0	1
ENSG00000126107.15	364	493	769	7850	9221	196	179	158	721	742	186	539	2215	2260	2225	1934	2412	1917	1868	1939	1731	2311	2157	1639	1459	566	994	959	909	528	555	390	0	0	0	0	0	0	0	0	0	0	0	44	83	123	124	122	248
ENSG00000126088.14	473	416	542	6986	6383	493	555	466	778	1121	280	712	2215	2340	2231	2398	3700	2836	2432	3021	2244	2735	2616	1587	1509	806	1940	1246	1117	839	1110	976	0	0	0	0	0	0	0	0	0	0	0	105	203	342	409	474	813
ENSG00000162415.7	2	2	5	626	355	452	449	329	80	137	37	77	43	22	38	68	5	15	20	13	29	14	2	14	13	27	12	7	67	119	62	23	0	0	0	0	0	0	0	0	0	0	0	3	10	90	164	100	163
ENSG00000234315.1	0	0	0	5	1	0	0	0	0	0	0	0	0	1	0	0	0	0	0	0	0	0	1	0	0	0	1	0	3	1	2	1	0	0	0	0	0	0	0	0	0	0	0	1	0	4	1	0	3
ENSG00000281912.1	4	30	36	168	102	11	13	8	18	7	2	3	18	14	30	6	20	4	9	2	5	5	5	7	6	2	4	3	16	14	7	13	0	0	0	0	0	0	0	0	0	0	0	0	2	2	1	2	12
ENSG00000186603.6	0	2	0	23	14	0	0	0	0	0	0	0	28	38	35	31	52	95	75	154	24	49	9	5	4	14	10	19	400	270	72	37	0	0	0	0	0	0	0	0	0	0	0	0	0	0	0	1	2
ENSG00000132781.18	2	3	4	51	46	1	4	5	0	0	1	0	30	40	23	15	14	17	15	11	13	8	7	11	18	4	8	14	32	25	9	2	0	0	0	0	0	0	0	0	0	0	0	1	4	9	14	11	17
ENSG00000288208.1	0	0	0	0	0	0	0	0	0	0	0	0	0	0	0	0	0	0	0	0	0	0	0	0	0	0	0	0	0	0	0	0	0	0	0	0	0	0	0	0	0	0	0	0	0	0	0	0	0
ENSG00000132773.12	40	41	35	1279	1202	111	151	134	96	101	21	66	386	393	390	281	430	577	472	662	280	520	301	170	203	54	118	174	376	349	234	200	0	0	0	0	0	0	0	0	0	0	0	19	42	68	119	100	156
ENSG00000070759.17	50	97	59	932	806	65	71	54	27	43	10	20	195	244	212	154	189	35	35	25	22	18	38	106	85	17	66	106	300	184	102	95	0	0	0	0	0	0	0	0	0	0	0	15	23	127	50	172	93
ENSG00000236872.1	0	0	0	11	0	0	0	0	0	0	0	0	0	0	0	0	0	0	1	0	0	0	0	0	0	0	0	0	1	0	0	0	0	0	0	0	0	0	0	0	0	0	0	0	0	0	0	0	0
ENSG00000280670.3	6	14	7	411	700	84	111	86	35	29	13	39	50	49	57	48	105	51	57	53	37	57	23	98	119	16	22	16	68	54	26	35	0	0	0	0	0	0	0	0	0	0	0	5	7	18	16	9	18
ENSG00000132763.15	192	162	210	3519	2354	135	114	120	250	266	66	158	830	917	924	563	813	365	399	460	264	373	248	325	366	84	222	161	162	158	70	42	0	0	0	0	0	0	0	0	0	0	0	270	361	84	116	72	172
ENSG00000117450.14	725	1120	679	37766	45013	4404	5037	3215	3683	6348	1468	5401	13004	12500	12615	16878	22551	14735	12790	13872	13374	18090	10451	7212	6479	4333	12250	7815	16549	7411	2799	2161	0	0	0	0	0	0	0	0	0	0	0	2841	2690	7456	4371	7386	7898
ENSG00000234379.1	0	0	0	9	0	0	0	0	0	0	0	0	0	0	0	0	0	0	0	0	0	0	0	0	0	0	0	0	0	0	0	0	0	0	0	0	0	0	0	0	0	0	0	0	0	0	0	0	0
ENSG00000117448.13	689	1095	1141	19413	14987	643	757	603	726	1251	301	890	3774	3789	3651	3044	4459	1776	1806	1531	2365	2065	2781	2249	1929	860	2540	1935	3782	2734	879	932	0	0	0	0	0	0	0	0	0	0	0	304	572	770	678	968	1335
ENSG00000281133.1	0	0	0	0	0	0	0	0	0	0	0	0	0	0	0	0	0	0	1	0	0	0	0	0	0	0	0	0	3	1	1	0	0	0	0	0	0	0	0	0	0	0	0	0	0	1	2	0	2
ENSG00000280836.1	0	0	0	5	0	0	0	0	0	0	0	0	1	1	0	0	1	0	0	1	1	1	1	2	0	1	0	2	0	1	0	0	0	0	0	0	0	0	0	0	0	0	0	0	0	1	0	1	3
ENSG00000132780.17	25	36	34	1750	1631	215	238	186	80	147	37	117	1519	1567	1376	1530	2522	4697	3516	4231	2439	6651	3292	1459	1944	496	628	830	24001	14707	2413	1960	0	0	0	0	0	0	0	0	0	0	0	247	275	1357	2052	1218	2626
ENSG00000281112.1	0	0	0	2	0	0	0	0	0	0	0	0	0	0	0	0	0	0	0	0	0	0	0	0	0	0	0	0	0	0	0	0	0	0	0	0	0	0	0	0	0	0	0	0	0	0	0	0	0
ENSG00000281825.1	0	0	0	1	0	0	0	0	0	0	0	0	0	0	0	0	0	0	0	0	0	0	0	0	0	0	0	0	0	0	0	0	0	0	0	0	0	0	0	0	0	0	0	0	0	0	0	0	0
ENSG00000159588.15	59	62	55	579	1106	21	15	20	28	32	10	21	229	235	257	65	114	15	17	13	90	33	28	22	8	22	37	20	10	16	8	7	0	0	0	0	0	0	0	0	0	0	0	4	7	8	8	5	34
ENSG00000159592.11	108	161	144	7830	6312	629	654	370	489	880	219	623	4866	4747	4846	5091	5583	2923	3144	2981	3376	4108	3777	3039	3325	1123	2356	1582	3771	2766	979	732	0	0	0	0	0	0	0	0	0	0	0	1172	987	2049	2212	1967	3728
ENSG00000225447.1	0	0	0	16	6	0	0	0	3	2	0	0	72	50	63	0	7	1	8	3	6	5	0	2	25	0	0	0	9	5	2	0	0	0	0	0	0	0	0	0	0	0	0	6	5	5	7	7	13
ENSG00000234329.1	1	1	0	28	9	2	5	2	0	5	1	4	156	119	150	8	9	4	8	6	9	4	4	9	29	2	8	4	9	2	4	2	0	0	0	0	0	0	0	0	0	0	0	6	8	20	18	7	29
ENSG00000159596.7	15	47	44	1410	1796	315	285	249	224	308	64	173	894	944	908	975	1552	788	966	1013	975	1060	873	627	599	279	493	386	1101	764	288	269	0	0	0	0	0	0	0	0	0	0	0	110	123	290	280	252	413
ENSG00000197429.11	4	3	7	250	115	21	20	18	36	52	12	49	498	495	494	576	470	421	545	471	466	460	430	341	310	172	439	213	225	150	184	166	0	0	0	0	0	0	0	0	0	0	0	136	154	358	351	289	516
ENSG00000230896.1	1	1	0	35	25	0	3	1	7	4	0	1	43	45	47	40	39	21	49	44	65	46	74	39	30	10	28	18	12	9	18	10	0	0	0	0	0	0	0	0	0	0	0	13	15	19	22	20	40
ENSG00000236111.5	0	0	0	8	1	2	1	2	2	2	0	3	4	1	2	0	2	0	1	1	1	0	2	0	0	0	0	2	2	3	3	0	0	0	0	0	0	0	0	0	0	0	0	2	1	2	7	6	5
ENSG00000086015.22	243	421	641	3067	2856	415	490	399	243	387	109	274	2035	1939	1983	1890	2546	2676	3060	3367	2916	3314	4249	1141	1007	734	1386	951	1420	1067	764	645	7	30	13	42	60	32	9	34	2	21	13	36	38	292	332	294	648
ENSG00000232467.2	0	0	0	3	0	0	0	0	0	0	0	0	0	0	1	0	1	0	0	1	0	0	0	0	0	0	0	1	4	1	0	0	0	0	0	0	0	0	0	0	0	0	0	2	2	3	1	1	2
ENSG00000117461.15	1	9	1	545	786	47	65	54	68	97	28	55	96	96	94	176	60	245	80	100	226	289	226	69	134	47	101	74	342	315	184	209	0	0	0	1	4	6	2	5	0	1	1	71	140	270	691	269	929
ENSG00000278139.1	0	0	0	0	0	0	0	0	0	0	0	0	0	0	0	0	0	0	0	0	0	0	0	0	0	0	0	0	0	0	0	0	0	0	0	0	0	0	0	0	0	0	0	0	0	0	0	0	0
ENSG00000226957.1	0	0	0	10	1	0	0	0	0	0	0	0	1	0	3	0	1	0	1	0	0	1	1	1	1	0	0	0	0	0	0	0	0	0	0	0	0	0	0	0	0	0	0	0	0	0	1	0	0
ENSG00000233114.2	0	0	0	1	0	0	0	0	0	0	0	0	0	0	0	0	0	0	0	0	0	0	0	0	0	0	0	0	0	0	0	0	0	0	0	0	0	0	0	0	0	0	0	0	0	0	0	0	0
ENSG00000227857.2	0	0	0	16	0	0	0	0	0	0	0	0	3	3	2	6	2	1	0	0	4	1	1	2	1	1	4	0	1	2	1	1	0	0	0	0	0	0	0	0	0	0	0	0	0	0	1	2	5
ENSG00000117472.10	19	19	17	1891	512	7	11	6	22	37	5	23	52	74	68	160	55	25	57	33	34	199	22	9	6	99	85	638	2	1	27	15	0	0	0	0	0	0	0	0	0	0	0	8	15	13	9	15	23
ENSG00000250719.1	0	0	0	4	0	0	0	0	0	0	0	0	0	0	0	0	0	0	0	0	0	0	0	0	0	0	0	0	0	0	0	0	0	0	0	0	0	0	0	0	0	0	0	0	0	0	0	0	0
ENSG00000085998.14	223	319	273	5103	4810	317	344	302	681	1037	255	795	2307	2393	2366	2776	3773	3392	3186	2954	3504	3536	3501	1483	1721	689	1387	1053	1090	786	723	574	0	0	0	0	0	0	0	0	0	0	0	148	178	486	549	591	1177
ENSG00000171357.6	0	22	0	35	20	1	1	1	0	2	1	1	4	9	11	0	10	20	7	9	9	13	16	3	8	0	3	1	32	32	2	3	0	0	0	0	0	0	0	0	0	0	0	1	1	3	6	6	15
ENSG00000085999.13	1	6	3	91	14	221	271	234	57	115	26	101	6	7	15	21	187	478	275	473	71	638	64	3	2	8	6	57	954	588	99	64	0	0	1	76	400	171	35	186	1	6	3	2	2	70	95	86	138
ENSG00000132128.16	357	374	578	6720	5717	720	886	675	772	1044	298	714	2258	2158	2243	2395	3290	3564	3483	3406	3202	4189	4393	2680	2643	653	1513	1241	1345	1217	1606	1463	13	70	47	175	738	296	63	282	91	71	118	92	160	515	625	571	1145
ENSG00000173660.12	108	83	94	4554	4903	348	467	271	468	901	229	970	1677	1694	1596	2273	3379	4239	3451	3874	3641	5526	4902	2091	1597	875	3502	1677	7214	3746	1903	1510	0	0	0	0	0	0	0	0	0	0	0	464	496	1751	1731	1756	2748
ENSG00000117481.10	45	37	43	1549	1300	172	198	119	152	274	60	184	1126	1101	1088	1108	1422	884	924	1026	878	1092	881	867	796	354	635	469	655	491	240	165	0	0	0	0	0	0	0	0	0	0	0	120	142	368	296	303	543
ENSG00000225779.1	0	0	0	5	0	0	0	0	0	0	0	0	4	4	0	0	0	0	0	0	0	0	0	0	0	0	0	0	0	0	0	0	0	0	0	0	0	0	0	0	0	0	0	0	4	0	0	1	0
ENSG00000117480.16	357	653	493	2594	1977	25	27	26	131	132	34	105	760	735	703	551	1196	51	185	111	471	78	61	293	281	142	377	305	197	155	48	36	0	0	0	0	0	0	0	0	0	0	0	12	23	72	64	109	141
ENSG00000232022.7	9	6	1	93	28	0	0	0	0	1	0	0	2	7	3	8	14	8	15	4	14	10	4	0	0	4	23	6	2	3	1	5	0	0	0	0	0	0	0	0	0	0	0	0	0	2	3	1	3
ENSG00000224863.3	0	0	0	27	0	0	0	0	0	0	0	0	0	0	0	0	0	0	0	0	0	0	0	0	0	0	0	2	0	1	1	0	0	0	0	0	0	0	0	0	0	0	0	0	0	0	0	0	0
ENSG00000197587.11	2	2	1	81	0	0	0	0	3	6	0	8	0	0	0	1	0	0	1	0	0	0	0	1	2	0	0	0	3	3	1	1	0	0	0	0	0	0	0	0	0	0	0	0	0	0	3	0	1
ENSG00000282881.2	0	0	0	22	0	0	0	0	0	0	0	0	0	0	0	0	0	0	0	0	0	0	0	0	0	0	0	0	0	0	0	0	0	0	0	0	0	0	0	0	0	0	0	0	0	0	0	0	0
ENSG00000269956.2	0	0	0	44	0	0	0	0	0	0	0	0	0	0	0	0	0	0	0	0	0	0	0	0	0	4	5	8	6	2	2	1	0	0	0	0	0	0	0	0	0	0	0	0	0	0	0	0	0
ENSG00000162456.9	1	0	0	42	0	0	0	0	0	0	0	0	0	0	0	0	0	0	0	0	0	0	0	0	0	0	0	0	0	0	0	0	0	0	0	0	0	0	0	0	0	0	0	0	0	0	0	0	0
ENSG00000079277.21	127	246	209	6744	5753	216	292	222	267	397	79	267	1157	1252	1256	1396	1706	653	818	707	1270	915	998	908	1185	367	610	596	273	258	310	233	0	5	12	12	6	4	0	6	3	6	6	108	127	172	175	212	346
ENSG00000142961.14	61	66	48	1683	1102	26	20	22	90	113	29	109	228	218	228	160	272	278	242	131	274	345	368	326	489	56	135	100	80	134	123	63	0	0	0	0	0	0	0	0	0	0	0	25	54	100	98	92	182
ENSG00000123472.12	229	221	266	7892	6507	516	602	420	190	368	71	285	1452	1485	1498	2136	2722	1476	1409	1369	1008	1460	1089	984	1095	553	1224	1034	1865	1932	754	574	0	0	0	0	0	0	0	0	0	0	0	706	653	914	1149	931	1733
ENSG00000233647.2	0	0	0	8	0	2	0	0	0	1	1	0	5	4	1	0	1	1	1	1	0	0	0	1	1	0	1	0	1	0	2	0	0	0	0	0	0	0	0	0	0	0	0	0	0	1	0	0	0
ENSG00000186118.9	0	0	0	10	2	0	0	0	1	1	0	1	0	1	1	4	0	0	0	0	1	0	2	1	2	1	1	0	1	0	1	0	0	0	0	0	0	0	0	0	0	0	0	0	0	0	1	0	3
ENSG00000228237.5	0	0	0	23	0	0	0	0	0	0	0	0	0	0	0	0	0	0	0	0	0	0	0	0	0	4	1	1	6	3	4	1	0	0	0	0	0	0	0	0	0	0	0	0	0	0	0	0	0
ENSG00000159658.12	235	291	313	9802	9533	355	390	303	987	1477	334	1099	4450	4175	4382	4936	5038	4728	4513	4886	3642	4393	3396	4803	5829	1153	2517	1977	2264	1401	1178	1012	6	54	33	12	21	147	17	105	76	127	118	988	1120	1191	1191	1022	2016
ENSG00000236476.2	0	0	0	13	0	0	0	0	0	0	0	0	0	1	0	0	0	0	0	0	0	0	0	0	0	0	0	0	0	0	0	0	0	0	0	0	0	0	0	0	0	0	0	0	0	0	0	0	0
ENSG00000142973.14	0	0	0	93	0	0	0	0	116	175	43	159	0	0	0	3	0	0	0	0	0	0	0	0	3	0	0	43	1	1	6	8	0	0	0	0	0	0	0	0	0	0	0	0	0	2	0	4	3
ENSG00000154198.14	0	0	0	46	0	0	0	0	0	0	0	0	4	1	0	0	1	0	0	0	0	0	0	0	0	1	0	0	0	1	0	0	0	0	0	0	0	0	0	0	0	0	0	0	2	0	0	0	0
ENSG00000238145.2	0	0	0	4	0	0	0	0	0	0	0	0	0	0	0	0	0	0	0	0	0	0	0	0	0	0	0	0	0	0	0	0	0	0	0	0	0	0	0	0	0	0	0	0	0	0	0	0	0
ENSG00000187048.13	17855	15776	33236	103819	6734	6	8	3	473	416	99	212	545	611	639	715	238	0	2	0	2	0	0	0	0	14	248	26	0	0	1	0	14	67	34	0	0	0	0	0	3	1	3	146	255	42	11	35	54
ENSG00000259832.1	0	0	0	4	2	0	0	0	0	0	0	0	0	0	0	0	0	0	0	0	0	0	0	0	0	0	0	0	0	0	0	0	0	0	0	0	0	0	0	0	0	0	0	0	0	0	0	0	0
ENSG00000261196.1	0	0	0	3	0	0	0	0	0	0	0	0	0	0	0	0	0	0	0	0	0	0	0	0	0	0	0	0	0	0	0	0	0	0	0	0	0	0	0	0	0	0	0	0	0	0	0	0	0
ENSG00000261593.1	0	0	0	2	0	0	0	0	0	0	0	0	0	0	0	0	0	0	0	0	0	0	0	0	0	0	0	0	0	0	0	0	0	0	0	0	0	0	0	0	0	0	0	0	0	0	0	0	0
ENSG00000261290.1	0	0	0	1	0	0	0	0	0	0	0	0	0	0	0	0	0	0	0	0	0	0	0	0	0	0	0	0	0	0	0	0	0	0	0	0	0	0	0	0	0	0	0	0	0	0	0	0	0
ENSG00000186377.8	16	18	16	726	119	0	0	0	134	208	45	140	33	52	53	158	84	1	3	1	12	0	23	36	428	50	71	365	30	72	51	48	0	0	0	0	0	0	0	0	0	0	0	10	20	72	15	112	47
ENSG00000186160.5	4	2	4	121	5	0	0	0	2	10	2	7	1	7	6	2	0	0	0	0	1	0	1	0	5	4	0	40	0	1	2	5	0	0	0	0	0	0	0	0	0	0	0	3	2	1	2	1	0
ENSG00000225154.2	0	0	0	12	0	0	0	0	0	0	0	0	0	0	0	0	0	0	0	0	0	0	0	0	0	0	0	0	0	0	0	0	0	0	0	0	0	0	0	0	0	0	0	0	0	0	0	0	0
ENSG00000225506.2	0	1	0	21	0	0	0	0	0	4	1	3	8	13	18	20	19	3	3	2	11	9	8	13	12	4	4	3	18	21	6	2	0	0	0	0	0	0	0	0	0	0	0	0	0	0	1	1	1
ENSG00000162365.12	6908	6565	9864	34106	6942	1	1	4	314	373	71	266	111	115	115	134	64	0	0	0	2	0	0	0	2	1	35	6	2	0	0	1	4	32	34	0	1	0	0	3	0	0	0	32	50	5	3	7	7
ENSG00000225514.1	0	0	0	18	0	0	0	0	0	0	0	1	1	2	1	1	0	0	0	0	0	0	0	0	0	0	0	0	0	0	0	0	0	0	0	0	0	0	0	0	0	0	0	0	0	0	0	0	0
ENSG00000224805.2	2	17	1	20	6	0	0	0	2	2	0	0	9	14	8	16	23	1	1	3	5	2	4	2	4	2	5	4	1	3	0	0	0	0	0	0	0	0	0	0	0	0	0	0	0	0	0	3	1
ENSG00000162366.8	5	173	9	197	440	6	7	4	584	678	141	381	129	118	130	1644	2531	497	186	51	466	268	436	2993	2784	506	992	567	2	1	2	1	0	0	0	0	0	0	0	0	0	0	0	0	3	1	0	0	1
ENSG00000162367.11	1	2	5	517	301	1	0	0	0	0	0	0	0	0	1	18	3	153	14	6	48	56	0	1	2	31	1	4	1	3	2	1	0	0	0	0	0	0	0	0	0	0	0	25	22	9	1	7	8
ENSG00000226252.1	0	0	0	33	0	0	0	0	0	0	0	0	0	0	0	0	0	0	0	0	0	0	0	0	0	1	0	0	0	0	0	0	0	0	0	0	0	0	0	0	0	0	0	0	0	0	0	0	0
ENSG00000123473.15	1	7	1	197	201	234	319	222	118	236	46	185	91	85	102	296	467	1317	854	1213	250	1351	280	185	238	102	98	178	1114	933	303	153	0	1	0	9	9	4	3	8	0	2	4	36	28	322	326	276	420
ENSG00000162368.13	75	114	238	10686	5643	403	446	313	708	874	227	697	6617	6671	6581	12407	10322	6860	5940	6526	6605	8098	6046	5748	7543	3277	5345	4485	889	684	2771	2459	0	0	0	0	0	0	0	0	0	0	0	7381	6014	4016	3049	3559	5256
ENSG00000225762.1	0	0	0	32	2	1	1	0	4	9	1	6	0	2	0	2	2	0	0	0	1	0	1	0	0	3	0	2	0	1	4	3	0	0	0	0	0	0	0	0	0	0	0	0	0	3	0	4	0
ENSG00000186790.6	1	4	1	21	0	0	0	0	0	0	0	1	0	3	1	3	1	1	0	0	2	1	0	0	0	2	0	1	0	4	1	0	0	0	0	0	2	6	0	1	2	0	0	0	0	1	1	1	0
ENSG00000237424.1	11	16	12	153	64	16	22	15	53	84	23	63	57	53	55	53	113	33	7	22	56	57	13	20	30	29	29	15	3	0	3	2	0	0	0	0	0	0	0	0	0	0	0	0	2	1	1	0	2
ENSG00000186564.5	2	8	5	79	27	0	1	0	29	27	5	9	5	9	7	15	25	6	0	3	7	6	9	5	16	9	21	5	1	0	1	0	0	0	0	0	0	0	0	0	0	0	0	2	1	2	0	1	4
ENSG00000271355.1	0	0	0	7	0	0	0	0	0	0	0	0	0	0	0	0	0	0	0	0	0	0	0	0	0	0	0	0	0	0	0	0	0	0	0	0	0	0	0	0	0	0	0	0	0	0	0	0	0
ENSG00000229554.2	0	0	0	4	0	0	0	0	0	0	0	0	0	0	0	0	0	0	0	0	0	0	0	0	0	0	0	0	0	0	0	0	0	0	0	0	0	0	0	0	0	0	0	0	0	0	0	0	0
ENSG00000227883.1	0	0	0	6	0	0	0	0	0	0	0	0	0	0	0	0	0	0	0	0	0	0	0	0	0	0	0	0	0	0	0	0	0	0	0	0	0	0	0	0	0	0	0	0	0	0	0	0	0
ENSG00000227947.2	0	2	0	24	0	0	0	0	0	0	0	0	0	0	0	0	0	0	0	0	0	0	0	0	0	0	0	0	1	0	0	0	0	0	0	0	0	0	0	0	0	0	0	0	0	0	0	0	0
ENSG00000269113.4	247	754	1520	1899	1031	1	0	1	66	72	22	55	206	199	174	259	103	10	23	5	77	18	17	182	367	46	55	27	164	144	70	105	0	0	0	0	0	0	0	0	0	0	0	10	12	8	9	11	23
ENSG00000223814.1	0	0	0	0	0	0	0	0	0	0	0	0	0	0	0	0	0	0	0	0	0	0	0	0	0	0	0	0	0	0	0	0	0	0	0	0	0	0	0	0	0	0	0	0	0	0	0	0	0
ENSG00000225028.1	0	0	0	24	0	0	0	1	0	0	0	0	0	0	0	0	0	0	0	0	0	0	0	0	0	2	3	14	1	1	4	0	0	0	0	0	0	0	0	0	0	0	0	0	0	0	0	0	0
ENSG00000226133.6	0	0	0	40	0	0	0	0	0	0	0	0	0	0	1	0	0	0	0	0	0	1	0	0	2	0	0	1	0	0	2	1	0	0	0	0	0	0	0	0	0	0	0	0	0	4	0	2	3
ENSG00000231413.1	0	0	0	4	0	0	0	0	0	0	0	0	0	0	0	0	0	0	0	0	0	0	0	0	0	0	0	0	0	0	0	0	0	0	0	0	0	0	0	0	0	0	0	0	0	0	0	0	0
ENSG00000237180.1	0	0	0	4	0	0	0	0	0	0	0	0	0	0	0	0	0	0	0	0	0	0	0	0	0	0	0	0	0	1	0	0	0	0	0	0	0	0	0	0	0	0	0	0	0	0	0	0	0
ENSG00000242267.6	0	0	0	55	0	0	0	0	0	0	0	0	0	0	0	1	1	0	0	0	0	1	1	0	1	0	0	0	1	1	0	0	0	0	0	0	0	0	0	0	0	0	0	0	0	0	4	0	4
ENSG00000279096.2	0	0	0	27	0	0	0	0	0	0	0	0	0	1	0	0	0	0	0	0	0	0	0	0	0	0	0	1	0	0	0	0	0	0	0	0	0	0	0	0	0	0	0	0	0	1	0	0	0
ENSG00000223720.2	0	0	0	16	0	0	0	0	0	0	0	0	0	0	0	0	0	0	0	0	0	0	0	3	0	0	0	0	1	0	0	0	0	0	0	0	0	0	0	0	0	0	0	0	0	2	0	1	1
ENSG00000117834.12	73	333	167	4472	1042	406	477	358	132	218	39	134	526	519	523	1334	7	2	31	0	2	0	0	7	82	83	61	17	10	6	22	9	0	0	0	0	0	0	0	0	0	0	0	19	19	193	35	236	112
ENSG00000272491.1	1	1	2	24	19	0	0	0	0	0	0	0	1	3	0	1	0	1	0	2	10	1	5	1	4	3	3	0	1	1	0	0	0	0	0	0	0	0	0	0	0	0	0	0	0	0	0	0	2
ENSG00000279214.1	0	0	0	10	0	0	0	0	0	0	0	0	0	0	0	2	0	0	2	0	0	0	0	2	2	0	0	1	1	0	0	0	0	0	0	0	0	0	0	0	0	0	0	0	1	1	0	0	1
ENSG00000132122.12	15	4	6	342	210	26	33	10	0	0	0	0	86	130	92	151	116	180	218	129	228	227	455	292	335	24	62	38	474	285	110	52	0	0	0	0	0	0	0	0	0	0	0	74	52	131	202	112	228
ENSG00000224986.2	0	0	0	11	5	0	0	0	0	0	0	0	2	7	3	0	0	0	0	0	2	0	2	1	1	1	0	2	0	0	0	0	0	0	0	0	0	0	0	0	0	0	0	0	0	1	2	1	4
ENSG00000206700.1	0	0	0	10	0	0	0	0	0	0	0	0	0	0	0	0	0	0	0	0	0	0	0	0	0	0	0	0	0	0	0	0	0	0	0	0	0	0	0	0	0	0	0	0	0	0	0	0	0
ENSG00000235105.1	0	0	0	34	15	10	6	3	4	11	4	6	14	17	18	8	14	3	8	6	7	2	3	3	7	4	4	5	7	4	4	1	0	0	0	0	0	0	0	0	0	0	0	9	18	20	9	10	26
ENSG00000223175.1	0	0	0	2	0	0	0	0	0	0	0	0	0	0	0	0	0	0	0	0	0	0	0	0	0	0	0	0	0	0	0	0	0	0	0	0	0	0	0	0	0	0	0	0	0	0	0	0	0
ENSG00000232514.1	0	0	0	8	0	0	0	0	0	0	0	0	0	0	0	0	0	0	0	0	0	0	0	0	0	0	0	0	0	0	0	0	0	0	0	0	0	0	0	0	0	0	0	0	0	0	0	0	0
ENSG00000186094.17	0	0	2	237	6	0	1	0	0	0	0	1	0	0	0	0	0	0	1	0	1	0	0	0	1	0	2	1	24	7	3	1	0	0	0	0	0	0	0	0	0	0	0	5	21	3	11	10	6
ENSG00000287661.1	0	0	0	24	0	0	0	0	0	0	0	0	0	0	0	0	0	0	0	0	0	0	0	0	0	0	0	0	0	0	0	0	0	0	0	0	0	0	0	0	0	0	0	0	0	0	0	0	0
ENSG00000162373.13	0	0	0	61	18	1	1	0	0	0	0	0	1	0	0	3	2	5	9	3	3	3	6	13	6	1	0	1	85	75	139	55	0	0	0	0	0	0	0	0	0	0	0	0	0	37	80	42	107
ENSG00000286597.1	0	0	0	11	0	0	0	0	0	0	0	0	0	0	0	0	0	0	0	0	0	0	0	0	0	0	0	0	0	0	0	0	0	0	0	0	0	0	0	0	0	0	0	0	0	0	0	0	0
ENSG00000229846.2	0	0	0	25	0	0	0	0	0	0	0	0	0	0	0	0	0	0	0	0	0	0	0	0	0	0	0	0	0	0	0	0	0	0	0	0	0	0	0	0	0	0	0	0	0	0	1	0	1
ENSG00000230114.1	0	0	0	13	0	0	0	0	0	0	0	0	0	0	0	0	0	0	0	0	0	0	0	0	0	0	0	1	0	0	0	0	0	0	0	0	0	0	0	0	0	0	0	0	0	0	0	0	0
ENSG00000225623.1	0	0	0	20	0	0	0	0	0	0	0	0	0	0	0	0	0	0	0	0	0	0	0	0	0	0	0	0	0	0	0	0	0	0	0	0	0	0	0	0	0	0	0	0	0	0	0	0	0
ENSG00000237478.2	0	0	0	6	0	0	0	0	0	0	0	0	0	0	0	0	0	0	0	0	0	0	0	0	0	0	0	0	0	0	0	0	0	0	0	0	0	0	0	0	0	0	0	0	0	0	0	0	0
ENSG00000215887.5	0	0	0	29	0	0	0	0	0	0	0	0	0	0	0	1	0	0	0	0	0	0	0	0	0	0	0	2	0	1	0	0	0	0	0	0	0	0	0	0	0	0	0	0	0	0	1	0	1
ENSG00000279324.1	0	0	0	22	0	0	0	0	0	0	0	0	0	0	0	0	0	0	0	0	0	0	0	0	0	0	0	0	0	0	0	0	0	0	0	0	0	0	0	0	0	0	0	0	0	0	0	0	0
ENSG00000233595.2	0	0	0	6	0	0	0	0	0	0	0	0	0	0	0	0	0	0	0	0	0	0	0	0	0	0	0	0	0	0	0	0	0	0	0	0	0	0	0	0	0	0	0	0	0	0	0	0	0
ENSG00000162374.17	3	2	2	123	9	0	0	1	1	3	0	0	0	4	0	1	0	0	0	0	0	0	0	0	0	0	1	1	62	84	2	2	0	0	0	0	0	0	0	0	0	0	0	6	2	0	27	0	44
ENSG00000230828.1	0	0	0	4	0	0	0	0	0	0	0	0	0	0	0	0	0	0	0	0	0	0	0	0	0	0	0	0	0	0	0	0	0	0	0	0	0	0	0	0	0	0	0	0	0	0	0	0	0
ENSG00000237337.1	4	0	0	32	5	0	0	0	0	0	0	0	0	0	0	0	0	0	0	0	0	0	0	0	0	0	0	0	0	0	0	0	0	0	0	0	0	0	0	0	0	0	0	1	1	1	0	0	0
ENSG00000233407.1	0	0	0	10	0	0	0	0	0	0	0	0	0	0	0	0	0	0	0	0	0	0	0	0	0	0	0	0	0	0	0	0	0	0	0	0	0	0	0	0	0	0	0	0	0	0	0	0	0
ENSG00000284696.2	0	0	0	71	0	0	0	0	0	0	0	0	0	0	0	0	0	0	0	0	0	0	0	0	0	0	0	1	1	0	1	0	0	0	0	0	0	0	0	0	0	0	0	0	0	0	0	0	0
ENSG00000284645.1	0	0	0	53	0	0	0	0	0	0	0	0	0	0	0	0	0	0	0	0	0	0	0	0	0	0	0	0	0	0	1	0	0	0	0	0	0	0	0	0	0	0	0	0	0	0	0	0	0
ENSG00000234080.3	1	1	1	7	0	2	0	0	1	1	0	1	1	0	1	0	0	1	0	2	1	1	1	0	0	0	0	0	0	1	0	1	0	0	0	0	0	0	0	0	0	0	0	0	0	0	1	0	0
ENSG00000229316.1	0	0	0	8	0	0	0	0	0	0	0	0	0	0	0	0	0	0	0	0	0	0	0	0	0	0	0	0	0	0	0	0	0	0	0	0	0	0	0	0	0	0	0	0	1	1	0	0	0
ENSG00000225671.2	0	0	0	12	0	0	0	0	0	0	0	0	0	0	0	1	0	0	0	0	0	0	0	0	0	0	0	0	1	0	0	0	0	0	0	0	0	0	0	0	0	0	0	0	0	1	3	0	0
ENSG00000142700.12	0	0	0	50	0	0	0	0	0	0	0	0	0	0	0	2	1	11	0	0	2	0	0	0	0	4	1	3	1	0	0	0	0	0	0	0	0	0	0	0	0	0	0	0	0	0	17	2	34
ENSG00000284700.1	0	0	0	24	0	0	0	0	0	0	0	0	0	0	0	0	0	0	0	0	0	0	0	0	0	0	0	0	0	0	0	0	0	0	0	0	0	0	0	0	0	0	0	0	0	0	3	0	8
ENSG00000185104.20	50	47	75	2428	2926	182	185	122	300	605	120	464	2074	1968	1915	1755	2312	2034	1817	1947	1293	2106	1531	1031	974	432	963	813	1114	1270	540	405	0	0	0	0	0	0	0	0	0	0	0	404	406	498	593	454	802
ENSG00000225767.1	0	0	0	13	0	0	0	0	0	0	0	0	0	0	0	0	0	0	0	0	0	0	0	0	0	0	0	1	1	0	1	0	0	0	0	0	0	0	0	0	0	0	0	0	0	0	0	0	0
ENSG00000207194.1	0	0	0	4	0	0	0	0	0	0	0	0	0	0	0	0	0	0	0	0	0	0	0	0	0	0	0	0	0	0	0	0	0	0	0	0	0	0	0	0	0	0	0	0	0	0	0	0	0
ENSG00000230585.2	0	0	0	17	0	0	0	0	0	0	0	0	0	0	0	0	0	0	0	0	0	0	0	0	0	1	4	1	3	4	1	0	0	0	0	0	0	0	0	0	0	0	0	0	0	0	0	0	0
ENSG00000237130.1	0	0	0	7	0	0	0	0	0	0	0	0	0	0	0	0	0	0	0	0	0	0	0	0	0	0	0	0	0	1	0	0	0	0	0	0	0	0	0	0	0	0	0	0	0	0	0	0	0
ENSG00000123080.12	2	8	7	318	191	95	112	93	164	238	51	160	23	18	14	29	241	536	207	220	72	282	121	72	26	14	59	90	2	2	75	40	0	0	0	0	0	0	0	0	0	0	0	14	12	38	25	29	36
ENSG00000265538.1	0	0	0	0	0	0	0	0	0	0	0	0	0	0	0	0	0	0	0	0	0	0	0	0	0	0	0	0	0	0	0	0	0	0	0	0	0	0	0	0	0	0	0	0	0	0	0	0	0
ENSG00000275816.1	0	0	0	3	0	0	0	0	0	0	0	0	0	0	0	0	0	0	0	0	0	0	0	0	0	0	0	1	0	0	0	0	0	0	0	0	0	0	0	0	0	0	0	0	0	0	0	0	0
ENSG00000204006.10	0	0	0	29	0	0	0	0	0	0	0	0	0	0	0	0	0	0	0	0	0	0	0	0	0	0	0	0	0	0	0	0	0	0	0	0	0	0	0	0	0	0	0	0	0	0	0	0	0
ENSG00000200262.1	0	0	0	5	0	0	0	0	0	0	0	0	0	0	0	0	0	0	0	0	0	0	0	0	0	0	0	0	0	0	0	0	0	0	0	0	0	0	0	0	0	0	0	0	0	0	0	0	0
ENSG00000213478.2	7	4	1	23	38	0	1	0	0	0	0	1	2	0	2	2	0	2	1	0	1	0	1	0	0	1	2	1	3	2	3	2	0	0	0	0	0	0	0	0	0	0	0	0	0	1	0	1	4
ENSG00000203356.2	0	0	1	39	6	2	0	0	1	4	1	0	1	1	1	5	7	1	0	2	4	1	4	2	1	0	3	1	0	0	1	3	0	0	0	0	0	0	0	0	0	0	0	0	0	0	1	1	2
ENSG00000123091.5	88	96	234	3832	2633	291	342	218	430	552	148	370	3076	3108	2966	5641	3609	4726	4659	4745	4241	5581	5281	3919	3670	1282	3212	2071	1514	1364	1688	1572	0	0	0	0	0	0	0	0	0	0	0	1591	1249	1855	2035	1673	3322
ENSG00000233406.5	1	1	0	9	0	0	0	0	0	0	0	2	3	3	2	2	0	4	8	5	2	7	7	4	3	0	5	2	12	8	4	5	0	0	0	0	0	1	0	0	0	0	0	0	0	5	2	1	6
ENSG00000236434.2	0	0	0	12	0	0	0	0	0	0	0	0	0	0	0	0	0	0	0	0	0	0	1	0	0	1	1	1	1	1	0	0	0	0	0	0	0	0	0	0	0	0	0	0	0	0	0	1	0
ENSG00000085831.15	4	4	3	952	759	3	12	8	84	133	28	74	175	134	162	151	129	100	167	49	137	96	141	578	456	48	403	130	229	156	55	41	0	0	0	0	0	0	0	0	0	0	0	8	27	90	36	104	115
ENSG00000261664.5	1	0	2	99	94	2	0	0	5	6	2	10	11	2	1	2	0	2	4	0	0	1	2	3	3	0	4	2	0	0	0	0	0	0	0	0	0	0	0	0	0	0	0	0	0	0	0	1	0
ENSG00000085832.17	24	32	41	2246	1814	273	303	199	343	577	135	456	3035	3051	2926	2538	2633	2264	2256	2238	1737	2532	2154	1914	1885	645	1437	1359	2722	3163	1004	920	15	71	24	100	84	68	19	71	38	84	75	1177	1236	1664	1517	1469	2254
ENSG00000232027.2	0	0	0	13	0	0	0	0	0	0	0	0	0	0	0	1	0	0	0	0	0	0	0	0	0	0	4	2	0	3	2	0	0	0	0	0	0	0	0	0	0	0	0	1	0	1	0	0	1
ENSG00000206595.1	0	0	0	1	0	0	0	0	0	0	0	0	0	0	0	0	0	0	0	0	0	0	0	0	0	0	0	0	0	0	0	0	0	0	0	0	0	0	0	0	0	0	0	0	0	0	0	0	0
ENSG00000238140.1	0	0	0	10	0	0	0	0	0	0	0	0	0	0	0	0	0	0	0	0	0	0	0	0	0	0	1	0	1	0	1	1	0	0	0	0	0	0	0	0	0	0	0	0	0	0	0	0	0
ENSG00000227070.1	4	3	6	59	33	0	0	0	0	5	1	2	25	40	22	15	20	3	3	1	6	2	1	3	3	3	5	11	0	1	1	0	0	0	0	0	0	0	0	0	0	0	0	0	3	1	1	0	1
ENSG00000252032.1	0	0	0	6	0	0	0	0	0	0	0	0	0	0	0	0	0	0	0	0	0	0	0	0	0	0	0	0	0	0	0	0	0	0	0	0	0	0	0	0	0	0	0	0	0	0	0	0	0
ENSG00000227742.2	0	0	0	57	0	0	0	0	0	0	0	0	0	1	1	3	6	0	0	6	10	2	0	1	1	7	11	13	0	0	0	3	0	0	0	0	0	0	0	0	0	0	0	0	0	3	0	1	3
ENSG00000117859.19	79	53	91	5555	6566	445	491	344	345	708	149	534	5859	6012	5750	5059	5577	3077	4103	3666	5164	4425	4316	5833	5471	1614	4385	3328	3456	2483	2677	2361	0	0	0	0	0	0	0	0	0	0	0	2074	1538	2863	3091	2559	4828
ENSG00000236973.2	0	0	0	14	0	0	0	0	0	0	0	0	0	0	0	0	0	0	0	0	0	0	0	0	0	0	1	0	0	0	1	0	0	0	0	0	0	0	1	0	0	0	0	0	0	0	0	0	0
ENSG00000232846.1	4	0	0	11	0	0	0	0	1	2	0	1	10	6	11	0	0	0	0	0	0	0	0	0	0	0	0	0	0	0	0	0	0	0	0	0	0	0	0	0	0	0	0	0	0	0	0	0	0
ENSG00000212624.1	0	0	0	7	0	0	0	0	0	0	0	0	0	0	0	0	0	0	0	0	0	0	0	0	0	0	0	1	0	0	1	0	0	0	0	0	0	0	0	0	0	0	0	0	0	0	0	0	0
ENSG00000078618.21	99	102	123	9522	9693	237	267	156	273	677	156	647	4991	4933	4884	7000	8111	8176	7353	7579	6330	9327	7623	6833	7450	1789	3802	3233	6201	4446	2754	1883	0	0	0	0	0	0	0	0	0	0	0	2063	1987	2625	2482	2361	3698
ENSG00000266993.3	2	0	1	19	10	1	2	0	2	2	1	5	51	79	66	29	22	6	27	27	20	11	16	9	22	9	8	12	3	5	6	5	0	0	0	0	0	0	0	0	0	0	0	5	2	2	1	2	1
ENSG00000272175.1	4	0	1	8	2	0	1	0	0	0	0	1	0	4	4	2	3	0	2	1	4	1	2	0	2	0	1	0	0	0	0	0	0	0	0	0	0	0	0	0	0	0	0	0	0	0	0	0	1
ENSG00000283899.1	0	0	0	3	0	0	0	0	0	0	0	0	0	0	0	0	0	0	0	0	0	0	0	0	0	0	0	0	0	0	0	0	0	0	0	0	0	0	0	0	0	0	0	0	0	0	0	0	0
ENSG00000230604.2	0	0	0	7	0	0	0	0	0	0	0	0	0	0	0	0	0	0	0	0	0	0	0	0	0	0	0	1	0	0	0	0	0	0	0	0	0	0	0	0	0	0	0	0	0	0	0	0	0
ENSG00000169213.7	2	8	1	161	2159	35	55	43	10	6	0	5	607	539	589	3020	1722	8407	12985	14549	4935	10238	4860	4033	4223	1375	3146	744	4864	2957	401	214	0	0	0	0	0	0	0	0	0	0	0	47	28	1499	880	1664	2142
ENSG00000200839.1	0	0	0	4	0	0	0	0	0	0	0	0	0	0	0	0	0	0	0	0	0	0	0	0	0	0	2	0	0	0	0	0	0	0	0	0	0	0	0	0	0	0	0	0	0	0	0	0	0
ENSG00000229032.1	0	0	0	9	0	0	0	0	0	0	0	0	0	0	0	0	0	0	0	0	0	0	0	0	0	0	1	0	0	0	0	0	0	0	0	0	0	0	0	0	0	0	0	0	0	0	0	0	0
ENSG00000264613.2	0	0	0	5	0	0	0	0	0	0	0	0	0	0	0	0	0	0	0	0	0	0	0	0	0	0	0	0	0	0	0	0	0	0	0	0	0	0	0	0	0	0	0	0	0	0	0	0	0
ENSG00000117862.13	9	9	10	149	133	26	21	17	14	16	8	12	138	121	123	146	247	280	178	202	163	255	222	154	203	52	118	65	289	282	126	130	0	0	0	0	0	0	0	0	0	0	0	5	6	29	26	29	26
ENSG00000285839.1	0	0	0	0	0	0	0	0	0	0	0	0	0	0	0	0	0	0	0	0	0	0	0	0	0	0	0	0	0	0	0	0	0	0	0	0	0	0	0	0	0	0	0	0	0	0	0	0	0
ENSG00000198841.4	2	2	0	109	168	6	13	7	7	19	3	19	119	109	64	137	120	148	134	173	114	194	139	130	117	27	70	48	113	90	79	72	0	0	0	0	0	0	0	0	0	0	0	48	30	82	59	51	99
ENSG00000223390.1	0	0	0	16	0	0	1	0	0	1	1	0	8	1	1	1	1	3	4	1	3	4	2	2	2	0	0	0	2	1	0	0	0	0	0	0	0	0	0	0	0	0	0	0	0	0	0	1	0
ENSG00000228369.2	0	0	0	11	1	0	0	0	0	0	0	0	0	0	0	0	0	0	0	0	0	0	0	0	0	0	2	0	1	1	2	0	0	0	0	0	0	0	0	0	0	0	0	0	0	0	0	0	0
ENSG00000134717.18	25	28	19	2440	2608	368	383	234	162	314	60	240	788	965	921	1368	1285	2169	1917	2086	1321	2668	2236	1394	1510	319	618	418	3055	2774	972	949	0	0	0	0	0	0	0	0	0	0	0	460	464	1053	1552	967	2155
ENSG00000157077.14	20	27	22	977	870	133	144	85	83	199	44	146	1255	1302	1283	1457	1544	1193	1034	1038	628	1023	960	1221	1291	309	620	441	1242	1167	462	384	0	0	0	0	0	0	0	0	0	0	0	420	377	941	956	852	1436
ENSG00000241745.3	0	0	0	4	1	0	0	0	0	0	0	0	3	3	6	0	0	0	0	0	0	0	0	0	0	0	0	0	0	0	0	0	0	0	0	0	0	0	0	0	0	0	0	0	0	0	1	0	0
ENSG00000228407.2	0	0	0	8	1	0	0	0	0	0	0	0	3	3	1	2	3	1	1	0	1	3	3	1	3	4	5	2	6	3	4	6	0	2	0	0	0	0	0	0	0	0	0	3	14	9	5	7	23
ENSG00000223429.1	0	0	0	10	0	0	0	0	0	0	0	0	0	0	0	0	0	0	0	0	0	0	0	0	0	0	1	0	1	0	0	0	0	0	0	0	0	0	0	0	0	0	0	0	0	0	0	0	0
ENSG00000224255.2	0	0	0	12	2	0	1	0	0	0	1	0	1	5	14	0	0	0	2	0	1	1	0	0	0	1	0	0	0	0	0	0	0	0	0	0	0	0	0	0	0	0	0	1	1	0	0	0	0
ENSG00000236004.2	0	0	0	2	0	0	0	0	0	0	0	0	0	0	0	0	0	0	0	0	0	0	0	0	0	0	0	1	0	0	0	0	0	0	0	0	0	0	0	0	0	0	0	0	0	0	0	0	0
ENSG00000237663.2	0	0	0	6	0	0	0	0	0	0	0	0	0	0	0	0	0	0	0	0	0	0	0	0	0	0	0	0	0	0	0	0	0	0	0	0	0	0	0	0	0	0	0	0	0	0	0	0	0
ENSG00000213735.2	0	0	0	3	3	0	0	0	0	0	0	0	5	6	5	0	2	0	1	0	1	0	0	0	0	0	0	0	0	1	1	0	0	0	0	0	0	0	0	0	0	0	0	0	1	1	2	2	2
ENSG00000154222.14	121	176	166	2667	2852	140	186	131	281	360	94	256	1596	1634	1725	1218	1249	1241	1096	1219	1123	1584	1325	906	1088	359	826	497	377	367	632	483	0	0	0	0	0	0	0	0	0	0	0	68	127	236	293	277	497
ENSG00000272100.1	0	0	0	9	5	0	0	2	0	0	0	0	2	2	4	1	2	0	0	1	1	2	0	0	1	0	2	1	0	0	0	1	0	0	0	0	0	0	0	0	0	0	0	1	0	0	0	1	1
ENSG00000287078.1	0	0	0	16	1	0	0	0	2	2	2	1	6	3	6	7	7	4	7	3	4	4	2	0	0	3	2	4	0	1	1	7	0	0	0	0	0	0	0	0	0	0	0	0	0	3	3	1	3
ENSG00000224680.4	0	2	1	11	11	3	1	0	6	1	0	0	3	5	2	7	3	1	1	2	3	2	1	0	3	2	1	0	6	7	2	2	0	0	0	0	0	0	0	0	0	0	0	1	0	8	1	5	6
ENSG00000085840.13	2	14	6	128	39	243	301	224	112	263	63	163	55	50	53	37	175	760	364	640	124	710	69	32	25	11	17	87	1403	1179	163	105	0	0	0	9	24	53	9	62	0	0	1	8	7	108	126	96	174
ENSG00000134748.13	14	60	29	1997	1655	225	260	178	107	176	30	158	811	856	910	870	1062	1598	1262	1549	951	2085	1515	953	1081	256	358	325	1603	1510	821	693	0	0	0	0	0	0	0	0	0	0	0	160	220	568	752	449	1019
ENSG00000134744.14	104	149	217	3450	3283	403	418	332	253	358	85	268	2052	2081	2087	1270	1336	1061	1595	1353	1066	1467	1483	2070	2607	293	545	338	1770	1369	1080	1063	0	0	0	0	0	0	0	0	0	0	0	494	425	810	1295	739	1788
ENSG00000272371.1	0	0	0	4	0	0	0	0	0	0	0	0	0	2	4	1	0	0	0	1	0	0	0	1	0	0	0	1	1	0	0	0	0	0	0	0	0	0	0	0	0	0	0	0	0	1	3	1	4
ENSG00000236290.1	0	0	0	7	0	0	0	0	0	0	0	0	0	2	0	0	0	0	0	0	0	0	0	0	1	0	0	0	2	2	1	1	0	0	0	0	0	0	0	0	0	0	0	0	0	0	0	0	0
ENSG00000116157.6	19	17	17	857	716	164	155	118	0	0	1	0	42	76	75	144	119	492	88	74	110	161	416	95	106	28	100	44	174	179	333	391	0	0	0	0	0	0	0	0	0	0	0	10	33	349	313	288	569
ENSG00000182183.15	0	1	1	59	16	0	0	0	0	1	0	0	1	0	0	0	1	0	0	0	1	0	0	1	0	0	1	5	11	14	2	12	0	0	0	0	0	0	0	0	0	0	0	0	1	0	1	1	2
ENSG00000162377.6	57	15	28	988	884	107	109	79	122	180	36	163	2210	2253	2239	1730	1755	1501	1288	2106	1030	1458	760	718	903	494	1041	805	2276	1930	421	275	0	0	0	0	0	0	0	0	0	0	0	383	387	262	244	247	371
ENSG00000233664.1	3	0	0	6	0	0	0	0	0	0	0	0	1	0	1	0	0	1	0	0	0	0	0	0	0	0	0	0	0	0	0	0	0	0	0	0	0	0	0	0	0	0	0	1	0	3	2	2	3
ENSG00000239640.3	0	0	0	7	0	0	0	0	0	0	0	0	0	0	0	0	0	0	0	0	0	0	0	0	0	0	0	0	0	0	0	0	0	0	0	0	0	0	0	0	0	0	0	0	0	0	0	0	0
ENSG00000162378.13	28	25	46	2240	1163	112	144	60	237	427	99	382	4618	4749	4591	3442	3179	2085	2038	2000	1781	2286	1740	1880	2035	761	2080	1418	1431	877	716	527	0	0	0	0	0	0	0	0	0	0	0	2373	2004	1771	2081	1600	3163
ENSG00000252018.1	0	0	0	8	0	1	0	0	0	0	0	0	2	0	0	0	0	0	0	0	0	0	0	0	0	0	0	1	0	0	0	0	0	0	0	0	0	0	0	0	0	0	0	1	0	0	0	0	0
ENSG00000228929.1	32	18	25	56	26	49	82	25	42	80	26	96	51	31	36	16	42	44	45	38	42	48	67	22	21	8	34	19	69	46	42	17	1	3	0	2	2	7	0	5	1	0	1	21	65	118	116	143	200
ENSG00000206627.1	0	0	0	3	0	0	0	0	0	0	0	0	0	0	0	0	0	0	0	0	0	0	0	0	0	0	0	0	0	0	0	0	0	0	0	0	0	0	0	0	0	0	0	0	0	0	0	0	0
ENSG00000203995.10	0	2	2	238	325	1	0	0	30	52	17	49	441	468	496	184	236	59	208	331	93	224	76	71	26	56	60	200	362	81	39	24	0	0	0	0	0	0	0	0	0	0	0	32	7	80	12	78	42
ENSG00000242391.2	0	0	0	6	0	0	0	0	0	0	0	0	0	0	0	1	1	0	0	0	0	0	0	0	0	0	2	1	2	0	0	0	0	0	0	0	0	0	0	0	0	0	0	0	0	0	0	0	0
ENSG00000121310.17	3354	4524	3426	45993	18597	135	177	120	351	601	118	477	3219	3295	3484	2997	4239	417	1123	768	2248	1161	2336	2774	3493	915	1798	2005	609	478	252	248	0	0	0	0	0	0	0	0	0	0	0	934	1398	383	223	426	533
ENSG00000230953.2	0	0	0	11	0	0	0	0	0	0	0	0	2	0	2	1	0	0	3	0	0	1	0	1	0	8	13	25	7	8	2	3	0	0	0	0	0	0	0	0	0	0	0	3	2	0	2	4	4
ENSG00000231866.2	0	0	0	5	4	0	1	0	0	0	0	1	4	0	0	1	3	1	0	0	0	0	0	3	3	0	0	2	0	0	0	0	0	0	0	0	0	0	0	0	0	0	0	1	0	1	0	2	0
ENSG00000116171.18	427	688	929	34162	8460	164	183	111	654	1256	254	964	5205	5422	5351	7895	5798	3730	3379	2616	3538	3992	3756	3982	4574	1838	5552	4347	1089	755	1255	1204	34	253	100	183	182	78	10	140	345	600	435	10488	7912	2892	2417	2523	4287
ENSG00000264834.1	0	0	0	4	0	0	1	0	0	0	0	0	9	2	7	1	2	0	0	0	0	0	0	1	0	0	2	1	0	0	0	0	0	0	0	0	0	0	0	0	0	0	0	0	0	1	0	0	3
ENSG00000266188.1	0	0	0	2	0	0	0	0	0	0	0	0	0	0	0	0	0	0	0	0	0	0	0	0	0	0	0	0	0	0	0	0	0	0	0	0	0	0	0	0	0	0	0	0	0	0	0	0	0
ENSG00000265815.1	0	0	0	1	0	0	0	0	0	1	0	0	3	1	6	0	0	0	0	0	0	0	0	0	0	0	1	0	0	0	0	0	0	0	0	0	0	0	0	0	0	0	0	4	0	0	0	0	1
ENSG00000237279.2	0	0	0	8	0	0	0	0	0	0	0	0	0	0	0	0	0	0	0	0	0	0	0	0	0	0	0	0	0	0	0	0	0	0	0	0	0	0	0	0	0	0	0	0	0	0	0	0	0
ENSG00000236360.2	1	0	0	9	5	2	1	1	2	4	0	0	13	23	14	31	20	6	5	5	6	6	4	4	2	0	1	0	0	0	0	0	0	0	0	0	0	0	0	0	0	0	0	6	9	5	0	4	15
ENSG00000226147.1	0	0	0	0	7	0	0	0	0	0	0	0	0	0	0	2	0	0	0	0	1	0	0	0	1	1	2	1	1	0	0	0	0	0	0	0	0	0	0	0	0	0	0	0	0	0	0	0	0
ENSG00000174348.14	2	16	3	1232	1891	0	0	0	1	0	0	0	2	0	0	4	3	98	5	0	7	25	20	416	1422	2	4	5	16	7	22	17	0	0	0	0	0	0	0	0	0	0	0	6	18	8	3	8	15
ENSG00000232993.1	0	0	0	16	0	0	0	0	0	0	0	0	0	0	0	0	0	0	0	0	0	0	0	0	0	0	0	0	0	0	0	0	0	0	0	0	0	0	0	0	0	0	0	0	0	0	0	0	0
ENSG00000227644.2	0	0	0	4	0	0	0	0	0	0	0	0	0	0	1	0	1	0	0	0	0	0	0	0	0	0	0	0	0	0	0	0	0	0	0	0	0	0	0	0	0	0	0	0	0	0	0	0	0
ENSG00000162383.12	0	8	11	210	186	6	5	8	0	0	0	0	1	1	0	2	1	6	0	0	4	3	2	4	8	1	1	3	1	1	1	1	0	0	0	0	0	0	0	0	0	0	0	0	2	2	0	0	2
ENSG00000235563.1	0	0	1	34	37	0	1	0	0	0	0	2	0	0	0	6	3	1	0	0	0	1	0	1	5	2	0	0	0	0	1	0	0	0	0	0	0	0	0	0	0	0	0	0	0	0	0	0	1
ENSG00000277397.1	0	0	0	14	2	0	0	0	0	0	0	0	1	0	1	0	0	0	0	0	0	0	0	1	1	0	0	0	0	0	0	0	0	0	0	0	0	0	0	0	0	0	0	0	0	0	0	0	0
ENSG00000157184.7	756	643	659	15920	6585	340	362	256	787	1017	209	631	1695	1720	1826	1815	1708	781	867	549	710	749	635	711	637	131	457	305	413	356	147	128	0	0	0	0	0	0	0	0	0	0	0	544	631	386	374	420	654
ENSG00000236723.2	0	1	0	78	101	5	5	1	2	1	0	2	20	22	17	16	19	7	14	9	17	10	12	18	26	0	1	0	0	1	2	0	0	0	0	0	0	0	0	0	0	0	0	1	1	6	10	3	5
ENSG00000162384.14	102	121	97	4527	4750	148	164	107	156	209	56	155	501	495	411	627	1008	687	643	531	603	846	1038	553	625	193	248	178	768	617	417	367	0	0	0	0	0	0	0	0	0	0	0	99	152	318	385	290	629
ENSG00000259818.1	0	0	2	37	4	0	0	0	0	2	0	0	0	15	4	2	0	1	1	0	0	0	0	0	0	1	0	1	2	1	2	1	0	0	0	0	0	0	0	0	0	0	0	0	0	2	2	1	5
ENSG00000162385.11	2	1	3	302	343	18	11	10	25	30	4	23	398	378	372	673	613	1018	528	748	565	1192	622	446	460	194	361	241	1005	761	552	465	0	0	0	0	0	0	0	1	0	1	0	95	110	224	240	147	376
ENSG00000226754.2	6	6	11	81	83	5	1	4	7	19	2	2	12	8	19	10	8	9	6	9	12	9	26	12	18	0	3	8	3	1	3	3	0	0	0	0	0	0	0	0	0	0	0	3	1	4	7	7	13
ENSG00000157193.18	1	4	2	285	90	320	359	270	329	596	166	459	61	73	70	128	416	1753	1798	2009	425	1583	438	225	217	107	63	132	2739	1644	96	41	0	0	0	0	0	0	0	0	0	0	0	4	4	66	162	102	263
ENSG00000234578.1	0	0	0	9	0	0	0	0	0	0	0	0	0	0	0	0	0	0	0	0	1	0	0	0	0	0	0	0	0	0	0	0	0	0	0	0	0	0	0	0	0	0	0	0	0	0	0	0	0
ENSG00000228838.1	0	0	0	12	0	0	0	0	0	0	0	0	0	0	0	0	0	0	0	0	0	1	0	0	0	0	0	0	1	0	1	0	0	0	0	0	0	0	0	0	0	0	0	0	0	0	0	0	0
ENSG00000232762.1	0	0	0	24	0	0	0	0	0	0	0	0	0	0	0	0	0	0	0	0	0	0	0	0	0	0	0	0	1	1	0	0	0	0	0	0	0	0	0	0	0	0	0	0	0	0	0	0	0
ENSG00000225675.2	0	0	0	11	2	1	0	0	1	3	0	0	0	0	0	0	2	3	10	15	3	6	1	0	2	0	0	2	15	11	0	0	0	0	0	0	0	0	0	0	0	0	0	0	0	0	0	0	0
ENSG00000285954.1	0	0	0	36	0	0	0	0	0	0	0	0	0	0	0	0	0	0	0	0	0	0	0	0	0	0	0	0	0	0	0	1	0	0	0	0	0	0	0	0	0	0	0	0	0	0	0	1	0
ENSG00000226938.1	0	0	0	8	0	0	0	0	0	0	0	0	0	0	0	0	0	0	0	0	0	0	0	0	0	0	0	0	0	0	0	0	0	0	0	0	0	0	0	0	0	0	0	0	0	0	0	0	0
ENSG00000230138.2	0	1	0	18	2	0	0	0	0	0	0	0	0	0	0	0	0	0	0	0	0	0	0	0	0	0	0	0	0	0	0	0	0	0	0	0	0	0	0	0	0	0	0	0	0	0	0	0	0
ENSG00000236253.7	0	0	0	33	0	0	0	0	0	0	0	0	0	0	0	0	0	0	0	0	0	0	0	0	0	0	0	0	21	7	0	2	0	0	0	0	0	0	0	0	0	0	0	0	0	0	0	0	0
ENSG00000288527.1	0	0	0	4	0	0	0	0	0	0	0	0	0	0	0	0	0	0	0	0	0	0	0	0	0	0	0	0	0	0	0	0	0	0	0	0	0	0	0	0	0	0	0	0	0	0	0	0	0
ENSG00000143006.7	0	0	0	29	0	0	0	0	0	0	0	0	0	0	0	0	0	0	0	0	0	0	0	0	0	0	0	1	8	2	1	0	0	0	0	0	0	0	0	0	0	0	0	0	0	0	0	0	0
ENSG00000174332.5	0	0	0	94	5	0	0	2	43	38	14	21	3	0	0	0	0	19	1	0	3	14	32	0	17	0	0	2	7	2	0	4	0	0	0	0	0	0	0	0	0	0	0	0	0	0	0	0	1
ENSG00000239007.1	0	0	0	1	0	0	0	0	0	0	1	0	0	0	0	0	0	0	0	0	0	0	0	0	0	0	0	0	0	0	0	0	0	0	0	0	0	0	0	0	0	0	0	0	0	0	0	0	0
ENSG00000058804.12	15	16	11	1099	1075	595	582	408	301	662	144	548	988	1125	1131	1251	2175	3710	2705	4107	1609	3384	904	648	682	410	478	685	3695	2851	698	424	0	0	0	0	0	0	0	0	0	0	0	336	411	1033	1214	865	1592
ENSG00000201003.1	0	0	0	6	0	0	0	0	0	0	0	0	4	1	4	0	0	0	0	0	0	0	0	0	0	0	0	0	1	3	0	0	0	0	0	0	0	0	0	0	0	0	0	0	0	0	0	0	1
ENSG00000229687.2	0	0	0	7	0	0	0	0	0	0	0	0	0	0	0	0	0	0	0	0	0	0	0	0	0	0	0	0	0	0	0	0	0	0	0	0	0	0	0	0	0	0	0	0	0	0	0	0	0
ENSG00000058799.15	121	164	166	8503	11154	252	299	219	505	784	199	545	1180	1171	1150	1460	1779	900	839	747	1410	1063	1245	1638	1489	421	935	664	693	550	507	488	0	0	0	0	0	0	0	0	0	0	0	563	438	570	652	571	1083
ENSG00000211452.10	143	298	258	10681	10745	108	146	84	104	187	31	131	1083	926	1118	266	713	5	9	1	86	1	0	22	3	104	973	653	4	4	24	49	0	0	0	0	0	0	0	0	0	0	0	1031	1333	884	189	904	442
ENSG00000081870.11	9	25	27	515	541	56	69	51	90	123	22	77	440	460	421	633	938	665	623	620	531	970	843	763	824	183	402	273	556	383	528	500	0	0	0	0	0	0	0	0	0	0	0	123	133	394	390	342	613
ENSG00000116212.15	61	92	216	2597	3116	600	712	548	441	654	174	555	1284	1215	1196	1908	2195	1240	1388	1371	1401	2055	1586	1174	1126	593	1322	750	883	1016	821	929	0	0	0	0	0	0	0	0	0	0	0	143	124	629	621	550	949
ENSG00000219102.3	0	0	0	5	0	0	0	0	0	0	0	0	0	0	1	15	10	17	21	15	13	19	20	8	4	6	12	10	31	21	11	15	0	0	0	0	0	0	0	0	0	0	0	0	0	0	1	1	0
ENSG00000203985.11	1	1	0	61	1	22	24	28	3	11	3	2	0	0	1	1	2	0	0	0	0	0	0	4	0	1	3	3	0	0	1	0	0	0	0	0	0	0	0	0	0	0	0	0	0	13	0	11	8
ENSG00000116209.12	139	124	153	12841	11825	182	212	118	613	1159	289	1162	3480	3444	3499	11343	10192	4307	3919	2562	7896	5130	7671	8858	8929	2697	5735	3638	2022	1545	4184	5966	0	0	0	0	0	0	0	0	0	0	0	4470	3313	3973	3295	3444	6097
ENSG00000280378.1	6	0	0	76	44	0	0	0	1	0	0	1	11	18	32	5	5	5	7	6	8	5	5	10	11	1	2	8	2	2	0	1	0	0	0	0	0	0	0	0	0	0	0	0	0	2	2	6	5
ENSG00000116205.14	10	27	9	426	315	43	59	26	66	88	24	73	349	382	383	467	496	446	473	465	471	654	492	336	509	151	259	172	444	363	92	93	0	0	0	0	0	0	0	0	0	0	0	51	61	183	268	197	417
ENSG00000283749.1	0	0	0	0	0	0	0	0	0	0	0	0	0	0	0	0	0	0	0	0	0	0	0	0	0	0	0	1	0	0	0	0	0	0	0	0	0	0	0	0	0	0	0	0	0	0	0	0	0
ENSG00000225183.1	0	0	0	1	0	0	0	0	0	1	0	0	0	0	1	0	1	0	0	0	0	0	0	0	0	0	0	0	1	0	0	0	0	0	0	0	0	0	0	0	0	0	0	0	0	0	1	1	0
ENSG00000279049.1	0	0	0	3	0	0	0	0	0	0	0	0	0	0	0	0	0	0	0	0	0	0	0	0	0	0	0	0	0	0	0	0	0	0	0	0	0	0	0	0	0	0	0	0	0	0	0	0	0
ENSG00000256407.2	0	0	1	13	0	0	0	0	0	0	0	0	2	1	0	0	0	1	0	1	0	0	0	0	0	1	0	0	0	0	0	2	0	0	0	0	0	0	0	0	0	0	0	0	0	0	1	0	0
ENSG00000157211.11	0	0	0	8	0	0	0	0	0	0	0	0	0	5	1	0	0	0	0	0	0	0	0	0	0	0	0	0	0	0	0	0	0	0	0	0	0	0	0	0	0	0	0	0	0	0	1	0	0
ENSG00000280425.2	0	0	0	48	0	0	0	0	0	0	0	0	0	1	1	0	0	0	0	0	4	4	3	0	1	0	0	1	0	0	6	1	0	0	0	0	0	0	0	0	0	0	0	0	0	0	0	0	1
ENSG00000215883.10	15	27	16	442	343	33	36	28	40	72	16	74	175	157	170	119	136	130	132	187	105	128	115	147	184	38	61	48	404	350	45	18	0	0	0	0	0	0	0	0	0	0	0	13	14	19	27	13	50
ENSG00000116221.15	883	948	1397	13448	11440	1752	1760	1615	1249	1622	403	846	2729	2689	2714	2918	5040	3771	3015	3494	3073	4011	3044	1425	1169	645	1922	1444	2082	1817	980	677	20	157	39	258	238	421	80	488	46	99	69	229	256	489	455	467	775
ENSG00000157216.15	409	1436	6374	28755	6166	352	408	370	198	221	72	121	645	687	762	975	767	1413	1392	1289	1710	3076	2975	1720	1837	178	534	494	1937	2181	670	861	0	0	0	0	0	0	0	0	0	0	0	74	152	175	472	210	833
ENSG00000198711.5	0	0	0	31	3	0	0	0	0	0	0	0	1	2	0	0	5	1	0	0	2	2	5	3	2	3	4	10	13	17	2	4	0	0	0	0	0	0	0	0	0	0	0	0	0	0	0	0	0
ENSG00000225632.1	0	0	0	10	0	0	0	0	0	0	0	0	0	0	0	0	0	0	0	0	0	0	0	0	0	1	0	0	0	0	0	0	0	0	0	0	0	0	0	0	0	0	0	0	0	0	0	0	0
ENSG00000232245.1	0	0	0	6	0	0	0	0	0	0	0	0	0	0	0	0	0	0	0	0	0	0	0	0	0	0	0	0	0	0	0	0	0	0	0	0	0	0	0	0	0	0	0	0	0	0	0	0	0
ENSG00000287582.1	0	0	0	18	0	0	0	0	0	0	0	0	0	0	1	0	0	0	0	0	0	0	0	0	0	0	0	0	0	0	0	0	0	0	0	0	0	0	0	0	0	0	0	0	0	0	0	0	0
ENSG00000235741.1	0	0	0	11	0	0	0	0	0	0	0	0	0	0	0	0	0	0	0	0	0	0	0	0	0	0	0	1	0	0	0	0	0	0	0	0	0	0	0	0	0	0	0	0	0	0	0	0	0
ENSG00000237173.1	0	0	0	4	0	0	0	0	0	0	0	0	0	0	0	0	0	0	0	0	0	0	0	0	0	0	0	0	0	0	1	0	0	0	0	0	0	0	0	0	0	0	0	0	0	0	0	0	0
ENSG00000227453.1	0	0	0	12	0	0	0	0	0	0	0	0	0	1	0	0	1	1	0	1	0	0	1	0	0	0	0	0	0	0	0	0	0	0	0	0	0	0	0	0	0	0	0	0	0	7	7	2	9
ENSG00000162390.17	17	6	2	199	88	29	29	22	1	3	1	2	3	6	10	90	25	159	67	30	68	172	62	31	42	14	19	23	71	81	61	71	0	0	0	0	0	0	0	0	0	0	0	2	6	16	16	26	40
ENSG00000162391.12	83	77	102	484	221	19	13	20	4	7	2	6	32	33	28	260	150	0	0	0	6	0	0	0	0	19	39	630	21	10	62	176	0	0	0	0	0	0	0	0	0	0	0	0	3	78	8	116	42
ENSG00000230728.1	0	0	0	8	0	0	0	0	0	0	0	0	0	0	0	0	0	0	0	0	0	0	0	0	0	0	0	2	0	0	0	0	0	0	0	0	0	0	0	0	0	0	0	0	0	0	0	0	0
ENSG00000184313.20	5	10	1	42	14	0	0	0	0	0	0	0	6	0	1	1	1	0	0	0	1	0	1	0	2	1	0	1	1	8	2	4	0	0	0	0	0	0	0	0	0	0	0	0	0	1	1	2	2
ENSG00000271723.5	0	0	0	2	0	0	0	0	0	0	0	0	0	0	0	0	0	0	0	0	0	0	0	0	0	0	0	1	0	0	0	0	0	0	0	0	0	0	0	0	0	0	0	0	0	0	0	0	0
ENSG00000243725.7	11	7	8	64	64	2	6	4	3	3	1	3	44	49	48	10	17	17	12	17	19	25	9	3	16	17	42	38	44	39	20	15	13	192	69	77	65	195	32	139	22	33	24	0	7	6	9	7	20
ENSG00000162396.6	15	48	33	661	661	122	110	70	84	137	28	72	228	251	212	168	304	155	157	139	172	197	137	192	194	51	69	91	359	257	25	26	0	0	0	0	0	0	0	0	0	0	0	18	22	78	90	70	157
ENSG00000006555.11	13	59	72	880	694	0	0	1	145	157	41	115	303	366	304	372	399	163	282	108	246	292	207	346	222	151	286	352	38	23	1	3	0	0	0	0	0	0	0	0	0	0	0	11	14	9	1	8	2
ENSG00000237453.1	0	0	0	13	0	0	0	0	0	0	0	0	0	0	0	0	0	0	0	0	0	0	0	0	0	0	1	0	0	1	0	0	0	0	0	0	0	0	0	0	0	0	0	0	0	0	0	0	0
ENSG00000162398.11	2	1	1	93	28	0	0	0	7	10	2	4	8	7	4	20	12	2	1	0	9	0	1	1	0	7	12	21	1	3	0	0	0	0	0	0	0	0	0	0	0	0	0	0	1	0	0	0	0
ENSG00000116133.13	3328	7960	10635	91953	103509	7233	8214	7058	8422	10199	2353	6701	19226	18881	19103	22999	32806	16247	16410	14781	19565	11413	6842	19802	12015	7658	33062	26754	13187	7080	3694	3450	0	0	0	0	0	0	0	0	0	0	0	3756	4638	9208	4292	9901	10317
ENSG00000287724.1	0	0	1	18	0	0	0	0	4	1	0	0	2	0	0	2	1	0	2	2	0	1	0	2	1	0	1	2	1	0	1	0	0	0	0	0	0	0	0	0	0	0	0	1	3	2	0	10	4
ENSG00000242396.1	10	5	33	113	209	1	1	2	20	19	3	6	1	8	2	4	5	6	7	7	4	5	5	2	2	0	0	0	0	0	0	0	0	0	0	0	0	0	0	0	0	0	0	0	0	0	0	1	0
ENSG00000233203.6	0	2	2	42	68	0	0	0	2	5	0	0	5	8	9	12	8	8	14	12	27	12	2	5	5	1	4	3	1	1	3	1	0	0	0	0	0	0	0	0	0	0	0	0	6	3	1	2	3
ENSG00000284601.1	0	0	0	28	0	0	0	0	0	0	0	0	0	1	0	0	0	0	0	0	0	0	0	0	0	0	0	0	1	0	0	0	0	0	0	0	0	0	0	0	0	0	0	0	0	0	0	0	0
ENSG00000143001.5	0	0	0	27	15	0	0	0	3	1	0	3	0	0	0	6	29	2	2	4	5	0	6	12	6	1	12	1	2	5	2	4	0	0	0	0	0	0	0	0	0	0	0	1	0	1	1	0	0
ENSG00000233271.1	0	0	0	9	0	0	0	0	0	0	0	0	0	0	0	0	0	0	0	0	0	0	0	0	0	0	0	0	0	0	0	0	0	0	0	0	0	0	0	0	0	0	0	0	0	0	0	0	0
ENSG00000162399.9	0	0	1	123	0	0	0	0	0	0	0	0	0	0	0	0	1	0	0	0	1	0	0	0	1	0	0	2	34	9	2	0	0	0	0	0	0	0	0	0	0	0	0	0	0	0	0	1	0
ENSG00000169174.11	109	330	260	4130	6738	594	723	603	369	404	121	280	1126	1158	1173	1192	1736	168	330	57	122	92	80	422	130	412	708	491	4075	489	63	23	0	0	0	0	0	0	0	0	0	0	0	106	86	238	91	293	182
ENSG00000162402.14	83	95	80	4268	3854	678	727	522	410	642	152	512	7970	7669	7970	4851	4017	3904	5423	6089	3296	4659	3213	4745	5070	1252	2657	1766	2859	2391	1130	758	0	0	0	0	0	0	0	0	0	0	0	1361	1490	2156	2039	2017	3393
ENSG00000231090.2	0	0	0	34	0	0	0	0	0	0	0	0	1	0	1	1	0	1	0	0	0	1	0	0	0	0	1	0	0	0	1	0	0	0	0	0	0	0	0	0	0	0	0	0	0	0	0	0	0
ENSG00000231095.1	0	0	0	19	0	0	0	0	0	0	0	0	0	0	0	1	0	1	0	1	0	0	0	0	0	1	0	2	1	0	0	0	0	0	0	0	0	0	0	0	0	0	0	0	2	1	1	0	2
ENSG00000265822.1	0	0	0	6	0	0	0	0	0	0	0	0	0	0	0	0	0	0	0	0	0	0	0	0	0	0	0	0	0	0	0	0	0	0	0	0	0	0	0	0	0	0	0	0	0	0	0	0	0
ENSG00000234810.4	0	0	0	146	14	0	0	0	0	0	0	0	0	0	0	0	0	0	0	6	0	0	0	0	0	0	0	18	4	1	6	2	0	0	0	0	0	0	0	0	0	0	0	0	4	3	2	0	0
ENSG00000231900.3	0	0	0	15	0	0	0	0	0	0	0	0	0	0	0	0	0	0	0	0	0	0	0	0	0	0	0	0	0	0	0	0	0	0	0	0	0	0	0	0	0	0	0	0	0	0	0	0	0
ENSG00000232198.2	0	0	0	11	0	0	0	0	0	0	0	0	0	0	0	0	0	0	0	0	0	0	0	0	0	0	0	1	0	0	0	0	0	0	0	0	0	0	0	0	0	0	0	0	0	0	0	0	0
ENSG00000199831.1	0	0	0	2	0	0	0	0	0	0	0	0	4	1	2	0	0	0	0	0	0	0	0	0	0	0	0	0	0	0	0	0	0	0	0	0	0	0	0	0	0	0	0	0	0	2	8	10	18
ENSG00000252162.1	0	0	0	7	0	0	0	0	0	0	0	0	0	0	0	0	0	0	0	0	0	0	0	0	0	0	0	0	0	0	0	0	0	0	0	0	0	0	0	0	0	0	0	0	0	0	0	0	0
ENSG00000272051.1	0	0	0	4	0	0	0	0	0	0	0	0	0	0	0	0	0	0	0	0	0	0	0	0	0	0	0	0	0	0	0	0	0	0	0	0	0	0	0	0	0	0	0	0	0	0	0	0	0
ENSG00000233079.3	0	0	0	40	7	0	0	0	0	0	0	0	0	0	0	0	0	0	0	0	0	0	0	0	0	1	0	2	1	0	0	0	0	0	0	0	0	0	0	0	0	0	0	2	2	0	0	0	0
ENSG00000230250.3	0	0	0	12	0	0	0	0	0	0	0	0	0	0	0	0	0	0	0	0	0	0	0	0	0	0	0	0	0	0	0	0	0	0	0	0	0	0	0	0	0	0	0	0	0	0	0	0	0
ENSG00000227104.3	0	0	0	7	0	0	0	0	0	0	0	0	0	0	0	0	0	0	0	0	0	0	0	0	0	0	0	0	0	0	0	0	0	0	0	0	0	0	0	0	0	0	0	0	0	0	0	0	0
ENSG00000235612.1	0	0	0	20	0	0	0	0	0	0	0	0	0	0	0	0	0	0	0	0	0	0	0	0	0	0	0	0	0	0	0	0	0	0	0	0	0	0	0	0	0	0	0	0	0	0	0	0	0
ENSG00000260971.4	8	4	4	250	146	0	2	0	0	4	1	4	124	93	145	17	21	2	3	0	9	1	1	4	8	5	9	5	0	2	3	4	0	0	0	0	0	0	0	0	0	0	0	15	3	5	9	6	7
ENSG00000284686.1	0	0	0	27	4	0	0	1	0	0	0	0	49	43	38	5	6	1	1	4	2	0	2	2	7	2	5	2	2	0	6	4	0	0	0	0	0	0	0	0	0	0	0	6	9	2	4	3	6
ENSG00000229871.1	0	1	0	20	10	0	0	0	0	0	0	0	6	3	3	0	1	0	0	0	0	0	0	0	3	0	0	1	0	0	0	0	0	0	0	0	0	0	0	0	0	0	0	1	0	0	0	0	0
ENSG00000223956.3	44	26	194	795	241	1	2	2	8	3	2	3	94	88	107	31	30	0	0	1	8	1	2	3	8	2	5	7	2	2	8	9	0	0	0	0	0	0	0	0	0	0	0	5	4	23	12	25	40
ENSG00000162407.9	209	238	804	13398	7121	302	417	280	228	332	75	213	2574	2714	2910	1847	2709	405	572	424	820	368	424	2153	4449	437	682	585	1802	1049	5459	2999	0	0	0	0	0	0	0	0	0	0	0	1024	1518	785	1119	690	1281
ENSG00000236776.1	0	0	0	5	0	0	0	0	0	0	0	0	0	0	0	0	0	0	0	0	0	0	0	0	0	0	1	0	1	0	0	0	0	0	0	0	0	0	0	0	0	0	0	0	0	0	0	0	0
ENSG00000224980.1	0	0	0	10	0	0	0	0	0	0	0	0	0	0	0	0	0	0	0	0	0	0	0	0	0	0	0	0	0	0	2	0	0	0	0	0	0	0	0	0	0	0	0	0	0	0	0	0	0
ENSG00000225475.1	0	0	0	3	0	0	0	0	0	0	0	0	1	3	2	1	0	1	0	1	0	0	1	0	0	0	0	0	1	0	0	0	0	0	0	0	0	0	0	0	0	0	0	2	10	13	19	14	33
ENSG00000162409.11	9	2	4	227	172	81	84	46	0	0	0	0	695	638	741	1242	294	452	872	1082	271	517	250	498	537	293	279	111	733	684	190	85	0	0	0	0	0	0	0	0	0	0	0	65	52	558	768	559	1249
ENSG00000187889.13	39	27	60	1480	419	15	12	10	8	17	5	11	1034	1051	1091	1111	889	1	5	1	16	2	0	2	22	138	351	213	1	6	273	115	0	0	0	0	0	0	0	0	0	0	0	284	340	95	35	114	108
ENSG00000229913.1	0	0	0	20	0	0	0	0	0	0	0	0	0	0	0	0	0	0	0	0	0	0	0	0	0	0	0	0	0	0	0	0	0	0	0	0	0	0	0	0	0	0	0	0	0	1	0	0	0
ENSG00000157131.11	490	431	293	28281	30787	30	26	19	68	141	21	97	1259	1331	1274	271	361	1	3	1	12	1	0	12	42	9	350	145	0	2	5	5	0	0	0	0	0	0	0	0	0	0	0	7972	5755	359	231	344	419
ENSG00000021852.13	990	1541	937	39207	42959	13	21	8	32	66	12	45	1795	1867	1786	534	1328	2	11	0	43	2	0	47	147	40	626	1746	0	0	13	12	0	0	0	0	0	0	0	0	0	0	0	8422	5780	444	618	371	1400
ENSG00000236341.1	11	10	12	270	150	0	0	0	0	0	0	1	13	11	15	9	28	0	0	0	4	0	0	0	0	3	3	2	0	0	0	0	0	0	0	0	0	0	0	0	0	0	0	13	11	0	0	0	1
ENSG00000173406.15	19	15	35	623	138	2	0	1	46	83	12	50	59	82	83	81	8	16	0	2	1	0	1	360	2527	12	46	36	628	336	170	176	0	0	0	0	0	0	0	0	0	0	0	40	34	190	55	205	88
ENSG00000227935.1	0	0	0	12	0	0	0	0	0	0	0	0	0	0	0	0	0	0	0	0	0	0	0	0	0	0	0	0	1	1	1	0	0	0	0	0	0	0	0	0	0	0	0	0	0	0	0	0	0
ENSG00000236888.1	0	0	0	6	0	0	0	0	0	0	0	0	0	2	1	0	0	0	0	0	0	0	0	0	0	0	0	0	3	0	0	0	0	0	0	0	0	0	0	0	0	0	0	0	0	0	0	0	0
ENSG00000226759.8	0	0	0	76	0	0	0	0	0	0	0	0	0	0	0	1	0	0	0	0	0	0	0	0	2	1	0	0	1	1	0	0	0	0	0	0	0	0	0	0	0	0	0	0	0	0	0	0	0
ENSG00000229887.4	0	0	0	12	0	0	0	0	0	0	0	0	1	5	5	3	2	1	1	1	0	3	3	1	0	1	1	0	7	12	1	3	0	0	0	0	0	0	0	0	0	0	0	0	0	1	4	6	5
ENSG00000223416.3	4	1	1	23	20	0	2	0	1	0	1	3	1	5	1	3	2	4	8	3	3	2	4	3	0	0	1	0	2	0	0	1	0	0	0	0	0	0	0	0	0	0	0	0	0	2	0	5	6
ENSG00000235038.1	0	0	0	22	0	0	0	0	0	0	0	0	0	0	0	0	0	0	0	0	0	0	0	0	0	0	0	1	0	0	0	0	0	0	0	0	0	0	0	0	0	0	0	0	0	0	0	0	0
ENSG00000230546.1	0	0	0	3	0	0	0	0	0	0	0	0	0	0	0	0	0	0	0	0	0	0	0	0	0	0	0	0	0	0	0	0	0	0	0	0	0	0	0	0	0	0	0	0	0	0	0	0	0
ENSG00000233216.1	0	1	0	4	0	0	0	0	0	0	0	0	5	0	5	0	0	0	0	0	0	0	0	0	0	0	0	0	0	0	0	0	0	0	0	0	0	0	0	0	0	0	0	0	0	0	0	0	1
ENSG00000162600.12	7	6	6	419	352	4	13	7	17	46	11	45	351	346	321	561	467	280	344	218	212	265	203	274	466	143	251	205	377	203	111	76	0	0	0	0	0	0	0	0	0	0	0	341	306	221	213	195	366
ENSG00000286918.1	0	0	0	27	0	0	0	0	0	0	0	0	0	0	0	3	1	0	1	0	0	0	0	0	0	1	3	1	4	3	0	1	0	0	0	0	0	0	0	0	0	0	0	0	0	0	0	0	0
ENSG00000270209.1	0	0	0	7	0	0	0	0	0	0	0	0	0	0	0	0	0	0	0	0	0	0	0	0	0	0	0	0	0	0	0	0	0	0	0	0	0	0	0	0	0	0	0	0	0	0	0	0	0
ENSG00000264128.2	0	0	0	6	0	0	0	0	0	0	0	0	0	0	0	0	0	0	0	0	0	0	0	0	0	0	0	0	0	0	0	0	0	0	0	0	0	0	0	0	0	0	0	0	0	0	0	0	0
ENSG00000184292.7	27	5	4	386	727	0	1	0	5	3	5	0	44	18	26	12858	731	1654	1415	654	549	2355	949	7097	6197	2386	116	75	32	24	406	635	0	0	0	0	0	0	0	0	0	0	0	8	13	101	82	74	118
ENSG00000185839.3	3	4	2	53	36	14	14	7	18	40	9	31	15	20	17	10	15	5	10	9	13	6	7	2	5	4	9	9	11	8	4	5	0	0	0	0	0	0	0	0	0	0	0	6	2	9	2	8	6
ENSG00000162601.11	22	29	23	2612	1885	315	344	215	208	464	95	371	2060	2195	2206	1647	1622	1702	1481	1441	2386	1748	1803	2346	3281	503	930	838	5364	2492	1045	643	0	0	0	0	0	0	0	0	0	0	0	336	364	779	845	689	1179
ENSG00000283445.1	0	0	0	72	5	1	0	1	0	1	0	0	0	2	0	75	2	26	212	146	31	112	70	254	349	55	3	4	0	0	0	0	0	0	0	0	0	0	0	0	0	0	0	1	1	0	0	2	0
ENSG00000177606.7	2047	6386	12897	13213	8684	125	148	168	237	277	65	197	4810	4548	4617	4381	5802	4064	3627	3115	3855	5774	6633	1924	2785	1148	2395	1671	272	403	1150	1508	15	37	7	7	27	5	4	3	1	0	1	123	147	662	729	574	1234
ENSG00000234807.7	0	5	4	120	38	3	1	2	1	5	1	0	19	25	19	10	16	3	5	2	10	12	5	3	7	5	4	5	3	0	9	12	0	0	0	0	0	0	0	0	0	0	0	0	0	6	6	8	7
ENSG00000272226.1	0	0	0	9	8	0	0	0	0	0	0	0	7	1	3	2	3	1	0	0	1	3	0	0	0	2	0	2	1	0	0	0	0	0	0	0	0	0	0	0	0	0	0	0	0	0	0	0	1
ENSG00000231740.1	0	0	0	7	0	0	0	0	0	0	0	0	0	0	0	0	0	0	0	0	0	0	0	0	0	0	0	0	0	0	0	0	0	0	0	0	0	0	0	0	0	0	0	0	0	0	0	0	0
ENSG00000232453.7	0	6	5	125	56	1	1	1	5	4	0	2	3	10	8	11	8	18	12	2	15	42	52	2	7	2	7	8	2	6	16	28	0	0	0	0	0	0	0	0	0	0	0	1	3	12	11	4	9
ENSG00000237352.4	2	0	0	153	36	0	0	0	2	2	1	0	6	3	4	4	15	31	12	9	19	23	23	4	18	2	7	137	0	0	9	14	0	0	0	0	0	0	0	0	0	0	0	0	8	4	4	3	2
ENSG00000228121.1	0	0	0	8	0	0	0	0	0	0	0	0	3	3	1	2	2	4	1	2	0	1	0	0	1	0	0	0	2	1	1	0	0	0	0	0	0	0	0	0	0	0	0	0	0	1	4	3	4
ENSG00000241042.1	0	0	0	6	0	0	0	0	0	0	0	0	0	0	0	0	0	0	0	0	0	0	0	0	0	0	0	0	6	1	0	0	0	0	0	0	0	0	0	0	0	0	0	0	0	0	0	0	0
ENSG00000235215.2	0	0	0	6	0	0	0	0	0	0	0	0	0	0	0	0	0	0	0	0	0	0	0	0	0	0	0	0	8	7	0	0	0	0	0	0	0	0	0	0	0	0	0	0	0	0	0	0	0
ENSG00000224609.8	0	0	1	129	87	7	4	1	4	12	2	2	16	9	13	22	16	22	13	9	22	19	14	4	9	3	10	6	14	11	21	12	0	0	0	0	0	0	0	0	0	0	0	0	4	18	13	6	20
ENSG00000270457.1	0	0	0	8	7	0	0	0	1	0	0	0	1	0	1	2	1	0	3	1	0	0	1	1	3	0	0	0	1	1	6	0	0	0	0	0	0	0	0	0	0	0	0	0	0	0	0	0	0
ENSG00000172456.17	49	161	65	6716	2376	24	26	16	84	195	38	124	2111	2248	2341	944	834	101	265	177	416	130	214	236	241	165	640	386	184	173	135	114	0	0	0	0	0	0	0	0	0	0	0	616	425	142	152	184	236
ENSG00000266150.1	0	0	0	1	0	0	0	0	0	0	0	0	0	0	0	0	0	0	0	0	0	0	0	0	0	0	0	0	0	0	0	0	0	0	0	0	0	0	0	0	0	0	0	0	0	0	0	0	0
ENSG00000226883.1	1	0	0	19	10	0	0	0	0	0	0	0	0	0	0	0	0	0	0	0	0	0	0	0	0	2	0	2	1	0	0	2	0	0	0	0	0	0	0	0	0	0	0	0	0	0	0	0	0
ENSG00000134709.12	3	5	6	597	489	38	22	20	32	56	12	54	1475	1492	1475	2018	1630	296	450	299	256	273	25	322	93	399	594	594	2062	1627	385	410	0	0	0	0	0	0	0	0	0	0	0	1387	1591	1157	1088	1135	1809
ENSG00000134716.11	666	581	990	14263	9016	59	73	48	140	214	44	145	2405	2488	2426	2583	2396	96	168	159	560	100	28	102	116	487	485	603	39	42	8	6	0	0	0	0	0	0	0	0	0	0	0	957	721	92	74	84	132
ENSG00000265535.2	0	0	0	2	0	0	0	0	0	0	0	0	0	0	0	0	0	0	0	0	0	0	0	0	0	0	0	0	0	0	0	0	0	0	0	0	0	0	0	0	0	0	0	0	0	0	0	0	0
ENSG00000162598.13	0	0	1	87	0	0	0	0	0	0	0	2	0	0	0	0	0	0	0	0	0	0	0	0	0	0	0	2	6	21	0	0	0	0	0	0	0	0	0	0	0	0	0	0	1	0	0	0	1
ENSG00000229332.2	0	0	0	13	0	0	0	0	0	0	0	0	0	0	0	0	0	0	0	0	0	0	0	0	0	0	0	0	0	0	0	0	0	0	0	0	0	0	0	0	0	0	0	0	0	0	0	0	0
ENSG00000238242.2	0	0	0	24	0	0	0	0	0	0	0	0	0	0	0	0	0	0	0	0	0	0	0	0	0	0	0	0	0	0	0	0	0	0	0	0	0	0	0	0	0	0	0	0	0	0	0	0	0
ENSG00000226476.6	0	0	0	165	0	0	0	0	108	237	64	158	0	1	0	5	6	5	0	1	1	2	1	0	1	3	13	9	63	37	2	2	0	0	0	0	0	0	0	0	0	0	0	0	0	0	0	0	0
ENSG00000231252.3	0	0	0	71	2	0	0	0	0	0	0	0	0	0	0	0	0	0	0	0	0	0	0	0	0	0	0	0	1	0	0	0	0	0	0	0	0	0	0	0	0	0	0	0	0	0	0	0	0
ENSG00000162599.17	486	341	491	7361	4404	205	199	134	477	594	162	405	9560	10104	10745	1443	1364	847	1075	1201	909	821	1179	1339	1566	299	686	533	26	28	64	83	0	0	0	0	0	0	0	0	0	0	0	1970	2255	205	351	208	722
ENSG00000237928.6	0	0	0	73	0	0	0	0	0	2	0	1	0	0	0	0	0	2	3	2	26	12	6	0	0	0	0	1	2	0	0	0	0	0	0	0	0	0	0	0	0	0	0	0	0	0	0	1	0
ENSG00000237853.6	0	0	0	21	0	0	0	0	0	0	0	0	1	1	4	2	1	0	0	0	0	0	0	0	0	1	0	3	0	0	1	0	0	0	0	0	0	0	0	0	0	0	0	2	0	0	0	0	0
ENSG00000284808.1	0	0	0	28	0	0	0	0	0	0	0	0	0	0	0	0	0	0	0	0	0	0	0	0	0	0	0	1	0	0	0	0	0	0	0	0	0	0	0	0	0	0	0	0	0	0	0	0	0
ENSG00000287224.1	0	0	0	20	0	0	0	0	0	0	0	0	0	0	0	0	0	0	0	0	0	1	0	0	0	0	0	0	0	0	0	0	0	0	0	0	0	0	0	0	0	0	0	0	0	0	0	0	0
ENSG00000223920.2	0	0	0	8	0	0	0	0	0	0	0	0	0	0	0	0	0	0	0	0	0	0	0	0	0	0	0	0	0	0	0	0	0	0	0	0	0	0	0	0	0	0	0	0	0	0	0	0	0
ENSG00000162604.12	5	6	7	491	453	33	30	17	42	128	28	80	746	739	735	1212	1473	1028	821	765	1137	1123	1300	707	810	412	464	270	381	295	498	497	0	0	0	0	0	0	0	0	0	0	0	238	180	532	468	404	785
ENSG00000271200.1	0	0	0	12	0	0	0	0	0	0	0	0	5	0	0	0	6	0	0	2	1	2	2	1	0	0	1	0	0	0	0	1	0	0	0	0	0	0	0	0	0	0	0	0	0	0	2	0	3
ENSG00000132849.20	48	43	46	1831	1482	63	58	39	192	415	86	310	4773	4827	5018	3050	2364	711	1398	844	921	1112	735	1221	889	603	1331	1007	1520	1065	665	438	0	0	0	0	0	0	0	0	0	0	0	654	778	2195	1808	2196	3493
ENSG00000200575.1	0	0	0	2	0	0	0	0	0	0	0	0	1	0	2	0	0	0	0	0	0	0	0	0	0	0	0	0	0	0	0	0	0	0	0	0	0	0	0	0	0	0	0	0	0	0	0	2	2
ENSG00000212360.1	0	0	0	1	6	0	0	0	0	0	0	0	7	3	3	0	0	0	1	0	0	0	0	0	0	0	0	0	0	0	0	0	0	0	0	0	0	0	0	0	0	0	0	0	1	0	1	0	0
ENSG00000236646.1	0	0	0	6	0	0	0	0	0	2	0	0	11	6	11	1	0	0	0	0	0	0	0	0	0	1	1	1	0	0	0	0	0	0	0	0	0	0	0	0	0	0	0	0	0	2	2	0	0
ENSG00000242860.3	0	0	0	8	4	0	0	0	0	0	0	0	4	4	5	0	0	0	0	0	0	0	0	0	0	0	0	0	0	0	0	0	0	0	0	0	0	0	0	0	0	0	0	0	0	0	0	0	2
ENSG00000263908.1	0	0	0	6	0	0	0	0	0	0	0	0	0	0	0	0	0	0	0	0	0	0	0	0	0	0	0	0	0	0	0	0	0	0	0	0	0	0	0	0	0	0	0	0	0	0	0	0	0
ENSG00000283690.1	0	0	0	1	0	0	0	0	0	0	0	0	0	0	0	0	0	0	0	0	0	0	0	0	0	0	0	0	0	0	0	0	0	0	0	0	0	0	0	0	0	0	0	0	0	0	0	0	0
ENSG00000234204.1	0	0	0	13	0	0	0	0	0	0	0	0	0	0	0	0	0	0	0	0	0	0	0	0	0	0	0	0	0	0	0	0	0	0	0	0	0	0	0	0	0	0	0	0	0	0	0	0	0
ENSG00000234088.1	0	0	0	7	0	0	0	0	0	0	0	0	0	0	1	0	0	0	0	0	0	0	0	0	0	0	0	0	0	0	0	0	0	0	0	0	0	0	0	0	0	0	0	0	0	0	0	0	0
ENSG00000240563.2	2	0	2	35	1	0	0	0	0	0	0	0	0	0	0	28	12	15	72	94	17	447	134	33	16	41	55	367	30284	18641	2020	949	0	0	0	0	0	0	0	0	0	0	0	3	0	275	133	144	201
ENSG00000237227.1	0	0	0	7	0	0	0	0	0	0	0	0	0	0	0	0	0	0	0	0	0	0	0	0	0	0	1	0	26	23	2	0	0	0	0	0	0	0	0	0	0	0	0	0	0	0	0	0	0
ENSG00000200174.1	0	0	0	0	0	0	0	0	0	0	0	0	0	0	0	0	0	0	0	0	0	0	0	0	0	0	0	0	0	0	0	0	0	0	0	0	0	0	0	0	0	0	0	0	0	0	0	0	0
ENSG00000132854.19	7	17	8	549	102	205	208	162	0	0	0	0	29	48	40	334	158	104	32	0	205	188	667	3	2	95	57	118	29	15	813	984	0	0	0	0	0	0	0	0	0	0	0	9	25	292	618	273	933
ENSG00000201153.1	0	0	0	4	0	0	0	0	0	0	0	0	0	0	0	0	0	0	0	0	0	0	0	0	0	0	0	0	0	0	0	0	0	0	0	0	0	0	0	0	0	0	0	0	0	0	1	0	2
ENSG00000162607.13	1	2	1	187	69	50	71	34	35	61	21	62	680	691	661	907	1148	2434	1741	2578	709	2916	958	878	825	302	329	539	2268	2073	1180	793	0	0	0	10	9	21	4	6	0	3	2	477	364	1246	1538	998	1922
ENSG00000116641.18	9	8	12	1204	927	364	367	245	140	225	48	152	2935	2931	3000	2988	2563	4144	4070	4469	2406	4018	2610	2613	3038	731	1620	910	1077	1028	1191	1012	0	0	0	0	0	0	0	0	0	0	0	745	526	1976	2221	1861	3416
ENSG00000270549.1	0	0	0	7	0	0	0	0	0	0	0	0	0	0	0	0	0	0	0	0	0	0	0	0	0	0	0	0	0	0	0	0	0	0	0	0	0	0	0	0	0	0	0	0	0	0	0	0	0
ENSG00000132855.5	179	226	263	5581	10352	2	1	1	152	245	45	169	5715	5411	5524	9868	4334	6	4	3	446	1	0	6	44	1361	7100	2932	2	9	10	62	0	0	0	0	0	0	0	0	0	0	0	9391	3683	7246	2482	6529	6086
ENSG00000278967.1	13	24	20	920	701	1	0	1	17	24	6	13	135	170	146	304	72	0	3	0	19	0	0	2	10	38	207	55	2	2	3	6	0	0	0	0	0	0	0	0	0	0	0	84	56	52	26	28	56
ENSG00000213703.2	2	0	0	9	0	2	2	0	0	1	0	0	10	16	12	1	0	0	2	0	0	0	0	0	0	0	0	0	1	0	0	0	0	0	0	0	0	0	0	0	0	0	0	1	0	0	2	0	1
ENSG00000235545.1	0	1	1	32	15	17	15	10	1	2	0	0	17	21	21	26	24	2	10	7	11	6	4	11	14	8	12	5	6	2	3	6	0	0	0	0	0	0	0	0	0	0	0	1	0	6	5	11	9
ENSG00000125703.15	2	0	1	317	243	9	9	9	19	29	10	34	379	332	342	529	489	530	397	459	320	630	368	245	477	116	240	233	804	520	155	131	2	10	11	37	64	82	9	66	18	36	28	209	207	261	304	208	361
ENSG00000234318.1	0	0	0	6	0	0	0	0	0	0	0	0	1	2	0	2	0	1	0	0	0	0	0	0	0	0	0	2	1	0	0	0	0	0	0	0	0	0	0	0	0	0	0	0	0	0	0	0	0
ENSG00000237163.1	0	0	0	6	0	0	0	0	0	0	0	0	0	0	0	0	0	0	0	0	0	0	0	0	0	0	0	0	0	0	0	0	0	0	0	0	0	0	0	0	0	0	0	0	0	0	0	0	0
ENSG00000229537.7	0	0	0	38	0	0	0	0	0	0	0	0	0	0	0	0	0	0	0	0	0	0	0	0	0	0	0	0	0	0	0	0	0	0	0	0	0	0	0	0	0	0	0	0	0	0	0	0	0
ENSG00000286455.1	0	0	0	32	0	0	0	0	0	0	0	0	0	0	0	0	0	0	0	0	0	0	0	0	0	0	0	0	0	0	0	0	0	0	0	0	0	0	0	0	0	0	0	0	0	0	0	0	0
ENSG00000227485.1	0	0	0	14	0	0	0	0	0	0	0	0	0	0	0	0	0	0	0	0	0	0	0	0	0	0	0	0	0	0	0	0	0	0	0	0	0	0	0	0	0	0	0	0	0	0	0	0	0
ENSG00000229225.1	0	0	0	3	0	0	0	0	0	0	0	0	0	0	0	0	0	0	0	0	0	0	0	0	0	0	0	0	0	0	0	0	0	0	0	0	0	0	0	0	0	0	0	0	0	0	0	0	0
ENSG00000203605.3	0	0	0	11	0	0	0	0	0	0	0	0	0	0	0	0	0	0	0	0	0	0	0	0	0	0	0	0	0	0	0	0	0	0	0	0	0	0	0	0	0	0	0	0	0	0	0	0	0
ENSG00000224209.8	0	0	0	150	1	0	0	0	2	4	0	0	0	0	0	0	0	0	0	0	0	0	0	0	0	0	0	1	5	1	0	0	0	0	0	0	0	0	0	0	0	0	0	0	0	0	0	0	0
ENSG00000252259.1	0	0	0	2	0	0	0	0	0	0	0	0	0	0	0	0	0	0	0	0	0	0	0	0	0	0	0	0	0	0	0	0	0	0	0	0	0	0	0	0	0	0	0	0	0	0	0	0	0
ENSG00000228734.2	0	0	0	11	0	0	0	0	0	0	0	0	0	0	0	0	0	0	0	0	0	0	0	0	0	0	0	0	0	1	0	0	0	0	0	0	0	0	0	0	0	0	0	0	0	0	0	0	0
ENSG00000223683.1	0	0	0	8	0	0	0	0	0	0	0	0	0	0	0	0	0	0	0	0	0	0	0	0	0	0	0	0	0	0	0	0	0	0	0	0	0	0	0	0	0	0	0	0	0	0	0	0	0
ENSG00000230798.5	1	1	1	27	3	0	0	0	0	1	0	0	0	0	0	0	0	0	0	0	0	0	0	0	0	4	0	5	1665	1117	24	0	0	0	0	0	0	0	0	0	0	0	0	0	0	0	0	0	0
ENSG00000187140.6	0	3	0	30	1	0	0	0	0	0	0	0	0	0	0	0	0	0	0	0	0	0	0	0	0	0	0	1	364	234	6	2	0	0	0	0	0	0	0	0	0	0	0	0	0	0	0	1	0
ENSG00000275836.1	0	0	0	6	0	0	0	0	0	0	0	0	0	0	0	0	0	0	0	0	0	0	0	0	0	0	0	0	0	0	0	0	0	0	0	0	0	0	0	0	0	0	0	0	0	0	0	0	0
ENSG00000252784.1	0	0	0	3	0	0	0	0	0	0	0	0	0	0	0	0	0	0	0	0	0	0	0	0	0	0	0	0	0	0	0	0	0	0	0	0	0	0	0	0	0	0	0	0	0	0	0	0	0
ENSG00000236674.1	0	0	0	18	0	0	0	0	0	0	0	0	0	0	1	2	0	0	0	0	1	1	0	0	0	0	0	3	3	1	0	1	0	0	0	0	0	0	0	0	0	0	0	0	0	0	0	1	1
ENSG00000088035.18	14	13	24	676	628	36	34	30	89	131	31	122	288	287	280	468	581	662	544	605	533	720	428	355	504	132	194	194	932	639	261	135	0	0	0	0	0	0	0	0	0	0	0	158	169	331	347	257	529
ENSG00000142856.16	1	5	3	292	182	22	36	16	24	40	12	37	214	211	216	258	266	640	476	605	196	811	288	295	319	73	58	110	900	700	287	208	0	0	0	0	0	0	0	0	0	0	0	23	68	228	286	193	394
ENSG00000286429.1	0	0	0	24	0	0	0	0	0	0	0	0	0	0	0	0	0	0	0	0	0	0	0	0	0	0	0	0	1	0	0	0	0	0	0	0	0	0	0	0	0	0	0	0	0	0	0	0	0
ENSG00000203965.13	1	0	0	121	21	2	7	2	6	20	5	13	94	124	95	158	135	188	213	166	145	269	291	204	277	30	67	53	69	80	87	61	0	0	0	0	0	0	0	0	0	0	0	30	24	116	228	113	361
ENSG00000264271.2	0	0	0	7	0	0	0	0	0	0	0	0	0	0	0	0	0	0	0	0	0	0	0	0	0	0	0	0	0	0	0	0	0	0	0	0	0	0	0	0	0	0	0	0	0	0	0	0	0
ENSG00000251720.1	0	0	0	4	0	0	0	0	0	0	0	0	0	0	0	0	0	0	0	0	0	0	0	0	0	1	0	1	0	1	0	0	0	0	0	0	0	0	0	0	0	0	0	0	0	0	0	0	0
ENSG00000116652.6	0	0	0	19	5	0	0	1	1	2	0	2	17	19	28	20	12	14	20	13	8	8	17	37	41	3	3	2	8	7	6	6	0	0	0	0	0	0	0	0	0	0	0	1	4	6	28	5	29
ENSG00000276884.1	0	0	0	2	0	0	0	0	0	0	0	0	0	0	0	0	0	0	0	0	0	0	0	0	0	0	0	0	0	0	0	0	0	0	0	0	0	0	0	0	0	0	0	0	0	0	0	0	0
ENSG00000278287.1	0	0	0	0	0	0	0	0	0	0	0	0	0	0	0	0	0	0	0	0	0	0	0	0	0	0	0	0	0	0	0	0	0	0	0	0	0	0	0	0	0	0	0	0	0	0	0	0	0
ENSG00000277565.1	0	0	0	0	0	0	0	0	0	0	0	0	0	0	0	0	0	0	0	0	0	0	0	0	0	0	0	0	0	0	0	0	0	0	0	0	0	0	0	0	0	0	0	0	0	0	0	0	0
ENSG00000275823.1	0	0	0	0	0	0	0	0	0	0	0	0	0	0	0	0	0	0	0	0	0	0	0	0	0	0	0	0	0	0	0	0	0	0	0	0	0	0	0	0	0	0	0	0	0	0	0	0	0
ENSG00000277689.1	0	0	0	0	0	0	0	0	0	0	0	0	0	0	0	0	0	0	0	0	0	0	0	0	0	0	0	0	0	0	0	0	0	0	0	0	0	0	0	0	0	0	0	0	0	0	0	0	0
ENSG00000274199.1	0	0	0	2	0	0	0	0	0	0	0	0	0	0	0	0	0	0	0	0	0	0	0	0	0	0	0	0	0	0	0	0	0	0	0	0	0	0	0	0	0	0	0	0	0	0	0	0	0
ENSG00000079739.17	1678	1754	2058	30368	24048	972	1138	800	1063	1619	380	1230	5402	5248	5473	3253	7329	1160	1836	1360	1375	1508	2723	3551	3651	773	2288	4358	2381	1196	2247	1205	11	54	43	72	124	36	8	44	61	101	95	1813	1960	1242	1023	1287	1794
ENSG00000244256.3	1	1	0	5	6	1	0	0	0	1	0	1	39	26	24	3	12	1	5	3	3	8	3	5	11	1	7	4	1	2	2	2	0	0	0	0	0	0	0	0	0	0	0	1	6	1	0	3	3
ENSG00000185483.12	21	19	6	98	15	106	92	84	175	301	57	192	17	9	13	129	65	376	1305	1791	136	1742	1847	1109	1238	92	58	179	2058	3103	831	748	0	0	0	0	0	0	0	0	0	0	0	9	37	1130	1089	900	1717
ENSG00000177452.7	0	0	0	6	0	0	0	0	0	0	0	0	0	0	0	0	0	0	0	0	0	0	1	0	0	0	0	0	1	0	2	1	0	0	0	0	0	0	0	0	0	0	0	0	0	0	0	0	0
ENSG00000228056.3	0	0	0	16	0	0	0	0	0	0	0	0	1	0	0	0	1	0	1	2	1	1	0	0	0	0	0	0	1	2	1	0	0	0	0	0	0	0	0	0	0	0	0	0	0	0	0	0	2
ENSG00000207190.1	0	0	0	4	0	0	0	0	0	0	0	0	0	0	0	0	0	0	0	0	0	0	0	0	0	0	0	0	0	0	0	0	0	0	0	0	0	0	0	0	0	0	0	0	0	0	0	0	0
ENSG00000200508.1	0	0	0	4	0	0	0	0	0	0	0	0	0	0	0	0	0	0	0	0	0	0	0	0	0	0	0	0	0	0	0	0	0	0	0	0	0	0	0	0	0	0	0	0	0	0	0	0	0
ENSG00000223949.7	0	0	0	40	0	0	0	0	0	3	0	1	0	0	1	3	1	7	3	3	40	2	2	0	1	8	4	1	1	0	2	0	0	0	0	0	0	0	0	0	0	0	0	0	0	0	1	0	0
ENSG00000284928.1	1	0	0	23	1	0	0	0	1	0	0	0	0	0	0	0	0	2	5	6	0	4	4	6	5	0	0	0	1	0	0	3	0	0	0	0	0	0	0	0	0	0	0	1	0	0	1	0	3
ENSG00000177414.13	0	0	0	57	7	0	0	0	0	1	0	0	0	0	0	0	0	1	0	0	0	0	0	1	0	0	0	1	2	0	0	0	0	0	0	0	0	0	0	0	0	0	0	0	0	0	0	1	0
ENSG00000238653.1	0	0	0	3	0	0	0	0	0	0	0	0	0	0	0	0	0	0	0	0	0	0	0	0	0	0	0	0	0	0	0	0	0	0	0	0	0	0	0	0	0	0	0	0	0	0	0	0	0
ENSG00000158966.16	12	45	11	724	476	0	6	4	51	67	18	56	233	229	277	502	291	561	258	286	286	329	186	397	581	125	105	162	1891	2261	469	462	0	0	0	0	0	0	0	0	0	0	0	71	60	433	522	454	859
ENSG00000264470.1	0	0	0	5	0	0	0	0	0	0	0	0	0	0	0	0	0	0	0	0	0	0	0	0	0	0	0	0	0	0	0	0	0	0	0	0	0	0	0	0	0	0	0	0	0	0	0	1	2
ENSG00000162437.14	3	1	1	208	170	215	195	165	95	101	28	100	42	36	27	187	76	389	530	628	130	684	811	365	325	58	106	97	985	898	424	307	0	0	0	0	0	0	0	0	0	0	0	43	50	376	506	372	758
ENSG00000162434.13	213	293	391	9795	15312	630	738	517	1895	3239	764	2540	27208	25863	25658	24776	27117	11858	9386	7293	16075	12082	11201	8814	8753	5062	12975	9995	966	688	2335	3263	30	270	210	79	53	11	2	9	50	118	71	1977	2066	2209	2490	1920	3933
ENSG00000234784.2	0	0	0	3	0	0	0	0	0	0	2	0	0	0	0	0	0	0	0	0	0	0	0	0	0	1	0	0	0	0	0	0	0	0	0	0	0	0	0	0	0	0	0	0	0	0	0	0	0
ENSG00000233877.2	0	0	0	7	0	0	0	0	0	0	0	0	0	0	0	0	0	0	0	0	0	0	0	0	0	0	0	1	0	0	0	0	0	0	0	0	0	0	0	0	0	0	0	0	0	0	0	0	0
ENSG00000226891.9	1	0	1	212	139	1	0	0	3	4	1	5	53	42	52	4	14	2	3	0	12	0	1	9	37	6	1	3	3	4	0	1	0	0	0	0	0	0	0	0	0	0	0	4	11	0	4	6	3
ENSG00000185031.6	0	1	0	17	1	0	0	0	0	1	0	4	7	10	6	1	0	0	0	0	0	0	0	3	7	1	1	0	4	3	4	0	0	0	0	0	0	0	0	0	0	0	0	1	2	0	3	3	6
ENSG00000272506.1	0	0	0	9	8	0	0	0	0	1	0	0	5	1	3	0	0	0	0	0	0	0	0	0	2	0	0	0	0	0	0	0	0	0	0	0	0	0	0	0	0	0	0	0	0	0	0	1	1
ENSG00000212257.1	0	0	0	4	0	0	0	0	0	1	0	0	1	5	9	0	0	0	0	0	0	1	0	0	1	0	0	0	0	0	0	0	0	0	0	0	0	0	0	0	0	0	0	0	0	0	0	0	0
ENSG00000265996.1	0	0	0	2	10	0	0	0	0	0	0	0	2	6	5	1	2	2	0	1	1	1	0	6	7	0	0	1	6	2	0	1	0	0	0	0	0	0	0	0	0	0	0	0	1	2	7	0	3
ENSG00000199135.1	0	0	0	5	4	0	0	0	0	0	0	0	1	0	0	0	0	0	0	0	0	0	0	0	1	0	0	0	0	0	0	0	0	0	0	0	0	0	0	0	0	0	0	0	0	0	2	0	1
ENSG00000235804.2	0	0	0	13	0	0	0	0	0	0	0	0	0	0	0	0	0	0	0	0	0	0	0	0	0	0	0	0	0	0	0	0	0	0	0	0	0	0	0	0	0	0	0	0	0	0	0	0	0
ENSG00000234496.2	0	0	0	4	0	0	0	0	0	0	0	0	3	1	4	0	0	1	0	0	0	0	0	0	0	1	0	0	0	1	1	0	0	0	0	0	0	0	0	0	0	0	0	0	2	1	1	2	2
ENSG00000162433.15	249	190	341	11336	7069	1646	1727	1328	1055	1507	295	995	6801	6628	6847	4516	6628	729	1656	1814	2531	702	744	3975	5194	1343	4019	2559	3373	2147	2365	1279	0	0	0	0	0	0	0	0	0	0	0	1491	1525	3561	1776	3466	3199
ENSG00000231622.1	0	0	0	3	1	0	1	0	0	0	1	0	12	25	10	0	0	0	0	1	0	0	0	0	1	1	0	0	0	0	0	0	0	0	0	0	0	0	0	0	0	0	0	0	0	0	0	0	4
ENSG00000116675.16	0	1	1	188	16	25	34	20	50	68	10	34	222	220	270	850	760	281	463	462	200	244	58	457	850	184	412	271	122	155	640	561	0	0	0	0	0	0	0	0	0	0	0	20	19	318	475	333	752
ENSG00000229294.1	0	0	0	10	0	0	0	0	0	0	0	0	0	0	0	0	0	0	0	0	0	0	0	0	0	0	1	1	0	0	0	1	0	0	0	0	0	0	0	0	0	0	0	0	0	0	0	0	0
ENSG00000234144.1	0	0	0	7	0	0	0	0	0	0	0	0	0	0	0	0	0	0	0	0	0	0	0	0	0	0	0	0	0	0	0	0	0	0	0	0	0	0	0	0	0	0	0	0	0	0	0	0	0
ENSG00000222624.1	0	0	0	0	0	0	0	0	0	0	0	0	0	0	1	0	0	0	0	0	0	0	0	0	0	0	0	0	0	0	0	0	0	0	0	0	0	0	0	0	0	0	0	0	0	0	0	0	0
ENSG00000213625.9	227	320	328	8646	7455	524	553	365	735	1120	298	785	4841	4406	4569	11192	10872	2858	3174	2987	3984	3170	3952	6973	12786	2511	4926	2935	867	764	2501	2600	0	0	0	0	0	0	0	0	0	0	0	1034	1067	2058	1567	1840	2860
ENSG00000116678.19	190	153	188	2916	1183	7	3	2	134	190	44	151	3585	3512	3395	4210	7285	466	1050	653	3727	651	827	736	527	1752	8839	6227	227	196	130	135	0	0	0	0	0	0	0	0	0	0	0	10735	2743	1183	730	1011	1074
ENSG00000237852.1	0	0	0	12	0	0	0	0	0	0	0	0	9	4	7	3	2	1	1	2	1	1	4	1	0	0	0	1	3	0	1	0	0	0	0	0	0	0	0	0	0	0	0	1	0	4	1	3	3
ENSG00000224570.1	0	0	0	20	0	0	0	0	0	0	0	0	0	0	0	0	0	0	0	0	0	0	0	0	0	1	5	17	1	2	0	0	0	0	0	0	0	0	0	0	0	0	0	0	0	0	0	0	0
ENSG00000285079.1	0	0	0	24	0	0	0	0	0	0	0	0	1	0	0	0	0	0	0	0	1	0	0	0	0	0	0	0	0	0	0	0	0	0	0	0	0	0	0	0	0	0	0	0	0	1	0	0	0
ENSG00000239319.3	0	0	0	5	0	0	0	0	0	0	0	0	0	0	0	0	0	0	0	0	0	0	0	0	0	0	0	0	0	0	0	0	0	0	0	0	0	0	0	0	0	0	0	0	0	0	0	0	0
ENSG00000184588.18	9	32	8	867	922	0	0	0	1	2	3	0	50	64	63	59	20	465	62	62	96	332	8	26	102	45	10	10	394	111	70	16	0	0	0	0	0	0	0	0	0	0	0	173	86	118	152	117	226
ENSG00000227466.1	0	0	0	21	0	0	0	0	0	0	0	0	0	0	0	0	0	0	0	0	0	0	0	0	0	0	0	0	0	0	0	0	0	0	0	0	0	0	0	0	0	0	0	0	0	0	0	0	0
ENSG00000223152.1	0	0	0	1	0	0	0	0	0	0	0	0	0	0	0	0	0	0	0	0	0	0	0	0	0	0	0	0	0	0	0	0	0	0	0	0	0	0	0	0	0	0	0	0	0	0	0	0	0
ENSG00000118473.22	0	4	0	252	142	2	1	0	6	4	5	3	5	3	1	22	55	449	283	113	89	143	80	269	471	27	11	16	36	21	29	17	0	0	0	0	0	0	0	0	0	0	0	4	4	34	53	35	52
ENSG00000264720.3	0	0	0	2	3	0	0	0	0	0	0	0	0	0	0	0	0	0	0	0	0	1	0	0	0	0	0	0	1	0	0	0	0	0	0	0	0	0	0	0	0	0	0	0	0	1	1	0	1
ENSG00000248458.2	0	0	0	11	0	0	0	0	0	0	0	0	1	0	0	1	0	2	0	1	4	5	5	0	0	0	0	1	0	0	1	2	0	0	0	0	0	0	0	0	0	0	0	0	0	0	1	0	0
ENSG00000152760.10	0	2	0	82	16	0	0	1	0	0	0	0	35	37	30	20	52	12	20	13	8	12	1	16	22	14	29	11	38	34	2	0	0	0	0	0	0	0	0	0	0	0	0	5	6	34	13	18	7
ENSG00000172410.4	0	0	0	12	0	0	0	0	0	0	0	0	0	0	0	0	0	1	0	0	3	0	0	0	2	0	0	0	0	0	0	0	0	0	0	0	0	0	0	0	0	0	0	0	0	0	0	0	0
ENSG00000152763.17	1	1	3	200	78	7	13	4	5	13	2	6	46	60	33	257	193	39	75	60	169	69	101	252	384	41	79	38	11	11	16	39	0	0	0	0	0	0	0	0	0	0	0	35	27	101	165	86	269
ENSG00000231080.1	0	0	0	14	0	0	0	0	0	0	0	0	0	0	0	0	0	0	1	0	0	0	0	0	0	0	0	0	0	0	0	0	0	0	0	0	0	0	0	0	0	0	0	0	0	0	1	1	1
ENSG00000198160.14	37	26	41	3150	2680	84	83	67	112	174	43	129	2632	2651	2639	2614	1832	1850	2023	2055	1518	2574	2112	2154	2829	610	1084	723	1128	1012	1004	741	0	0	0	0	0	0	0	0	0	0	0	939	956	1037	1097	871	1763
ENSG00000116704.8	282	218	309	13549	6389	777	793	531	1038	1625	300	1134	3696	3504	3767	3840	2278	1919	931	952	780	1325	1315	1540	1894	670	1483	1416	198	258	937	433	0	0	0	0	0	0	0	0	0	0	0	3904	3560	2343	1338	2229	2621
ENSG00000203963.11	0	0	0	65	0	0	0	0	0	0	0	0	0	0	0	0	0	0	0	0	0	0	0	0	1	0	2	3	0	1	1	0	0	0	0	0	0	0	0	0	0	0	0	0	0	0	0	0	0
ENSG00000252433.1	0	0	0	2	0	0	0	0	0	0	0	0	0	0	0	0	0	0	0	0	0	0	0	0	0	0	0	0	0	0	0	0	0	0	0	0	0	0	0	0	0	0	0	0	0	0	0	0	0
ENSG00000275678.1	0	0	0	18	0	0	0	0	0	0	0	0	0	0	0	0	0	1	0	1	0	0	0	0	0	0	0	2	0	0	0	1	0	0	0	0	0	0	0	0	0	0	0	0	0	0	0	0	0
ENSG00000162594.16	0	0	0	66	8	0	0	0	0	0	0	0	0	0	0	0	0	0	0	0	0	0	0	0	0	2	1	5	2	0	0	1	0	0	0	0	0	0	0	0	0	0	0	0	0	2	0	4	2
ENSG00000253074.1	0	0	0	5	0	0	0	0	0	0	0	0	0	0	0	0	0	0	0	0	0	0	0	0	0	0	0	0	0	0	0	0	0	0	0	0	0	0	0	0	0	0	0	0	0	0	0	0	0
ENSG00000252116.1	0	0	0	5	0	0	0	0	0	0	0	0	0	0	0	0	0	0	0	0	0	0	0	0	0	0	0	0	0	0	0	0	0	0	0	0	0	0	0	0	0	0	0	0	0	0	0	0	0
ENSG00000228523.1	0	0	0	12	0	0	0	0	0	0	0	0	0	1	0	0	0	0	0	0	0	0	0	0	0	0	0	0	0	1	0	0	0	0	0	0	0	0	0	0	0	0	0	0	1	1	0	1	0
ENSG00000081985.11	4	3	3	87	31	0	0	0	0	0	0	0	0	2	2	1	0	0	1	2	0	2	0	0	2	0	1	8	64	53	1	4	0	0	0	0	0	0	0	0	0	0	0	2	0	0	0	0	0
ENSG00000142864.14	81	107	117	5259	5413	676	763	520	535	785	190	679	11854	11716	11615	12081	12327	20159	17293	23497	11970	21993	12926	8491	9464	2992	5042	4756	19283	15672	4656	3390	0	0	0	0	0	0	0	0	0	0	0	3179	2959	4467	5172	3893	7390
ENSG00000223263.1	0	0	0	2	0	0	0	0	0	0	0	0	0	0	0	0	0	0	0	0	0	0	0	0	0	1	0	1	0	2	1	0	0	0	0	0	0	0	0	0	0	0	0	0	0	0	0	0	0
ENSG00000235200.3	28	34	20	2162	521	0	0	0	0	1	0	0	8	5	7	6	1	0	0	0	0	0	0	1	3	1	7	2	0	0	0	0	0	0	0	0	0	0	0	0	0	0	0	56	77	0	0	0	0
ENSG00000207504.1	0	0	0	3	0	0	0	0	0	0	0	0	0	0	0	0	0	0	0	0	0	0	0	0	0	0	0	0	0	0	0	0	0	0	0	0	0	0	0	0	0	0	0	0	0	0	0	0	0
ENSG00000238139.2	0	0	0	11	0	0	0	0	0	0	0	0	0	0	2	0	0	0	0	0	0	0	0	0	0	0	0	0	0	0	0	0	0	0	0	0	0	0	0	0	0	0	0	0	0	0	0	0	0
ENSG00000242482.3	0	0	0	5	0	0	0	0	0	0	0	0	0	0	0	0	0	0	0	0	0	0	0	0	0	0	0	0	0	0	0	0	0	0	0	0	0	0	0	0	0	0	0	0	0	0	0	0	0
ENSG00000232048.2	0	0	0	9	0	0	0	0	0	0	0	0	0	0	0	0	0	0	0	0	0	0	0	0	0	0	0	0	0	0	0	0	0	0	0	0	0	0	0	0	0	0	0	0	0	0	0	0	0
ENSG00000116717.13	274	264	216	2667	675	160	200	122	193	480	122	401	2889	3060	2998	7367	6967	2130	1738	1911	2189	2746	4747	828	1210	1831	1788	1915	466	294	814	720	88	639	144	83	67	9	2	21	16	42	31	163	186	349	265	324	567
ENSG00000172380.6	84	85	115	6265	8211	8	12	8	1281	1888	436	1499	12476	12110	12035	19123	22507	15275	14152	13583	8678	15173	11065	8586	9358	7085	11026	7607	1168	1315	1757	1693	0	0	0	0	0	0	0	0	0	0	0	1198	1283	1965	2471	1810	3807
ENSG00000238778.1	0	0	0	3	0	0	0	0	0	0	0	0	18	21	13	0	0	0	0	0	0	0	1	1	1	0	0	0	0	0	0	0	0	0	0	0	0	0	0	0	0	0	0	0	1	0	0	1	1
ENSG00000232284.7	4	5	8	179	36	0	0	0	6	12	2	2	57	70	68	38	47	2	13	2	5	5	4	8	7	7	17	18	3	3	9	9	0	0	0	0	0	0	0	0	0	0	0	6	8	2	3	1	3
ENSG00000235055.3	0	0	0	13	0	0	0	0	0	2	0	0	15	4	6	1	1	0	0	0	0	0	0	0	0	1	0	0	0	0	0	1	0	0	0	0	0	0	0	0	0	0	0	0	0	0	0	0	0
ENSG00000162595.7	25	24	46	1131	657	0	0	0	36	46	12	33	21	21	30	46	85	771	86	228	39	337	149	77	97	14	13	43	26	1	17	7	0	0	0	0	0	0	0	0	0	0	0	21	26	10	27	11	46
ENSG00000228431.1	0	0	0	9	0	0	0	0	0	0	0	0	0	0	0	0	0	1	0	0	0	0	1	0	0	0	0	0	0	0	0	0	0	0	0	0	0	0	0	0	0	0	0	0	1	0	0	0	2
ENSG00000116729.14	31	52	43	2671	3494	0	3	2	454	960	209	846	1143	1089	1057	1574	2065	10515	3708	4044	6677	6547	7948	3790	5678	577	1231	1361	111	101	1210	1866	0	0	0	0	0	0	0	0	0	0	0	199	150	1140	2084	1262	3377
ENSG00000234383.1	0	0	1	13	1	0	0	0	8	9	1	12	16	28	19	1	1	9	10	13	8	9	15	11	23	1	1	2	1	0	4	0	0	0	0	0	0	0	0	0	0	0	0	0	2	2	2	3	10
ENSG00000221203.1	0	0	0	2	0	0	0	0	0	0	0	0	1	2	1	0	0	1	0	0	0	0	1	1	3	0	0	0	0	0	1	0	0	0	0	0	0	0	0	0	0	0	0	0	0	1	1	0	0
ENSG00000229133.1	0	0	0	7	0	0	0	0	0	0	0	0	5	5	3	3	3	10	7	4	4	4	11	4	3	0	0	0	2	0	2	3	0	0	0	0	0	0	0	0	0	0	0	5	13	34	25	19	34
ENSG00000225242.2	0	0	0	6	0	0	0	0	0	0	0	0	0	0	0	0	0	0	0	0	0	0	0	0	0	0	0	0	0	0	0	0	0	0	0	0	0	0	0	0	0	0	0	0	0	0	0	0	0
ENSG00000237622.1	0	0	0	13	0	0	0	0	0	0	0	1	0	0	0	1	1	0	1	1	0	0	0	0	0	0	0	1	0	0	0	0	0	0	0	0	0	0	0	0	0	0	0	0	0	0	0	0	0
ENSG00000229440.1	0	0	0	6	0	0	0	0	1	1	0	0	2	0	1	0	0	0	0	1	0	0	0	0	0	0	0	0	0	0	0	0	0	0	0	0	0	0	0	0	0	0	0	0	0	0	0	0	0
ENSG00000116745.7	0	0	0	45	0	0	0	0	0	0	0	0	0	0	0	0	0	0	2	1	0	0	13	3	2	85	15	5	0	0	1	0	0	0	0	0	0	0	0	0	0	0	0	0	2	1	0	0	7
ENSG00000024526.17	7	1	1	74	2	81	78	42	81	201	42	157	12	8	13	24	532	2802	1629	1928	278	2154	224	5	0	22	30	212	1515	1208	317	165	0	0	3	32	121	160	39	113	5	7	2	10	8	823	818	667	1055
ENSG00000233589.1	0	0	0	22	0	0	0	0	1	4	3	2	0	0	0	15	15	20	1014	1160	21	1271	1864	1366	621	5	3	2	18	12	3	3	0	0	0	0	0	0	0	0	0	0	0	0	0	0	0	0	0
ENSG00000234264.1	0	0	0	17	0	4	1	0	6	8	1	1	0	0	0	0	7	17	4	13	1	12	3	19	5	0	0	0	3	0	0	0	0	0	0	0	0	0	0	0	0	0	0	0	0	4	2	0	5
ENSG00000225167.1	0	0	0	4	0	0	0	0	0	0	0	0	0	0	0	0	0	0	0	0	0	0	0	0	0	0	0	0	0	0	0	0	0	0	0	0	0	0	0	0	0	0	0	0	0	0	0	0	0
ENSG00000285041.1	0	0	0	28	0	0	0	0	0	0	0	0	0	0	0	0	0	4	2	0	0	0	0	1	0	0	0	0	2	0	0	0	0	0	0	0	0	0	0	0	0	0	0	0	0	0	0	1	2
ENSG00000285407.1	0	0	0	54	0	0	0	0	28	45	9	48	0	0	0	0	0	0	0	0	0	0	0	0	0	0	0	0	23	18	3	2	0	0	0	0	0	0	0	0	0	0	0	0	0	2	2	0	8
ENSG00000285473.1	0	0	0	18	0	0	0	0	0	0	0	1	0	0	0	0	0	0	0	0	0	0	0	0	0	0	0	0	3	2	0	0	0	0	0	0	0	0	0	0	0	0	0	0	0	0	3	0	1
ENSG00000223883.2	0	0	0	101	0	0	0	0	1	2	0	0	0	0	0	0	1	0	2	0	0	0	3	2	0	2	0	8	0	0	0	1	0	0	0	0	0	0	0	0	0	0	0	1	0	0	0	0	0
ENSG00000235446.2	0	0	0	24	0	0	0	0	0	0	0	0	0	0	0	0	0	0	0	0	0	0	0	0	0	0	0	1	0	0	0	0	0	0	0	0	0	0	0	0	0	0	0	0	0	0	0	0	0
ENSG00000229639.1	0	0	0	14	0	0	0	0	0	0	0	0	0	0	0	0	0	0	0	0	0	0	0	0	0	0	0	3	0	0	1	0	0	0	0	0	0	0	0	0	0	0	0	0	0	0	0	2	0
ENSG00000287453.1	0	0	0	16	0	0	0	0	0	0	0	0	0	0	0	0	0	0	0	0	0	0	0	1	2	0	0	0	0	3	0	2	0	0	0	0	0	0	0	0	0	0	0	0	0	0	0	0	0
ENSG00000033122.20	0	0	0	253	20	0	0	0	0	0	0	0	0	2	0	1	0	2	0	2	0	1	0	3	0	5	10	21	64	38	18	23	0	0	0	0	0	0	0	0	0	0	0	2	16	74	83	100	199
ENSG00000270615.1	0	0	0	12	0	0	0	0	0	0	0	0	0	0	0	0	0	0	0	0	0	0	0	0	0	0	0	0	0	0	0	0	0	0	0	0	0	0	0	0	0	0	0	0	0	0	0	0	0
ENSG00000287283.1	0	0	0	26	0	0	0	0	0	0	0	0	0	0	0	0	0	0	0	0	0	0	0	0	0	0	0	0	0	0	0	0	0	0	0	0	0	0	0	0	0	0	0	0	0	0	0	0	0
ENSG00000240692.3	0	0	0	3	0	0	0	0	0	0	0	0	0	0	0	0	0	0	0	0	0	0	0	0	0	0	0	0	0	0	0	0	0	0	0	0	0	0	0	0	0	0	0	0	0	0	0	0	0
ENSG00000229359.2	0	0	0	11	0	0	0	0	0	0	0	0	0	0	0	0	0	0	0	0	0	0	0	0	0	0	0	1	1	1	0	0	0	0	0	0	0	0	0	0	0	0	0	0	0	0	0	0	0
ENSG00000237919.5	0	0	0	17	0	0	0	0	0	0	0	0	0	0	0	0	0	0	0	0	0	0	0	0	0	0	0	0	0	0	0	0	0	0	0	0	0	0	0	0	0	0	0	0	0	0	0	0	0
ENSG00000066557.6	12	2	6	503	364	74	69	33	34	94	27	75	1374	1446	1360	1408	1346	1386	1223	1353	1114	1763	919	624	603	375	596	440	1324	1088	467	401	0	0	0	0	0	0	0	0	0	0	0	498	511	664	683	596	1058
ENSG00000244389.3	0	0	0	2	0	0	0	0	0	0	0	0	8	3	9	0	0	0	1	0	0	0	0	0	0	0	0	0	0	0	0	0	0	0	0	0	0	0	0	0	0	0	0	0	2	0	0	1	3
ENSG00000116754.13	72	52	95	4842	3519	893	943	560	561	1091	294	871	5093	5191	5095	6244	6578	5814	7110	6940	7281	8791	8517	10707	11413	1944	3116	2718	6809	5445	3781	2844	0	0	0	0	0	0	0	0	0	0	0	879	890	2380	2986	2179	4280
ENSG00000228988.1	0	0	0	13	0	0	0	0	0	0	0	0	1	0	0	0	1	0	0	0	0	0	0	0	0	0	0	0	1	0	0	0	0	0	0	0	0	0	0	0	0	0	0	0	0	0	0	0	1
ENSG00000118454.13	30	15	30	992	620	164	187	159	248	295	88	179	973	983	1016	943	887	1637	1324	1625	942	1541	1415	1430	1770	339	614	426	797	519	555	419	0	0	0	0	0	0	0	0	0	0	0	364	316	793	806	631	1181
ENSG00000197568.14	92	104	117	1897	1543	26	42	25	78	91	20	36	117	156	122	300	495	85	129	65	267	89	246	204	177	65	236	158	223	229	84	99	0	0	0	0	0	0	0	0	0	0	0	2	5	17	12	15	20
ENSG00000226088.1	0	0	0	12	0	0	0	0	0	0	0	0	0	0	0	0	0	0	0	0	0	1	0	1	1	4	2	4	4	3	1	1	0	0	0	0	0	0	0	0	0	0	0	0	0	0	0	0	0
ENSG00000116761.12	531	262	471	12558	6426	171	178	154	223	265	75	198	449	577	534	548	1808	64	65	56	133	139	87	246	232	144	646	478	1187	1447	241	182	0	0	0	0	0	0	0	0	0	0	0	1355	561	165	99	117	137
ENSG00000278636.1	0	0	0	3	0	0	0	0	0	0	0	0	3	1	0	0	0	0	0	0	0	1	0	0	0	0	0	0	0	0	0	0	0	0	0	0	0	0	0	0	0	0	0	8	0	0	0	0	0
ENSG00000271992.1	12	19	5	424	288	0	0	0	0	0	0	0	18	21	19	10	56	0	1	0	4	5	0	4	9	3	9	8	26	23	2	4	0	0	0	0	0	0	0	0	0	0	0	61	11	4	3	5	5
ENSG00000233020.1	0	0	0	15	0	0	0	0	0	0	0	0	2	0	0	0	0	0	1	0	0	0	2	1	0	0	0	0	1	0	1	0	0	0	0	0	0	0	0	0	0	0	0	0	1	1	0	2	5
ENSG00000237033.2	0	0	0	7	0	0	0	0	0	0	0	0	0	0	0	0	0	0	0	0	0	0	0	0	0	0	0	0	0	0	0	0	0	0	0	0	0	0	0	0	0	0	0	0	1	0	0	0	3
ENSG00000229051.2	0	0	0	61	0	0	0	0	0	0	0	0	0	0	0	0	0	0	0	0	0	0	0	0	0	1	0	1	0	0	0	0	0	0	0	0	0	0	0	0	0	0	0	0	0	0	0	0	0
ENSG00000226208.1	0	0	0	8	0	0	0	0	0	0	0	0	0	0	0	0	0	0	0	0	0	0	0	0	0	0	0	0	0	0	0	0	0	0	0	0	0	0	0	0	0	0	0	0	0	0	0	0	0
ENSG00000050628.20	0	0	0	122	117	0	0	0	0	2	0	0	1	2	0	7	1	151	4	3	10	14	1	10	8	3	5	1	57	36	4	8	0	0	0	0	0	0	0	0	0	0	0	4	5	0	39	3	38
ENSG00000235782.1	0	0	0	16	0	0	0	0	0	0	0	1	0	0	0	0	0	0	0	0	1	0	0	0	2	0	0	0	0	0	0	0	0	0	0	0	0	0	0	0	0	0	0	0	0	0	0	0	0
ENSG00000269933.1	0	0	0	3	0	0	0	0	0	0	0	0	0	0	0	0	0	0	0	0	0	0	0	0	0	0	0	0	0	0	0	0	0	0	0	0	0	0	0	0	0	0	0	0	0	0	1	0	1
ENSG00000235079.1	0	0	0	22	0	0	0	0	0	0	1	0	0	0	0	0	0	0	1	0	0	0	1	2	0	3	5	2	0	1	2	3	0	0	0	0	0	0	0	0	0	0	0	0	0	0	2	0	2
ENSG00000132485.14	15	13	15	936	1103	139	153	95	173	310	63	248	2314	2409	2357	3383	4218	3820	4045	4378	3873	5123	4440	4178	5439	1079	1102	1180	3221	2929	1694	1299	6	50	30	13	14	65	27	61	25	60	44	467	762	1955	2492	1623	3541
ENSG00000207721.1	0	0	0	1	1	0	0	0	1	0	0	0	9	29	16	24	22	24	30	31	24	30	26	49	94	9	3	9	17	14	11	9	0	0	0	0	0	0	0	0	0	0	0	5	10	17	20	9	26
ENSG00000229956.11	0	0	0	262	26	1	3	0	6	6	3	9	41	80	48	25	25	11	11	7	18	7	19	18	30	8	6	12	8	12	25	13	0	0	0	0	0	0	0	0	0	0	0	4	13	12	18	7	32
ENSG00000226324.1	0	0	0	4	0	0	0	0	0	0	0	0	0	0	0	0	0	0	0	0	0	0	0	0	0	0	0	0	0	0	0	0	0	0	0	0	0	0	0	0	0	0	0	0	0	0	0	0	0
ENSG00000172260.15	1	0	0	150	13	0	1	0	0	0	0	0	1	0	1	90	36	671	480	435	52	699	387	40	140	22	9	3	28	64	8	7	0	0	0	0	0	0	0	0	0	0	0	6	11	24	122	36	101
ENSG00000231985.1	0	0	0	11	0	0	0	0	0	0	0	0	0	0	0	0	0	0	0	0	0	0	0	0	0	0	0	0	0	0	1	0	0	0	0	0	0	0	0	0	0	0	0	0	0	0	0	1	2
[truncated: 58,663 more rows]
[truncated: 23 more columns]

## Sheet: 8.2. Metadata
id	Author	Type	Type2
Gupta_PHH_1	Gupta	PHH	NA
Gupta_PHH_2	Gupta	PHH	NA
Gupta_PHH_3	Gupta	PHH	NA
Gupta_Liver_1	Gupta	Liver	NA
Gupta_Liver_2	Gupta	Liver	NA
Gupta_HepG2_1	Gupta	HepG2	NA
Gupta_HepG2_2	Gupta	HepG2	NA
Gupta_HepG2_3	Gupta	HepG2	NA
Gupta_HepaRG_1	Gupta	HepaRG	NA
Gupta_HepaRG_2	Gupta	HepaRG	NA
Gupta_HepaRG_3	Gupta	HepaRG	NA
Gupta_HepaRG_4	Gupta	HepaRG	NA
Shi_PHH_1	Shi	PHH	NA
Shi_PHH_2	Shi	PHH	NA
Shi_PHH_3	Shi	PHH	NA
Unzu_PHH_CIT	Unzu	PHH	NA
Unzu_PHH_CNI	Unzu	PHH	NA
Unzu_Hep_Prog_D8_CIT	Unzu	Hep_Prog	NA
Unzu_Hep_Prog_P1_CIT	Unzu	Hep_Prog	NA
Unzu_Hep_Prog_P3_CIT	Unzu	Hep_Prog	NA
Unzu_Hep_Prog_D5_CNI	Unzu	Hep_Prog	NA
Unzu_Hep_Prog_P1_CNI	Unzu	Hep_Prog	NA
Unzu_Hep_Prog_P3_CNI	Unzu	Hep_Prog	NA
Unzu_Hep_HLC_D2_CIT	Unzu	Hep_HLC	NA
Unzu_Hep_HLC_D5_CIT	Unzu	Hep_HLC	NA
Unzu_PHH_CIT_2	Unzu	PHH	NA
Unzu_PHH_CNI_2	Unzu	PHH	NA
Unzu_PHH_CNI_3	Unzu	PHH	NA
Unzu_PSC_1	Unzu	PSC	NA
Unzu_PSC_2	Unzu	PSC	NA
Unzu_PSC_HLC_1	Unzu	PSC_HLC	NA
Unzu_PSC_HLC_2	Unzu	PSC_HLC	NA
TerBraak_PHH_1	TerBraak	PHH	NA
TerBraak_PHH_2	TerBraak	PHH	NA
TerBraak_PHH_3	TerBraak	PHH	NA
TerBraak_HepG2_1	TerBraak	HepG2	NA
TerBraak_HepG2_2	TerBraak	HepG2	NA
TerBraak_PSC_1	TerBraak	PSC	NA
TerBraak_PSC_2	TerBraak	PSC	NA
TerBraak_PSC_3_	TerBraak	PSC	NA
TerBraak_PSC_HLC_1	TerBraak	PSC_HLC	NA
TerBraak_PSC_HLC_2	TerBraak	PSC_HLC	NA
TerBraak_PSC_HLC_3	TerBraak	PSC_HLC	NA
Touboul_Liver_1	Touboul	Liver	NA
Touboul_Liver_2	Touboul	Liver	NA
Touboul_PSC_HLC_A_1	Touboul	PSC_HLC	A
Touboul_PSC_HLC_A_2	Touboul	PSC_HLC	A
Touboul_PSC_HLC_B_1	Touboul	PSC_HLC	B
Touboul_PSC_HLC_B_2	Touboul	PSC_HLC	B
Touboul_Fetal_Hep_1	Touboul	Fetal_Hep	NA
Touboul_Fetal_Hep_2	Touboul	Fetal_Hep	NA
Touboul_PSC_A	Touboul	PSC	A
Touboul_PSC_B	Touboul	PSC	B
Vieyres_PHH_1	Vieyres	PHH	NA
Vieyres_PHH_2	Vieyres	PHH	NA
Vieyres_PHH_3	Vieyres	PHH	NA
Wang_PHH_1	Wang	PHH	NA
Wang_PHH_2	Wang	PHH	NA
Wang_PSC_Prog_P1_1	Wang	PSC_Prog	P1
Wang_PSC_Prog_P1_2	Wang	PSC_Prog	P1
Wang_PSC_Prog_P3_1	Wang	PSC_Prog	P3
Wang_PSC_Prog_P3_2	Wang	PSC_Prog	P3
Wang_Chol_Prog_1	Wang	Chol_Prog	NA
Wang_Chol_Prog_2	Wang	Chol_Prog	NA
Guan_Liver_1	Guan	Liver	NA
Guan_Liver_2	Guan	Liver	NA
Guan_PHH	Guan	PHH	NA
Guan_PSC_HLC	Guan	PSC_HLC	NA
Guan_PSC_Prog_P1	Guan	PSC_Prog	P1
Guan_PSC_Prog_P0_1	Guan	PSC_Prog	P0
Guan_PSC_Prog_P0_2	Guan	PSC_Prog	P0
Guan_PSC	Guan	PSC	NA

## Sheet: 8.3. CellNet CT Class
c/t_class	Gupta_PHH_1	Gupta_PHH_2	Gupta_PHH_3	Gupta_HepG2_1	Gupta_HepG2_3	Shi_PHH_1	Shi_PHH_2	Shi_PHH_3	Vieyres_PHH_1	Vieyres_PHH_2	Vieyres_PHH_3	Touboul_Liver_1	Touboul_Liver_2	Touboul_Fetal_Hep_1	Touboul_Fetal_Hep_2	Touboul_PSC_A	Touboul_PSC_B	Touboul_PSC_HLC_A_1	Touboul_PSC_HLC_B_1	Unzu_PHH_CIT	Unzu_PHH_CNI	Unzu_Hep_Prog_D8_CIT	Unzu_Hep_Prog_P1_CIT	Unzu_Hep_Prog_P3_CIT	Unzu_Hep_Prog_D5_CNI	Unzu_Hep_Prog_P1_CNI	Unzu_Hep_Prog_P3_CNI	Unzu_Hep_HLC_D2_CIT	Unzu_Hep_HLC_D5_CIT	Unzu_PHH_CIT_2	Unzu_PHH_CNI_2	Unzu_PSC_1	Unzu_PSC_2	Unzu_PSC_HLC_1	Unzu_PSC_HLC_2	Wang_PHH_1	Wang_PHH_2	Wang_PSC_Prog_P1_1	Wang_PSC_Prog_P1_2	Wang_PSC_Prog_P3_1	Wang_PSC_Prog_P3_2	Wang_Chol_Prog_1	Wang_Chol_Prog_2	TerBraak_PSC_HLC_1	TerBraak_PSC_HLC_2	TerBraak_PSC_HLC_3	TerBraak_HepG2_1	TerBraak_HepG2_2	TerBraak_PSC_1
lung	0	0	0.0005	0.031	0.0285	0	0.0015	0.0005	0.0005	0.0025	0.005	0.001	0.0005	0	0	0.0005	0.0005	0.008	0.0065	0.0135	0.0115	0.0045	0.0105	0.0115	0.0035	0.0085	0.0075	0.0045	0.032	0.015	0.008	0.001	0.001	0.0395	0.0575	0.001	0.002	0.0135	0.014	0.019	0.0255	0.069	0.0675	0.007	0.005	0.0045	0.0065	0.0405	0.0325
neuron	0	0	0	0.015	0.012	0.0005	0.0005	0.0005	0	0	0.0005	0	0	0.0045	0.01	0.005	0.011	0.0115	0.006	0	0	0.0005	0	0	0	0	0	0.013	0.028	0	0	0.006	0.0015	0.011	0.012	0	0	0.0145	0.014	0.023	0.023	0.0005	0	0.003	0.003	0.0015	0.002	0.003	0.004
intestine_colon	0.0005	0.0015	0	0.0495	0.05	0.01	0.0085	0.0165	0.007	0.002	0.006	0.003	0.0035	0.0245	0.0095	0	0	0.1885	0.1995	0.058	0.034	0.0365	0.041	0.0365	0.0255	0.061	0.0885	0.04	0.028	0.062	0.0175	0	0.0005	0.0365	0.1165	0.017	0.015	0.1315	0.1745	0.3915	0.3835	0.475	0.486	0.006	0.0055	0.0055	0.0015	0.04	0.0465
kidney	0	0.0145	0.0135	0.0415	0.0385	0.0135	0.0155	0.0165	0.0025	0.0085	0.0195	0.005	0.0055	0.0055	0.0075	0.0005	0	0.0305	0.0325	0.051	0.0215	0.0005	0.007	0.006	0.0105	0.002	0.0225	0.0215	0.032	0.038	0.011	0	0	0.0175	0.025	0.0055	0.006	0.0505	0.051	0.0395	0.0385	0.0255	0.024	0.0375	0.0305	0.042	0.0075	0.153	0.0395
heart	0.0095	0.003	0.01	0.01	0	0.0005	0.002	0.002	0	0	0.001	0	0	0.0005	0.001	0	0.001	0.0375	0.0355	0.005	0.005	0.0115	0.0015	0.0015	0.001	0.001	0.003	0.0005	0.001	0.0165	0.001	0	0.0005	0.0905	0.093	0.002	0.002	0.029	0.014	0.0015	0.0015	0.0015	0.0005	0.0005	0.0005	0.0005	0.0005	0.0005	0.0005
liver	0.942	0.9545	0.9195	0.543	0.5265	0.964	0.9695	0.966	0.9595	0.954	0.7855	0.9375	0.9685	0.818	0.7235	0.001	0	0.7465	0.7485	0.771	0.815	0.0085	0.045	0.005	0.2765	0.0095	0.038	0.247	0.2385	0.519	0.866	0	0.0005	0.052	0.1315	0.882	0.8755	0.4865	0.468	0.181	0.1795	0.069	0.0705	0.1425	0.14	0.1275	0.159	0.1365	0.0215
skeletal_muscle	0	0	0	0	0	0	0	0	0	0	0	0	0	0	0	0	0	0.003	0.0025	0	0	0	0	0	0	0.003	0.001	0	0	0	0	0	0	0.0005	0.0005	0.0015	0.0015	0.003	0.0025	0.0005	0.0005	0	0	0.0005	0.0005	0.001	0.0005	0.001	0.0005
esc	0.0015	0	0	0.054	0.039	0.002	0.0015	0.002	0	0	0	0.001	0.001	0.001	0.003	0.887	0.9085	0.039	0.0345	0	0.003	0.005	0.1125	0.1225	0.001	0.11	0.102	0.0885	0.0335	0.014	0.002	0.991	0.9985	0.252	0.058	0.001	0	0.1035	0.1055	0.1535	0.1475	0.044	0.044	0.0035	0.003	0.0025	0.0105	0.0115	0.014
endothelial_cell	0	0	0	0.0105	0.008	0.0155	0.01	0.0115	0.0065	0.003	0.006	0	0	0.0045	0.005	0.0005	0.0005	0.004	0.0065	0.0375	0.011	0.0025	0.032	0.0265	0.011	0.013	0.024	0.0145	0.0015	0.052	0.0065	0.0005	0.0015	0.008	0.0075	0.0065	0.008	0	0	0.008	0.0085	0.0155	0.016	0.0015	0.013	0.0015	0.0185	0.042	0.023
hspc	0.0005	0.0005	0.0005	0.0245	0.024	0.0085	0.007	0.008	0	0	0.0005	0	0	0.147	0.0835	0.0105	0.005	0.0005	0.0015	0.001	0	0	0.0005	0.006	0	0	0.0045	0.0025	0.001	0	0.011	0	0	0.0115	0.013	0	0	0.022	0.016	0.02	0.02	0.003	0.002	0.05	0.0045	0.005	0.0825	0.076	0.0725
b_cell	0	0	0	0	0	0	0	0	0	0	0	0	0	0	0	0	0	0	0	0	0	0	0.0065	0.006	0	0	0	0	0	0	0.0035	0	0	0	0	0	0	0	0	0	0	0	0	0.0025	0.0025	0.0025	0.0025	0.0025	0.0025
monocyte_macrophage	0.001	0.001	0	0.0005	0.0025	0.008	0.0065	0.0065	0.003	0.003	0.0075	0.001	0.001	0.0005	0.0005	0	0	0	0	0.008	0.005	0	0.0005	0.0005	0	0.0005	0	0.0005	0.0005	0.0135	0.005	0	0	0.0015	0.0015	0.0445	0.048	0	0	0	0	0.008	0.0085	0.016	0.015	0.015	0.0205	0.037	0.02
t_cell	0	0.004	0	0.0035	0.0055	0.0005	0	0	0	0	0	0	0	0	0	0	0	0	0	0	0	0	0	0	0	0	0	0	0	0	0.0005	0	0	0	0.0015	0	0	0	0	0	0	0.002	0.002	0.039	0.038	0.039	0.0395	0.0395	0.0975
fibroblast	0	0.0375	0.0435	0.016	0.0145	0.007	0.007	0.007	0	0.0035	0.0395	0	0	0.0425	0.0315	0.0755	0	0.0085	0.0735	0.0415	0.0415	0.6945	0.1265	0.138	0.107	0.2525	0.213	0.0475	0.0555	0.1005	0.0875	0.0015	0.0285	0.346	0.2495	0.0605	0.05	0.0015	0.002	0.005	0.007	0.02	0.019	0.051	0.051	0.0505	0.0495	0.054	0.012
[truncated: 13 more columns]

## Sheet: 8.4. CellNet GRN Status
GRN_status	Gupta_PHH_1	Gupta_PHH_2	Gupta_PHH_3	Gupta_HepG2_1	Gupta_HepG2_3	Shi_PHH_1	Shi_PHH_2	Shi_PHH_3	Vieyres_PHH_1	Vieyres_PHH_2	Vieyres_PHH_3	Touboul_Liver_1	Touboul_Liver_2	Touboul_Fetal_Hep_1	Touboul_Fetal_Hep_2	Touboul_PSC_A	Touboul_PSC_B	Touboul_PSC_HLC_A_1	Touboul_PSC_HLC_B_1	Unzu_PHH_CIT	Unzu_PHH_CNI	Unzu_Hep_Prog_D8_CIT	Unzu_Hep_Prog_P1_CIT	Unzu_Hep_Prog_P3_CIT	Unzu_Hep_Prog_D5_CNI	Unzu_Hep_Prog_P1_CNI	Unzu_Hep_Prog_P3_CNI	Unzu_Hep_HLC_D2_CIT	Unzu_Hep_HLC_D5_CIT	Unzu_PHH_CIT_2	Unzu_PHH_CNI_2	Unzu_PSC_1	Unzu_PSC_2	Unzu_PSC_HLC_1	Unzu_PSC_HLC_2	Wang_PHH_1	Wang_PHH_2	Wang_PSC_Prog_P1_1	Wang_PSC_Prog_P1_2	Wang_PSC_Prog_P3_1	Wang_PSC_Prog_P3_2	Wang_Chol_Prog_1	Wang_Chol_Prog_2	TerBraak_PSC_HLC_1	TerBraak_PSC_HLC_2	TerBraak_PSC_HLC_3	TerBraak_HepG2_1	TerBraak_HepG2_2	TerBraak_PSC_1
lung	0.000232092	0.00353369	-0.00504354	0.0719947	0.064523	0.0693595	0.066454	0.0720897	0.0495158	0.0497949	0.0550215	0.0538895	0.0579866	0.0755542	0.0658577	0.0671032	0.0700187	0.119204	0.131905	0.0707141	0.0588642	0.0864684	0.0777962	0.0654688	0.0595011	0.0838838	0.0596298	0.228492	0.257115	0.0927429	0.0726768	0.168259	0.152635	0.141411	0.152127	0.0785339	0.0797674	0.0988602	0.100411	0.10879	0.115511	0.120865	0.123278	-0.0159944	-0.0186464	-0.0172883	-0.0188141	-0.0105114	-0.0176411
neuron	0.00735715	0.0104369	0.00459944	0.0843636	0.0799722	0.0682679	0.0671247	0.0671476	0.0544934	0.0589775	0.0699166	0.0783812	0.0777791	0.0977446	0.11762	0.178404	0.181818	0.170853	0.174363	0.0924334	0.0603028	0.0923133	0.102671	0.0914495	0.100427	0.0889896	0.117748	0.169885	0.18002	0.115641	0.0767744	0.16942	0.188619	0.121277	0.13719	0.056957	0.054796	0.137871	0.1382	0.133695	0.135267	0.0776307	0.072378	-0.00362703	-0.00285662	-0.00330022	-0.00295408	-0.0013365	0.00140841
intestine_colon	0.0221304	0.033287	0.0268764	0.0925649	0.0842958	0.0730894	0.0722653	0.0758477	0.0357331	0.0352883	0.052152	0.0327089	0.038185	0.0741246	0.0630072	0.0452549	0.0464777	0.283819	0.303913	0.105397	0.0845564	0.0694202	0.0792016	0.0564326	0.0806715	0.095084	0.107209	0.0655278	0.0515945	0.107114	0.100504	0.0653335	0.0784442	0.117485	0.145881	0.0675862	0.0687151	0.206985	0.204812	0.465191	0.463467	0.585919	0.60217	0.0172928	0.0302049	0.0336142	-0.000343182	0.0298042	0.0648408
kidney	0.0529647	0.056125	0.0507814	0.160081	0.170708	0.173355	0.170884	0.172184	0.0898788	0.08943	0.0884533	0.0574258	0.0693656	0.125226	0.0885258	0.0464617	0.0390381	0.110697	0.12504	0.192289	0.176528	0.0539273	0.0972385	0.0815352	0.108688	0.0653395	0.101791	0.168422	0.151082	0.17162	0.116209	0.0545397	0.0587024	0.0789151	0.075228	0.145385	0.146812	0.097878	0.0998395	0.0798143	0.0818044	0.140208	0.146588	0.0606937	0.0174185	0.0209759	0.046259	0.0943336	0.0716308
heart	0.125156	0.016004	0.0317142	0.00868503	0.00678389	0.022618	0.0237232	0.0250907	0.0393486	0.0266999	0.0219301	0.0160082	0.0224109	0.027909	0.0272171	0.106272	0.102696	0.263901	0.285075	0.032251	0.0233306	0.0278007	0.0322862	0.0264557	0.0256069	0.0336639	0.0505363	0.0332707	0.0365996	0.0520387	0.025226	0.148442	0.152799	0.269909	0.257275	0.0195805	0.0178575	0.146405	0.141779	0.0788122	0.0720401	0.0364814	0.0389645	-0.00218215	-0.00211385	-0.00208845	-0.00305727	-0.00244979	-0.00283418
liver	0.969313	0.950288	0.920391	0.664229	0.650564	0.89762	0.903051	0.899557	1.02959	1.02264	0.8252	0.882633	0.930595	0.830289	0.757497	0.135965	0.0333072	0.836502	0.853894	0.76092	0.809581	0.111446	0.19719	0.0778304	0.459005	0.054521	0.0782216	0.586945	0.58087	0.58758	0.871645	0.0111053	0.0504943	0.302214	0.424599	0.866435	0.864664	0.665995	0.664978	0.431469	0.430954	0.136404	0.141206	0.218247	0.22063	0.228	0.216627	0.212195	0.0257875
skeletal_muscle	0.00581984	0.00486364	0.00111601	0.01474	0.0165451	0.0185199	0.0191182	0.0208664	0.00626836	0.00714377	0.0130308	0.00924604	0.00873704	0.0144411	0.00957699	0.0543024	0.0584046	0.0263801	0.0295982	0.0142324	0.0083474	0.0121131	0.00944826	0.00711097	0.0102309	0.0128067	0.0145584	0.0149581	0.0199376	0.0151063	0.0109236	0.0721467	0.0663172	0.0471303	0.0570179	0.00750435	0.00708032	0.013399	0.0156408	0.0182693	0.0177345	0.0289152	0.0265755	-0.00198075	-0.00242859	-0.00310259	-0.000898309	-0.000826734	-0.00171004
esc	0.0822343	0.14279	0.0485378	0.259505	0.255975	0.151036	0.148895	0.149751	0.0762842	0.0778476	0.109227	0.0910109	0.0811032	0.222532	0.214475	0.934766	0.950258	0.363552	0.37313	0.106452	0.110476	0.116841	0.16822	0.170025	0.115535	0.170261	0.144486	0.149108	0.13819	0.190403	0.139995	0.95106	1.01275	0.553328	0.336913	0.107275	0.109207	0.541368	0.540281	0.572228	0.566989	0.163764	0.165215	0.00243042	0.00239591	0.00286323	0.00460957	0.00654553	0.00857898
endothelial_cell	0.0471029	0.101775	0.0220783	0.136857	0.134467	0.146805	0.145447	0.145182	0.127618	0.117998	0.134038	0.167945	0.216348	0.182568	0.149909	0.134879	0.133923	0.242828	0.256566	0.318536	0.238328	0.50786	0.343302	0.314423	0.322356	0.395431	0.309833	0.263246	0.24909	0.510717	0.219985	0.177077	0.170549	0.203	0.222634	0.308047	0.309487	0.186664	0.189898	0.184651	0.184196	0.182408	0.184912	0.0855091	0.101641	0.102039	0.0387344	0.0800442	0.0797085
hspc	0.0902179	0.0771986	0.0621048	0.350967	0.349504	0.346779	0.344848	0.349809	0.273143	0.259835	0.336332	0.261491	0.283251	0.535615	0.500474	0.324009	0.28548	0.323334	0.324244	0.323051	0.316337	0.396359	0.408716	0.419809	0.335888	0.413774	0.354681	0.387219	0.378721	0.365427	0.271624	0.287991	0.316496	0.381155	0.355521	0.36661	0.367285	0.345755	0.342791	0.325394	0.321963	0.38757	0.376719	0.180192	0.173885	0.180357	0.227848	0.242786	0.149697
b_cell	0.0271172	0.0653807	0.0380691	0.0547638	0.0544316	0.077266	0.0736704	0.0772193	0.0511389	0.0506296	0.0679844	0.0404975	0.0730967	0.0656259	0.0687529	0.0675457	0.0662334	0.0554527	0.053344	0.0755678	0.0732273	0.0792911	0.0919835	0.0880838	0.111165	0.0802628	0.0808846	0.0906736	0.0954997	0.0874368	0.0773977	0.0755494	0.0666898	0.0701628	0.0696979	0.10581	0.0990099	0.0617315	0.0621207	0.0626984	0.0533252	0.0552484	0.0455222	0.0081816	0.00732126	0.00981969	0.0300518	0.0675997	0.0326494
monocyte_macrophage	0.16145	0.233879	0.127087	0.192627	0.195789	0.274936	0.27318	0.273328	0.293954	0.30877	0.330639	0.25624	0.291835	0.258158	0.192546	0.129414	0.130095	0.15822	0.165669	0.321279	0.340529	0.214334	0.238465	0.20388	0.323353	0.243479	0.253002	0.261068	0.242287	0.329216	0.335437	0.161787	0.162203	0.180745	0.181599	0.610986	0.607648	0.160558	0.168576	0.160206	0.165361	0.195746	0.198649	0.159614	0.12853	0.157806	0.278248	0.261136	0.152722
t_cell	0.0202391	0.0565381	0.0142832	0.0618312	0.0562627	0.0541787	0.0574487	0.0563242	0.0407829	0.0407297	0.0528069	0.034909	0.0494774	0.0516746	0.0477129	0.130047	0.141427	0.0649015	0.0642411	0.0587846	0.0602367	0.0718898	0.0980453	0.0912654	0.0741	0.0913175	0.08786	0.068192	0.0585965	0.0657038	0.0589208	0.107778	0.127278	0.0638475	0.0713378	0.082022	0.0788598	0.0625477	0.0649991	0.0705054	0.0692902	0.0948707	0.0947913	0.0935798	0.0655794	0.0786135	0.0465622	0.146702	0.202539
fibroblast	0.04767	0.0557737	0.0150963	0.27711	0.258364	0.232342	0.228755	0.230529	0.202075	0.214853	0.29567	0.235363	0.288733	0.289059	0.310452	0.384944	0.363583	0.58263	0.568002	0.387919	0.364887	0.959936	0.594857	0.565149	0.515061	0.799054	0.752458	0.587447	0.57803	0.45405	0.366273	0.471847	0.477139	0.861797	0.862199	0.322528	0.331532	0.55098	0.550989	0.48458	0.488286	0.28999	0.287275	0.140973	0.145002	0.152352	-0.0125643	0.0210045	0.051153
[truncated: 13 more columns]
